# Supplementary material for: Crystal structure of 5-{4′-[(2-{2-[2-(2-ammonio­eth­oxy)eth­oxy]eth­oxy}eth­yl)carbamo­yl]-4-meth­oxy-[1,1′-biphen­yl]-3-yl}-3-oxo-1,2,5-thia­diazo­lidin-2-ide 1,1-dioxide: a potential inhibitor of the enzyme protein tyrosine phosphatase 1B (PTP1B)
Source: Acta Crystallogr E Crystallogr Commun. 2015 Mar 4;71(Pt 4):336–8. doi: 10.1107/S2056989015003850 (PMC4438830; doi:10.1107/S2056989015003850)
Supplement: Supplementary file 1 [file e-71-00336-sup1.cif]

##############################################################################
#                                                                            #
# This CIF contains the data in a paper accepted for publication in          #
# Acta Crystallographica Section E. It conforms to the requirements of       #
# Notes for Authors for Acta Crystallographica Section E, and has been       #
# peer reviewed under the auspices of the IUCr Commission on Journals.       #
#                                                                            #
# Full details of the Crystallographic Information File format               #
# are given in the paper "The Crystallographic Information File (CIF):       #
# a New Standard Archive File for Crystallography" by S. R. Hall, F. H.      #
# Allen and I. D. Brown [Acta Cryst. (1991), A47, 655-685].                  #
#                                                                            #
# The current version of the core CIF dictionary is obtainable from          #
# ftp://ftp.iucr.org/pub/cif_core.dic.                                       #
#                                                                            #
# Software is freely available for graphical display of the structure(s)     #
# in this CIF. For information consult the CIF software page                 #
# http://www.iucr.org/resources/cif/software.                                #
#                                                                            #
# This file may be used for bona fide research purposes within the           #
# scientific community so long as proper attribution is given to the journal # 
# article from which it was obtained.                                        #
#                                                                            #
##############################################################################
data_I
_audit_creation_method     SHELXL-2014/7
_database_code_depnum_ccdc_archive     'CCDC 1051176'
_chemical_name_systematic
;\
5-{4'-[(2-{2-[2-(2-Ammonioethoxy)ethoxy]ethoxy}ethyl)carbamoyl]-\
4-methoxy-[1,1'-biphenyl]-3-yl}-3-oxo-1,2,5-thiadiazolidin-2-ide
1,1-dioxide
;
_chemical_name_common
;
Amino-PEG4-substituted-5-aryl-1,2,5-thiadiazolidin-3-one 1,1-dioxides
;
_chemical_formula_moiety     'C24 H32 N4 O8 S'
_chemical_formula_sum     'C24 H32 N4 O8 S'
_chemical_formula_iupac     'C24 H32 N4 O8 S'
_chemical_formula_weight     536.59
_chemical_melting_point     ?
_shelx_space_group_comment
;
The symmetry employed for this shelxl refinement is uniquely defined
by the following loop, which should always be used as a source of
symmetry information in preference to the above space-group names.
They are only intended as comments.
;
_space_group_crystal_system     triclinic
_space_group_name_H-M_alt     'P -1'
_space_group_name_Hall     '-P 1'
loop_
    _space_group_symop_operation_xyz
    'x, y, z'
    '-x, -y, -z'
_cell_length_a     7.3483(2)
_cell_length_b     12.2233(3)
_cell_length_c     13.9847(4)
_cell_angle_alpha     95.3230(10)
_cell_angle_beta     90.281(2)
_cell_angle_gamma     99.8020(10)
_cell_volume     1232.16(6)
_cell_formula_units_Z     2
_cell_measurement_reflns_used     8971
_cell_measurement_theta_min     3.2
_cell_measurement_theta_max     71.7
_cell_measurement_temperature     100(2)
_exptl_crystal_description     Plate
_exptl_crystal_colour     Colourless
_exptl_crystal_size_max     0.15
_exptl_crystal_size_mid     0.15
_exptl_crystal_size_min     0.02
_exptl_crystal_density_diffrn     1.446
_exptl_crystal_density_meas     ?
_exptl_crystal_density_method     ?
_exptl_crystal_F_000     568
_exptl_absorpt_coefficient_mu     1.667
_exptl_absorpt_correction_type     multi-scan
_exptl_absorpt_process_details
;
(SADABS; Bruker, 2008)
;
_shelx_estimated_absorpt_T_min     0.788
_shelx_estimated_absorpt_T_max     0.967
_exptl_absorpt_correction_T_min     0.89
_exptl_absorpt_correction_T_max     0.97
_diffrn_ambient_temperature     100(2)
_diffrn_radiation_type     CuK\a
_diffrn_radiation_wavelength     1.54178
_diffrn_measurement_device_type     'Bruker APEXII CCD area-detector'
_diffrn_measurement_method     'omega and phi scans'
_diffrn_detector_area_resol_mean     ?
_diffrn_reflns_number     15014
_diffrn_reflns_av_R_equivalents     0.0169
_diffrn_reflns_theta_min     3.174
_diffrn_reflns_theta_max     72.054
_diffrn_reflns_theta_full     67.679
_diffrn_measured_fraction_theta_max     0.937
_diffrn_measured_fraction_theta_full     0.969
_diffrn_reflns_limit_h_min     -8
_diffrn_reflns_limit_h_max     7
_diffrn_reflns_limit_k_min     -15
_diffrn_reflns_limit_k_max     15
_diffrn_reflns_limit_l_min     -16
_diffrn_reflns_limit_l_max     16
_diffrn_standards_decay_%     0.0
_refine_special_details
;
Maximum electron density of 0.56 e is in the vicinity of C21 in the extended
chain and may represent very minor disorder.
;
_reflns_number_total     4539
_reflns_number_gt     4292
_reflns_threshold_expression     I>2\s(I)
_refine_ls_structure_factor_coef     Fsqd
_refine_ls_matrix_type     full
_refine_ls_R_factor_all     0.0413
_refine_ls_R_factor_gt     0.0394
_refine_ls_wR_factor_gt     0.1094
_refine_ls_wR_factor_ref     0.1113
_refine_ls_goodness_of_fit_ref     1.030
_refine_ls_restrained_S_all     1.030
_refine_ls_number_reflns     4539
_refine_ls_number_parameters     351
_refine_ls_number_restraints     0
_refine_ls_hydrogen_treatment     mixed
_refine_ls_weighting_scheme     calc
_refine_ls_weighting_details
              'w=1/[\s^2^(Fo^2^)+(0.0647P)^2^+0.8661P] where P=(Fo^2^+2Fc^2^)/3'
_atom_sites_solution_hydrogens     mixed
_atom_sites_solution_primary     ?
_atom_sites_solution_secondary     ?
_refine_ls_shift/su_max     0.000
_refine_ls_shift/su_mean     0.000
_refine_diff_density_max     0.558
_refine_diff_density_min     -0.327
_refine_ls_extinction_method     none
_refine_ls_extinction_coef     .
loop_
    _atom_type_symbol
    _atom_type_description
    _atom_type_scat_dispersion_real
    _atom_type_scat_dispersion_imag
    _atom_type_scat_source
    C C 0.0181 0.0091 'International Tables Vol C Tables 4.2.6.8 and 6.1.1.4'
    H H 0.0000 0.0000 'International Tables Vol C Tables 4.2.6.8 and 6.1.1.4'
    N N 0.0311 0.0180 'International Tables Vol C Tables 4.2.6.8 and 6.1.1.4'
    O O 0.0492 0.0322 'International Tables Vol C Tables 4.2.6.8 and 6.1.1.4'
    S S 0.3331 0.5567 'International Tables Vol C Tables 4.2.6.8 and 6.1.1.4'
_computing_data_collection
;
APEX2 (Bruker, 2008)
;
_computing_cell_refinement
;
SAINT (Bruker, 2008)
;
_computing_data_reduction
;
SAINT (Bruker, 2008)
;
_computing_structure_solution
;
SHELXS2013 (Sheldrick, 2008)
;
_computing_structure_refinement
;
SHELXL2013 (Sheldrick, 2015)
;
_computing_molecular_graphics
;
Mercury (Macrae <i>et al.</i>,  2008)
;
_computing_publication_material
;
SHELXL2013 (Sheldrick, 2015)
;
loop_
    _atom_site_type_symbol
    _atom_site_label
    _atom_site_fract_x
    _atom_site_fract_y
    _atom_site_fract_z
    _atom_site_U_iso_or_equiv
    _atom_site_adp_type
    _atom_site_calc_flag
    _atom_site_occupancy
    _atom_site_disorder_assembly
    _atom_site_disorder_group
    S S1 0.52151(5) 0.68948(3) 0.09933(3) 0.01945(13) Uani d 1 . .
    O O1 0.65998(19) 0.61868(11) 0.09811(10) 0.0305(3) Uani d 1 . .
    O O2 0.35802(18) 0.64660(11) 0.14874(10) 0.0317(3) Uani d 1 . .
    O O3 0.52042(18) 0.86988(10) -0.09372(9) 0.0266(3) Uani d 1 . .
    O O4 0.97456(17) 0.88464(10) 0.17601(9) 0.0242(3) Uani d 1 . .
    O O5 -0.07338(17) 0.81837(11) 0.69084(9) 0.0296(3) Uani d 1 . .
    O O6 -0.04449(18) 0.63027(11) 0.85611(9) 0.0279(3) Uani d 1 . .
    O O7 0.16486(19) 0.49974(10) 0.73225(10) 0.0305(3) Uani d 1 . .
    O O8 0.5123(2) 0.49283(11) 0.63370(10) 0.0359(3) Uani d 1 . .
    N N1 0.4761(2) 0.71885(12) -0.00657(10) 0.0239(3) Uani d 1 . .
    N N2 0.6032(2) 0.81729(11) 0.14491(10) 0.0221(3) Uani d 1 . .
    N N3 0.1468(2) 0.84118(12) 0.80862(11) 0.0232(3) Uani d 1 . .
    H H1N3 0.256(3) 0.8427(18) 0.8228(16) 0.027(6) Uiso d 1 . .
    N N4 0.5520(3) 0.58747(14) 0.82658(12) 0.0291(3) Uani d 1 . .
    H H1N4 0.474(4) 0.520(3) 0.812(2) 0.052(8) Uiso d 1 . .
    H H2N4 0.510(3) 0.621(2) 0.8909(19) 0.041(6) Uiso d 1 . .
    H H3N4 0.685(5) 0.585(2) 0.831(2) 0.058(8) Uiso d 1 . .
    C C1 0.5371(2) 0.82684(14) -0.01819(12) 0.0206(3) Uani d 1 . .
    C C2 0.6324(2) 0.89346(13) 0.07032(11) 0.0198(3) Uani d 1 . .
    H H2A 0.7659 0.9167 0.0595 0.024 Uiso calc 1 . .
    H H2B 0.5769 0.9607 0.0878 0.024 Uiso calc 1 . .
    C C3 0.6802(2) 0.83838(13) 0.23985(12) 0.0187(3) Uani d 1 . .
    C C4 0.8705(2) 0.87285(13) 0.25612(12) 0.0204(3) Uani d 1 . .
    C C5 0.9381(2) 0.89174(14) 0.35051(13) 0.0229(4) Uani d 1 . .
    H H5 1.0668 0.9150 0.3628 0.028 Uiso calc 1 . .
    C C6 0.8188(2) 0.87689(14) 0.42708(12) 0.0224(3) Uani d 1 . .
    H H6 0.8679 0.8896 0.4909 0.027 Uiso calc 1 . .
    C C7 0.6289(2) 0.84384(13) 0.41224(12) 0.0193(3) Uani d 1 . .
    C C8 0.5638(2) 0.82427(13) 0.31696(12) 0.0197(3) Uani d 1 . .
    H H8 0.4352 0.8005 0.3047 0.024 Uiso calc 1 . .
    C C9 0.4964(2) 0.83521(13) 0.49259(12) 0.0195(3) Uani d 1 . .
    C C10 0.5441(2) 0.88953(14) 0.58384(12) 0.0223(3) Uani d 1 . .
    H H10 0.6661 0.9293 0.5958 0.027 Uiso calc 1 . .
    C C11 0.4178(2) 0.88685(14) 0.65740(12) 0.0230(4) Uani d 1 . .
    H H11 0.4549 0.9235 0.7190 0.028 Uiso calc 1 . .
    C C12 0.2375(2) 0.83098(13) 0.64171(12) 0.0204(3) Uani d 1 . .
    C C13 0.1889(3) 0.77461(16) 0.55146(13) 0.0282(4) Uani d 1 . .
    H H13 0.0665 0.7354 0.5396 0.034 Uiso calc 1 . .
    C C14 0.3165(3) 0.77503(16) 0.47882(13) 0.0281(4) Uani d 1 . .
    H H14 0.2816 0.7338 0.4187 0.034 Uiso calc 1 . .
    C C15 1.1677(3) 0.92460(19) 0.18946(15) 0.0334(4) Uani d 1 . .
    H H15A 1.1870 0.9942 0.2319 0.050 Uiso calc 1 . .
    H H15B 1.2233 0.9383 0.1272 0.050 Uiso calc 1 . .
    H H15C 1.2255 0.8687 0.2185 0.050 Uiso calc 1 . .
    C C16 0.0893(2) 0.82919(14) 0.71575(13) 0.0226(4) Uani d 1 . .
    C C17 0.0153(3) 0.82894(15) 0.88628(13) 0.0270(4) Uani d 1 . .
    H H17A -0.1093 0.8332 0.8612 0.032 Uiso calc 1 . .
    H H17B 0.0500 0.8914 0.9369 0.032 Uiso calc 1 . .
    C C18 0.0089(3) 0.71993(16) 0.92983(13) 0.0273(4) Uani d 1 . .
    H H18A 0.1319 0.7157 0.9570 0.033 Uiso calc 1 . .
    H H18B -0.0813 0.7146 0.9822 0.033 Uiso calc 1 . .
    C C19 0.0108(3) 0.52875(16) 0.87786(14) 0.0294(4) Uani d 1 . .
    H H19A -0.0770 0.4912 0.9229 0.035 Uiso calc 1 . .
    H H19B 0.1350 0.5449 0.9090 0.035 Uiso calc 1 . .
    C C20 0.0145(3) 0.45443(15) 0.78734(15) 0.0303(4) Uani d 1 . .
    H H20A 0.0284 0.3787 0.8026 0.036 Uiso calc 1 . .
    H H20B -0.1026 0.4487 0.7505 0.036 Uiso calc 1 . .
    C C21 0.1833(3) 0.42988(19) 0.64803(17) 0.0431(5) Uani d 1 . .
    H H21A 0.0660 0.4151 0.6101 0.052 Uiso calc 1 . .
    H H21B 0.2117 0.3577 0.6651 0.052 Uiso calc 1 . .
    C C22 0.3357(4) 0.4859(2) 0.58984(17) 0.0510(6) Uani d 1 . .
    H H22A 0.3335 0.4440 0.5256 0.061 Uiso calc 1 . .
    H H22B 0.3141 0.5621 0.5807 0.061 Uiso calc 1 . .
    C C23 0.6108(3) 0.60309(16) 0.65657(15) 0.0344(4) Uani d 1 . .
    H H23A 0.5972 0.6482 0.6026 0.041 Uiso calc 1 . .
    H H23B 0.7437 0.6005 0.6651 0.041 Uiso calc 1 . .
    C C24 0.5416(3) 0.65799(15) 0.74680(14) 0.0297(4) Uani d 1 . .
    H H24A 0.6178 0.7324 0.7631 0.036 Uiso calc 1 . .
    H H24B 0.4123 0.6680 0.7366 0.036 Uiso calc 1 . .
loop_
    _atom_site_aniso_label
    _atom_site_aniso_U_11
    _atom_site_aniso_U_22
    _atom_site_aniso_U_33
    _atom_site_aniso_U_12
    _atom_site_aniso_U_13
    _atom_site_aniso_U_23
    S1 0.0198(2) 0.0170(2) 0.0207(2) -0.00143(15) -0.00151(15) 0.00555(14)
    O1 0.0350(8) 0.0252(6) 0.0340(7) 0.0097(5) 0.0005(6) 0.0085(5)
    O2 0.0250(7) 0.0316(7) 0.0353(7) -0.0080(5) 0.0031(6) 0.0098(6)
    O3 0.0334(7) 0.0249(6) 0.0221(6) 0.0042(5) -0.0041(5) 0.0077(5)
    O4 0.0183(6) 0.0312(6) 0.0231(6) 0.0026(5) 0.0036(5) 0.0060(5)
    O5 0.0197(7) 0.0391(7) 0.0312(7) 0.0057(5) 0.0018(5) 0.0076(6)
    O6 0.0264(7) 0.0275(6) 0.0308(7) 0.0055(5) 0.0002(5) 0.0065(5)
    O7 0.0299(7) 0.0246(6) 0.0351(7) 0.0004(5) 0.0045(6) 0.0007(5)
    O8 0.0422(8) 0.0267(7) 0.0368(7) 0.0029(6) 0.0066(6) -0.0014(6)
    N1 0.0289(8) 0.0204(7) 0.0217(7) 0.0008(6) -0.0043(6) 0.0044(6)
    N2 0.0275(8) 0.0182(7) 0.0188(7) -0.0036(5) -0.0031(6) 0.0064(5)
    N3 0.0194(8) 0.0262(8) 0.0237(7) 0.0021(6) 0.0040(6) 0.0032(6)
    N4 0.0342(10) 0.0243(8) 0.0300(8) 0.0068(7) -0.0004(7) 0.0049(6)
    C1 0.0199(8) 0.0219(8) 0.0206(8) 0.0042(6) -0.0002(6) 0.0039(6)
    C2 0.0218(8) 0.0176(7) 0.0201(8) 0.0006(6) -0.0006(6) 0.0069(6)
    C3 0.0212(8) 0.0158(7) 0.0188(8) 0.0015(6) -0.0018(6) 0.0042(6)
    C4 0.0214(9) 0.0180(7) 0.0226(8) 0.0035(6) 0.0029(7) 0.0049(6)
    C5 0.0166(8) 0.0252(8) 0.0263(9) 0.0009(6) -0.0020(7) 0.0035(7)
    C6 0.0219(9) 0.0237(8) 0.0212(8) 0.0023(6) -0.0033(7) 0.0026(6)
    C7 0.0206(9) 0.0174(7) 0.0205(8) 0.0031(6) 0.0002(6) 0.0050(6)
    C8 0.0176(8) 0.0189(8) 0.0225(8) 0.0015(6) -0.0012(6) 0.0051(6)
    C9 0.0202(9) 0.0188(8) 0.0207(8) 0.0039(6) -0.0003(6) 0.0065(6)
    C10 0.0200(9) 0.0226(8) 0.0230(8) -0.0006(6) -0.0004(7) 0.0031(6)
    C11 0.0266(9) 0.0205(8) 0.0210(8) 0.0014(6) 0.0001(7) 0.0019(6)
    C12 0.0216(9) 0.0201(8) 0.0212(8) 0.0052(6) 0.0012(6) 0.0072(6)
    C13 0.0204(9) 0.0373(10) 0.0251(9) -0.0017(7) -0.0024(7) 0.0052(7)
    C14 0.0251(10) 0.0365(10) 0.0202(8) -0.0020(7) -0.0017(7) 0.0019(7)
    C15 0.0175(9) 0.0517(12) 0.0328(10) 0.0062(8) 0.0031(8) 0.0133(9)
    C16 0.0229(10) 0.0196(8) 0.0258(9) 0.0033(6) 0.0030(7) 0.0053(6)
    C17 0.0255(9) 0.0293(9) 0.0252(9) 0.0032(7) 0.0081(7) 0.0006(7)
    C18 0.0241(9) 0.0340(10) 0.0231(8) 0.0022(7) 0.0040(7) 0.0038(7)
    C19 0.0231(9) 0.0292(9) 0.0367(10) 0.0016(7) -0.0006(8) 0.0131(8)
    C20 0.0226(9) 0.0249(9) 0.0438(11) 0.0018(7) 0.0007(8) 0.0094(8)
    C21 0.0386(12) 0.0417(12) 0.0427(12) -0.0026(9) 0.0010(10) -0.0108(10)
    C22 0.0471(14) 0.0703(17) 0.0295(11) -0.0007(12) 0.0019(10) -0.0079(10)
    C23 0.0421(12) 0.0263(9) 0.0336(10) 0.0014(8) 0.0054(9) 0.0049(8)
    C24 0.0369(11) 0.0225(9) 0.0296(9) 0.0024(7) 0.0016(8) 0.0065(7)
_geom_special_details
;
All e.s.d.'s (except the e.s.d. in the dihedral angle between two l.s. planes)
are estimated using the full covariance matrix. The cell e.s.d.'s are taken
into account individually in the estimation of e.s.d.'s in distances, angles
and torsion angles; correlations between e.s.d.'s in cell parameters are only
used when they are defined by crystal symmetry. An approximate (isotropic)
treatment of cell e.s.d.'s is used for estimating e.s.d.'s involving l.s.
planes.
;
loop_
    _geom_bond_atom_site_label_1
    _geom_bond_atom_site_label_2
    _geom_bond_site_symmetry_2
    _geom_bond_distance
    _geom_bond_publ_flag
    S1 O2 . 1.4341(13) ?
    S1 O1 . 1.4429(13) ?
    S1 N1 . 1.6025(14) ?
    S1 N2 . 1.6429(14) ?
    O3 C1 . 1.237(2) ?
    O4 C4 . 1.365(2) ?
    O4 C15 . 1.425(2) ?
    O5 C16 . 1.226(2) ?
    O6 C19 . 1.428(2) ?
    O6 C18 . 1.435(2) ?
    O7 C21 . 1.410(2) ?
    O7 C20 . 1.414(2) ?
    O8 C22 . 1.419(3) ?
    O8 C23 . 1.424(2) ?
    N1 C1 . 1.345(2) ?
    N2 C3 . 1.425(2) ?
    N2 C2 . 1.454(2) ?
    N3 C16 . 1.351(2) ?
    N3 C17 . 1.459(2) ?
    N3 H1N3 . 0.82(2) ?
    N4 C24 . 1.481(2) ?
    N4 H1N4 . 0.93(3) ?
    N4 H2N4 . 1.03(3) ?
    N4 H3N4 . 0.98(3) ?
    C1 C2 . 1.515(2) ?
    C2 H2A . 0.9900 ?
    C2 H2B . 0.9900 ?
    C3 C8 . 1.385(2) ?
    C3 C4 . 1.401(2) ?
    C4 C5 . 1.393(2) ?
    C5 C6 . 1.393(2) ?
    C5 H5 . 0.9500 ?
    C6 C7 . 1.394(2) ?
    C6 H6 . 0.9500 ?
    C7 C8 . 1.399(2) ?
    C7 C9 . 1.490(2) ?
    C8 H8 . 0.9500 ?
    C9 C10 . 1.397(2) ?
    C9 C14 . 1.402(3) ?
    C10 C11 . 1.388(2) ?
    C10 H10 . 0.9500 ?
    C11 C12 . 1.390(2) ?
    C11 H11 . 0.9500 ?
    C12 C13 . 1.395(3) ?
    C12 C16 . 1.505(2) ?
    C13 C14 . 1.386(3) ?
    C13 H13 . 0.9500 ?
    C14 H14 . 0.9500 ?
    C15 H15A . 0.9800 ?
    C15 H15B . 0.9800 ?
    C15 H15C . 0.9800 ?
    C17 C18 . 1.509(3) ?
    C17 H17A . 0.9900 ?
    C17 H17B . 0.9900 ?
    C18 H18A . 0.9900 ?
    C18 H18B . 0.9900 ?
    C19 C20 . 1.491(3) ?
    C19 H19A . 0.9900 ?
    C19 H19B . 0.9900 ?
    C20 H20A . 0.9900 ?
    C20 H20B . 0.9900 ?
    C21 C22 . 1.496(3) ?
    C21 H21A . 0.9900 ?
    C21 H21B . 0.9900 ?
    C22 H22A . 0.9900 ?
    C22 H22B . 0.9900 ?
    C23 C24 . 1.505(3) ?
    C23 H23A . 0.9900 ?
    C23 H23B . 0.9900 ?
    C24 H24A . 0.9900 ?
    C24 H24B . 0.9900 ?
loop_
    _geom_angle_atom_site_label_1
    _geom_angle_atom_site_label_2
    _geom_angle_atom_site_label_3
    _geom_angle_site_symmetry_1
    _geom_angle_site_symmetry_3
    _geom_angle
    _geom_angle_publ_flag
    O2 S1 O1 . . 113.21(8) ?
    O2 S1 N1 . . 112.24(8) ?
    O1 S1 N1 . . 111.49(8) ?
    O2 S1 N2 . . 109.69(8) ?
    O1 S1 N2 . . 111.90(8) ?
    N1 S1 N2 . . 97.26(7) ?
    C4 O4 C15 . . 117.63(14) ?
    C19 O6 C18 . . 112.83(14) ?
    C21 O7 C20 . . 111.72(15) ?
    C22 O8 C23 . . 115.10(18) ?
    C1 N1 S1 . . 111.85(12) ?
    C3 N2 C2 . . 125.75(13) ?
    C3 N2 S1 . . 120.81(11) ?
    C2 N2 S1 . . 111.22(11) ?
    C16 N3 C17 . . 121.27(16) ?
    C16 N3 H1N3 . . 120.7(16) ?
    C17 N3 H1N3 . . 116.9(15) ?
    C24 N4 H1N4 . . 108.5(17) ?
    C24 N4 H2N4 . . 113.3(14) ?
    H1N4 N4 H2N4 . . 107(2) ?
    C24 N4 H3N4 . . 102.2(17) ?
    H1N4 N4 H3N4 . . 117(2) ?
    H2N4 N4 H3N4 . . 109(2) ?
    O3 C1 N1 . . 124.30(16) ?
    O3 C1 C2 . . 121.76(15) ?
    N1 C1 C2 . . 113.94(14) ?
    N2 C2 C1 . . 104.42(13) ?
    N2 C2 H2A . . 110.9 ?
    C1 C2 H2A . . 110.9 ?
    N2 C2 H2B . . 110.9 ?
    C1 C2 H2B . . 110.9 ?
    H2A C2 H2B . . 108.9 ?
    C8 C3 C4 . . 119.87(15) ?
    C8 C3 N2 . . 118.94(15) ?
    C4 C3 N2 . . 121.19(15) ?
    O4 C4 C5 . . 125.49(16) ?
    O4 C4 C3 . . 115.86(15) ?
    C5 C4 C3 . . 118.65(15) ?
    C6 C5 C4 . . 120.62(16) ?
    C6 C5 H5 . . 119.7 ?
    C4 C5 H5 . . 119.7 ?
    C5 C6 C7 . . 121.50(16) ?
    C5 C6 H6 . . 119.3 ?
    C7 C6 H6 . . 119.3 ?
    C6 C7 C8 . . 117.06(15) ?
    C6 C7 C9 . . 122.74(15) ?
    C8 C7 C9 . . 120.11(15) ?
    C3 C8 C7 . . 122.29(16) ?
    C3 C8 H8 . . 118.9 ?
    C7 C8 H8 . . 118.9 ?
    C10 C9 C14 . . 117.26(16) ?
    C10 C9 C7 . . 121.45(15) ?
    C14 C9 C7 . . 121.26(15) ?
    C11 C10 C9 . . 121.63(16) ?
    C11 C10 H10 . . 119.2 ?
    C9 C10 H10 . . 119.2 ?
    C10 C11 C12 . . 120.59(16) ?
    C10 C11 H11 . . 119.7 ?
    C12 C11 H11 . . 119.7 ?
    C11 C12 C13 . . 118.37(16) ?
    C11 C12 C16 . . 123.98(16) ?
    C13 C12 C16 . . 117.63(16) ?
    C14 C13 C12 . . 120.93(17) ?
    C14 C13 H13 . . 119.5 ?
    C12 C13 H13 . . 119.5 ?
    C13 C14 C9 . . 121.12(17) ?
    C13 C14 H14 . . 119.4 ?
    C9 C14 H14 . . 119.4 ?
    O4 C15 H15A . . 109.5 ?
    O4 C15 H15B . . 109.5 ?
    H15A C15 H15B . . 109.5 ?
    O4 C15 H15C . . 109.5 ?
    H15A C15 H15C . . 109.5 ?
    H15B C15 H15C . . 109.5 ?
    O5 C16 N3 . . 123.27(16) ?
    O5 C16 C12 . . 120.31(16) ?
    N3 C16 C12 . . 116.41(16) ?
    N3 C17 C18 . . 112.19(15) ?
    N3 C17 H17A . . 109.2 ?
    C18 C17 H17A . . 109.2 ?
    N3 C17 H17B . . 109.2 ?
    C18 C17 H17B . . 109.2 ?
    H17A C17 H17B . . 107.9 ?
    O6 C18 C17 . . 108.55(14) ?
    O6 C18 H18A . . 110.0 ?
    C17 C18 H18A . . 110.0 ?
    O6 C18 H18B . . 110.0 ?
    C17 C18 H18B . . 110.0 ?
    H18A C18 H18B . . 108.4 ?
    O6 C19 C20 . . 109.31(15) ?
    O6 C19 H19A . . 109.8 ?
    C20 C19 H19A . . 109.8 ?
    O6 C19 H19B . . 109.8 ?
    C20 C19 H19B . . 109.8 ?
    H19A C19 H19B . . 108.3 ?
    O7 C20 C19 . . 108.74(15) ?
    O7 C20 H20A . . 109.9 ?
    C19 C20 H20A . . 109.9 ?
    O7 C20 H20B . . 109.9 ?
    C19 C20 H20B . . 109.9 ?
    H20A C20 H20B . . 108.3 ?
    O7 C21 C22 . . 109.08(18) ?
    O7 C21 H21A . . 109.9 ?
    C22 C21 H21A . . 109.9 ?
    O7 C21 H21B . . 109.9 ?
    C22 C21 H21B . . 109.9 ?
    H21A C21 H21B . . 108.3 ?
    O8 C22 C21 . . 112.5(2) ?
    O8 C22 H22A . . 109.1 ?
    C21 C22 H22A . . 109.1 ?
    O8 C22 H22B . . 109.1 ?
    C21 C22 H22B . . 109.1 ?
    H22A C22 H22B . . 107.8 ?
    O8 C23 C24 . . 111.71(16) ?
    O8 C23 H23A . . 109.3 ?
    C24 C23 H23A . . 109.3 ?
    O8 C23 H23B . . 109.3 ?
    C24 C23 H23B . . 109.3 ?
    H23A C23 H23B . . 107.9 ?
    N4 C24 C23 . . 109.41(16) ?
    N4 C24 H24A . . 109.8 ?
    C23 C24 H24A . . 109.8 ?
    N4 C24 H24B . . 109.8 ?
    C23 C24 H24B . . 109.8 ?
    H24A C24 H24B . . 108.2 ?
loop_
    _geom_torsion_atom_site_label_1
    _geom_torsion_atom_site_label_2
    _geom_torsion_atom_site_label_3
    _geom_torsion_atom_site_label_4
    _geom_torsion_site_symmetry_1
    _geom_torsion_site_symmetry_2
    _geom_torsion_site_symmetry_3
    _geom_torsion_site_symmetry_4
    _geom_torsion
    _geom_torsion_publ_flag
    O2 S1 N1 C1 . . . . 121.10(13) ?
    O1 S1 N1 C1 . . . . -110.68(13) ?
    N2 S1 N1 C1 . . . . 6.33(14) ?
    O2 S1 N2 C3 . . . . 68.27(15) ?
    O1 S1 N2 C3 . . . . -58.24(15) ?
    N1 S1 N2 C3 . . . . -174.93(14) ?
    O2 S1 N2 C2 . . . . -127.73(12) ?
    O1 S1 N2 C2 . . . . 105.76(13) ?
    N1 S1 N2 C2 . . . . -10.94(13) ?
    S1 N1 C1 O3 . . . . 179.31(14) ?
    S1 N1 C1 C2 . . . . 0.00(19) ?
    C3 N2 C2 C1 . . . . 174.45(15) ?
    S1 N2 C2 C1 . . . . 11.42(16) ?
    O3 C1 C2 N2 . . . . 173.35(16) ?
    N1 C1 C2 N2 . . . . -7.3(2) ?
    C2 N2 C3 C8 . . . . 127.60(17) ?
    S1 N2 C3 C8 . . . . -70.86(19) ?
    C2 N2 C3 C4 . . . . -52.4(2) ?
    S1 N2 C3 C4 . . . . 109.13(16) ?
    C15 O4 C4 C5 . . . . -3.1(2) ?
    C15 O4 C4 C3 . . . . 177.13(15) ?
    C8 C3 C4 O4 . . . . -179.96(14) ?
    N2 C3 C4 O4 . . . . 0.1(2) ?
    C8 C3 C4 C5 . . . . 0.3(2) ?
    N2 C3 C4 C5 . . . . -179.71(15) ?
    O4 C4 C5 C6 . . . . -179.90(15) ?
    C3 C4 C5 C6 . . . . -0.2(2) ?
    C4 C5 C6 C7 . . . . -0.6(3) ?
    C5 C6 C7 C8 . . . . 1.1(2) ?
    C5 C6 C7 C9 . . . . -175.45(15) ?
    C4 C3 C8 C7 . . . . 0.3(2) ?
    N2 C3 C8 C7 . . . . -179.69(14) ?
    C6 C7 C8 C3 . . . . -1.0(2) ?
    C9 C7 C8 C3 . . . . 175.66(14) ?
    C6 C7 C9 C10 . . . . 19.1(2) ?
    C8 C7 C9 C10 . . . . -157.39(16) ?
    C6 C7 C9 C14 . . . . -162.95(16) ?
    C8 C7 C9 C14 . . . . 20.6(2) ?
    C14 C9 C10 C11 . . . . -1.7(3) ?
    C7 C9 C10 C11 . . . . 176.34(15) ?
    C9 C10 C11 C12 . . . . -1.1(3) ?
    C10 C11 C12 C13 . . . . 2.2(2) ?
    C10 C11 C12 C16 . . . . -176.56(15) ?
    C11 C12 C13 C14 . . . . -0.6(3) ?
    C16 C12 C13 C14 . . . . 178.28(17) ?
    C12 C13 C14 C9 . . . . -2.3(3) ?
    C10 C9 C14 C13 . . . . 3.4(3) ?
    C7 C9 C14 C13 . . . . -174.70(17) ?
    C17 N3 C16 O5 . . . . 7.3(3) ?
    C17 N3 C16 C12 . . . . -173.40(14) ?
    C11 C12 C16 O5 . . . . 151.68(17) ?
    C13 C12 C16 O5 . . . . -27.1(2) ?
    C11 C12 C16 N3 . . . . -27.6(2) ?
    C13 C12 C16 N3 . . . . 153.56(16) ?
    C16 N3 C17 C18 . . . . 105.25(19) ?
    C19 O6 C18 C17 . . . . 157.75(15) ?
    N3 C17 C18 O6 . . . . -59.8(2) ?
    C18 O6 C19 C20 . . . . -159.42(15) ?
    C21 O7 C20 C19 . . . . 176.42(17) ?
    O6 C19 C20 O7 . . . . 70.69(19) ?
    C20 O7 C21 C22 . . . . 176.10(19) ?
    C23 O8 C22 C21 . . . . -119.2(2) ?
    O7 C21 C22 O8 . . . . 69.3(3) ?
    C22 O8 C23 C24 . . . . 78.5(2) ?
    O8 C23 C24 N4 . . . . 55.8(2) ?
loop_
    _geom_hbond_atom_site_label_D
    _geom_hbond_atom_site_label_H
    _geom_hbond_atom_site_label_A
    _geom_hbond_site_symmetry_A
    _geom_hbond_distance_DH
    _geom_hbond_distance_HA
    _geom_hbond_distance_DA
    _geom_hbond_angle_DHA
    N3 H1N3 O3 1_556 0.82(2) 2.22(3) 3.012(2) 161(2)
    N4 H1N4 O1 2_666 0.93(3) 2.29(3) 3.010(2) 133(2)
    N4 H1N4 O7 . 0.93(3) 2.49(3) 3.106(2) 124(2)
    N4 H2N4 N1 1_556 1.03(3) 1.82(3) 2.821(2) 163(2)
    N4 H3N4 O6 1_655 0.98(3) 1.99(3) 2.942(2) 162(3)
    C2 H2B O3 2_675 0.99 2.30 3.267(2) 166
    C18 H18A N1 1_556 0.99 2.57 3.545(2) 168
    C22 H22A O8 2_666 0.99 2.63 3.343(3) 129
    C24 H24A O5 1_655 0.99 2.58 3.298(2) 129
    C21 H21B Cg1 2_666 0.99 2.70 3.555(2) 165
_shelx_hkl_file
;
  -1   0   0   94.15    1.44
   1   0   0   97.11    1.45
   2   0   0  413.74    6.15
   3   0   0   14.44    0.30
  -4   0   0    8.37    0.19
   4   0   0    8.64    0.23
  -5   0   0   -0.01    0.03
  -6   0   0   36.95    0.62
  -6   0   0   38.40    0.68
  -6   0   0   38.01    0.56
  -7   0   0    2.74    0.13
  -7   0   0    2.71    0.07
  -7   0   0    2.83    0.12
  -8   0   0    0.15    0.03
  -8   0   0    0.16    0.04
  -8   1   0    4.40    0.09
  -8   1   0    4.38    0.14
  -7   1   0    6.91    0.13
  -7   1   0    6.83    0.19
  -7   1   0    6.93    0.21
  -6   1   0   12.80    0.28
  -6   1   0   12.79    0.30
  -5   1   0   16.08    0.33
   4  -1   0    6.79    0.19
  -4   1   0    6.66    0.16
   3  -1   0   50.25    0.82
   2  -1   0   70.26    1.08
   1  -1   0   45.18    0.68
  -1  -1   0    1.57    0.06
   1   1   0    1.67    0.06
   2   1   0   22.64    0.41
   3   1   0  140.39    2.18
  -4  -1   0    1.20    0.07
   4   1   0    1.36    0.10
  -5  -1   0   11.51    0.26
   5   1   0   11.18    0.32
  -6  -1   0    2.77    0.12
  -6  -1   0    2.66    0.11
  -6  -1   0    2.78    0.11
  -6  -1   0    2.89    0.13
  -7  -1   0    3.46    0.15
  -7  -1   0    3.47    0.09
  -7  -1   0    3.63    0.14
  -8  -1   0    0.71    0.04
  -8  -1   0    0.67    0.06
  -8   2   0    0.19    0.03
  -8   2   0    0.21    0.05
  -7   2   0    0.40    0.06
  -7   2   0    0.40    0.03
  -6   2   0    2.84    0.12
  -6   2   0    2.89    0.13
  -5   2   0    2.35    0.10
  -4   2   0    0.22    0.04
  -4   2   0    0.21    0.03
   3  -2   0   18.81    0.33
   2  -2   0   52.80    0.90
   2  -2   0   53.29    0.81
   1  -2   0   27.58    0.43
   1  -2   0   27.16    0.48
   0  -2   0   52.47    0.81
   0  -2   0   52.95    0.91
   0   2   0   54.12    0.92
   0   2   0   51.57    0.81
  -1  -2   0   51.29    0.81
   1   2   0   51.70    0.82
   2   2   0    1.30    0.08
   3   2   0    5.83    0.18
  -4  -2   0   12.92    0.27
   4   2   0   13.79    0.34
  -5  -2   0   12.17    0.26
  -5  -2   0   12.24    0.23
  -5  -2   0   12.01    0.28
   5   2   0   12.25    0.35
  -6  -2   0    0.35    0.06
  -6  -2   0    0.37    0.06
  -6  -2   0    0.41    0.06
  -6  -2   0    0.46    0.04
  -7  -2   0    4.75    0.17
  -7  -2   0    4.63    0.10
  -7  -2   0    4.41    0.14
  -7  -2   0    4.41    0.15
  -8  -2   0    0.00    0.03
  -8  -2   0    0.05    0.02
  -8   3   0    0.08    0.04
  -8   3   0    0.05    0.02
  -7   3   0    1.16    0.06
  -7   3   0    1.12    0.08
  -7   3   0    1.20    0.05
  -7   3   0    1.01    0.09
  -6   3   0    1.34    0.09
  -6   3   0    1.42    0.05
  -6   3   0    1.41    0.09
   5  -3   0    0.20    0.04
  -5   3   0    0.02    0.03
  -5   3   0    0.05    0.03
   4  -3   0    7.96    0.17
  -4   3   0    7.64    0.18
   3  -3   0   27.77    0.46
   2  -3   0   11.69    0.22
   1  -3   0   14.07    0.28
   1  -3   0   14.27    0.25
  -1   3   0   13.96    0.27
  -1   3   0   13.77    0.27
   0  -3   0  499.68    8.34
   0   3   0  498.00    8.38
   0   3   0  493.55    7.43
   1   3   0  183.72    3.11
   1   3   0  184.45    2.79
   2   3   0    0.47    0.06
   3   3   0    0.56    0.07
  -4  -3   0    0.00    0.03
   4   3   0   -0.04    0.03
  -5  -3   0    4.48    0.15
  -5  -3   0    4.25    0.14
  -6  -3   0    1.73    0.09
  -6  -3   0    1.66    0.10
  -6  -3   0    1.49    0.10
  -6  -3   0    1.56    0.06
  -6  -3   0    1.56    0.11
  -7  -3   0   10.57    0.22
  -7  -3   0   10.73    0.18
  -7  -3   0   10.83    0.24
  -7  -3   0   10.27    0.26
  -7  -3   0   10.86    0.24
  -8  -3   0    0.17    0.04
  -8  -3   0    0.19    0.02
  -8   4   0    0.98    0.05
  -8   4   0    1.00    0.07
  -7   4   0    2.32    0.07
  -7   4   0    2.10    0.11
  -7   4   0    2.40    0.08
  -7   4   0    2.31    0.11
  -6   4   0    0.09    0.02
  -6   4   0    0.06    0.04
  -6   4   0    0.19    0.05
   5  -4   0    0.72    0.07
  -5   4   0    0.62    0.06
  -5   4   0    0.59    0.04
   4  -4   0   10.85    0.24
   3  -4   0   32.24    0.55
   2  -4   0    0.11    0.03
  -1   4   0    0.50    0.05
  -1   4   0    0.39    0.04
   0   4   0  294.77    4.90
   0   4   0  287.44    4.34
   1   4   0   29.50    0.56
   1   4   0   28.42    0.51
   2   4   0   66.18    1.10
  -3  -4   0    0.40    0.05
   3   4   0    0.34    0.06
  -4  -4   0    5.36    0.16
   4   4   0    5.50    0.22
  -5  -4   0    4.69    0.15
  -5  -4   0    4.58    0.16
  -5  -4   0    4.68    0.14
  -5  -4   0    4.28    0.15
  -6  -4   0    7.06    0.20
  -6  -4   0    6.98    0.17
  -6  -4   0    6.70    0.14
  -6  -4   0    6.72    0.21
  -6  -4   0    7.01    0.20
  -7  -4   0    0.03    0.03
  -7  -4   0    0.02    0.04
  -7  -4   0    0.07    0.04
  -7  -4   0    0.02    0.02
  -7  -4   0    0.05    0.04
  -8  -4   0    1.41    0.04
  -8  -4   0    1.44    0.06
  -8   5   0    0.74    0.06
  -8   5   0    0.81    0.05
  -8   5   0    0.78    0.06
  -7   5   0    8.00    0.15
  -7   5   0    8.06    0.21
  -7   5   0    8.20    0.21
  -6   5   0    8.42    0.16
  -6   5   0    8.51    0.22
  -6   5   0    8.21    0.23
  -6   5   0    8.63    0.16
  -6   5   0    8.27    0.21
   5  -5   0    0.33    0.05
  -5   5   0    0.38    0.03
  -5   5   0    0.25    0.05
  -5   5   0    0.29    0.05
   4  -5   0   14.36    0.31
   3  -5   0    2.58    0.10
   2  -5   0   23.04    0.42
  -1   5   0    5.66    0.15
   0   5   0   27.87    0.49
   0   5   0   28.68    0.55
   1   5   0   22.63    0.47
   1   5   0   22.59    0.44
  -2  -5   0   56.17    0.89
   2   5   0   55.64    0.97
  -3  -5   0   73.65    1.17
   3   5   0   73.69    1.28
  -4  -5   0   20.15    0.38
  -4  -5   0   18.96    0.37
  -4  -5   0   19.72    0.33
  -4  -5   0   20.92    0.40
   4   5   0   19.16    0.50
  -5  -5   0   10.20    0.25
  -5  -5   0   10.33    0.25
  -5  -5   0   10.10    0.26
  -5  -5   0   10.16    0.22
  -5  -5   0   10.42    0.19
  -6  -5   0   19.79    0.34
  -6  -5   0   20.27    0.39
  -6  -5   0   19.97    0.31
  -6  -5   0   19.94    0.38
  -6  -5   0   19.89    0.42
  -7  -5   0    6.80    0.15
  -7  -5   0    6.87    0.13
  -7  -5   0    7.07    0.17
  -7  -5   0    6.87    0.17
  -8   6   0    6.59    0.12
  -8   6   0    6.62    0.16
  -8   6   0    6.58    0.16
   7  -6   0   10.26    0.26
  -7   6   0   10.45    0.19
  -7   6   0   10.55    0.24
  -7   6   0   10.57    0.24
  -6   6   0    2.97    0.09
  -6   6   0    3.07    0.13
  -6   6   0    3.11    0.13
  -6   6   0    3.18    0.13
   5  -6   0    4.25    0.17
  -5   6   0    3.92    0.13
  -5   6   0    4.12    0.14
  -5   6   0    4.31    0.11
  -5   6   0    4.19    0.15
  -5   6   0    4.07    0.10
  -5   6   0    4.15    0.14
   4  -6   0    6.77    0.20
   4  -6   0    6.70    0.18
   3  -6   0    4.06    0.14
   3  -6   0    3.98    0.13
   2  -6   0    9.73    0.21
  -1   6   0   33.27    0.64
   0  -6   0   98.96    1.51
   0   6   0  100.05    1.56
  -1  -6   0    2.50    0.09
   1   6   0    2.43    0.12
  -2  -6   0   26.04    0.47
   2   6   0   25.78    0.54
  -3  -6   0    8.76    0.22
  -3  -6   0    8.77    0.16
   3   6   0    8.77    0.29
  -4  -6   0    0.02    0.04
  -4  -6   0    0.06    0.03
  -4  -6   0   -0.03    0.03
  -4  -6   0    0.09    0.03
  -4  -6   0    0.02    0.04
  -5  -6   0   10.28    0.26
  -5  -6   0   10.06    0.24
  -5  -6   0    9.78    0.19
  -5  -6   0    9.74    0.21
  -5  -6   0    9.41    0.22
  -5  -6   0   10.08    0.25
  -6  -6   0    0.67    0.08
  -6  -6   0    0.40    0.06
  -6  -6   0    0.57    0.06
  -6  -6   0    0.50    0.06
  -6  -6   0    0.60    0.05
  -7  -6   0    0.36    0.05
  -7  -6   0    0.41    0.05
  -7  -6   0    0.41    0.03
  -8   7   0    0.42    0.03
  -8   7   0    0.53    0.05
   7  -7   0    1.16    0.09
  -7   7   0    1.32    0.09
  -7   7   0    1.30    0.09
  -7   7   0    1.40    0.06
   6  -7   0    3.48    0.15
  -6   7   0    3.53    0.14
  -6   7   0    3.52    0.15
  -6   7   0    3.55    0.14
  -6   7   0    3.65    0.10
   5  -7   0    0.06    0.04
  -5   7   0    0.06    0.04
  -5   7   0    0.03    0.03
  -5   7   0    0.02    0.03
  -5   7   0    0.01    0.03
  -5   7   0    0.03    0.04
  -5   7   0    0.01    0.03
   4  -7   0    0.03    0.03
  -4   7   0    0.04    0.02
   3  -7   0    6.29    0.17
   2  -7   0    0.06    0.03
   1  -7   0    9.85    0.22
   0  -7   0    7.32    0.18
  -1  -7   0    0.10    0.03
   1   7   0    0.14    0.05
  -2  -7   0   40.37    0.69
   2   7   0   40.64    0.79
  -3  -7   0    8.07    0.18
  -3  -7   0    8.22    0.22
  -3  -7   0    8.21    0.20
  -3  -7   0    7.91    0.16
  -3  -7   0    7.86    0.20
  -3  -7   0    8.08    0.20
  -4  -7   0   16.30    0.32
  -4  -7   0   16.19    0.36
  -4  -7   0   16.23    0.34
  -4  -7   0   16.47    0.28
  -4  -7   0   16.49    0.30
  -4  -7   0   16.66    0.34
  -5  -7   0    3.44    0.14
  -5  -7   0    3.33    0.10
  -5  -7   0    3.05    0.11
  -5  -7   0    3.25    0.13
  -5  -7   0    3.21    0.13
  -6  -7   0    4.53    0.15
  -6  -7   0    4.63    0.14
  -6  -7   0    4.63    0.11
  -6  -7   0    4.48    0.12
  -6  -7   0    4.55    0.14
  -7  -7   0    0.09    0.03
  -7  -7   0    0.07    0.02
  -8   8   0    0.32    0.04
  -8   8   0    0.33    0.03
   7  -8   0    0.20    0.05
  -7   8   0    0.21    0.03
  -7   8   0    0.29    0.05
   6  -8   0    1.59    0.10
  -6   8   0    1.44    0.07
  -6   8   0    1.47    0.09
  -6   8   0    1.40    0.10
  -6   8   0    1.26    0.09
  -6   8   0    1.47    0.10
  -6   8   0    1.60    0.09
   5  -8   0    0.19    0.05
  -5   8   0    0.15    0.05
  -5   8   0    0.22    0.05
  -5   8   0    0.10    0.03
  -5   8   0    0.22    0.05
  -5   8   0    0.19    0.05
  -5   8   0    0.12    0.04
   4  -8   0    8.49    0.22
  -4   8   0    8.47    0.21
  -4   8   0    8.47    0.15
  -4   8   0    8.40    0.21
  -4   8   0    8.35    0.19
  -4   8   0    8.41    0.20
  -4   8   0    8.33    0.17
   3  -8   0    9.12    0.22
  -3   8   0    8.81    0.18
   2  -8   0   28.84    0.52
   1  -8   0   13.38    0.28
   0  -8   0    2.60    0.11
  -1  -8   0    0.10    0.04
  -2  -8   0    4.42    0.15
  -2  -8   0    4.26    0.14
  -2  -8   0    4.31    0.11
  -2  -8   0    4.28    0.11
  -2  -8   0    4.15    0.12
  -3  -8   0    2.83    0.10
  -3  -8   0    2.66    0.12
  -3  -8   0    2.59    0.09
  -3  -8   0    2.72    0.13
  -3  -8   0    2.76    0.09
  -3  -8   0    2.56    0.11
  -4  -8   0    1.84    0.11
  -4  -8   0    1.77    0.10
  -4  -8   0    1.73    0.11
  -4  -8   0    1.82    0.08
  -4  -8   0    1.68    0.08
  -5  -8   0    6.68    0.18
  -5  -8   0    6.82    0.14
  -5  -8   0    6.65    0.18
  -5  -8   0    6.61    0.20
  -5  -8   0    6.61    0.16
   5   8   0    6.66    0.17
  -6  -8   0    0.38    0.05
  -6  -8   0    0.46    0.04
  -6  -8   0    0.36    0.03
  -6  -8   0    0.41    0.05
  -8   9   0    0.13    0.03
  -7   9   0    0.10    0.03
  -7   9   0    0.08    0.04
   6  -9   0    0.66    0.07
  -6   9   0    0.78    0.07
  -6   9   0    0.66    0.07
  -6   9   0    0.74    0.06
  -6   9   0    0.74    0.07
   5  -9   0    0.15    0.05
  -5   9   0    0.12    0.04
  -5   9   0    0.12    0.05
  -5   9   0    0.10    0.04
  -5   9   0    0.13    0.04
  -5   9   0    0.09    0.04
   4  -9   0    4.06    0.15
  -4   9   0    3.98    0.14
  -4   9   0    4.23    0.10
  -4   9   0    4.10    0.15
  -4   9   0    4.16    0.11
  -4   9   0    4.17    0.16
  -4   9   0    4.03    0.14
  -4   9   0    4.08    0.13
   3  -9   0    2.00    0.11
  -3   9   0    1.76    0.08
  -3   9   0    1.85    0.09
  -3   9   0    1.89    0.09
  -3   9   0    1.80    0.08
  -3   9   0    1.74    0.09
   2  -9   0    2.30    0.10
   2  -9   0    2.26    0.11
  -2   9   0    2.28    0.10
  -2   9   0    2.06    0.09
   1  -9   0    0.29    0.05
   1  -9   0    0.25    0.05
   0  -9   0   12.48    0.28
   0  -9   0   12.03    0.26
   0   9   0   11.81    0.25
  -1  -9   0    1.78    0.10
  -1  -9   0    1.72    0.09
  -1  -9   0    1.51    0.09
  -1  -9   0    1.63    0.09
   1   9   0    1.68    0.08
  -2  -9   0    4.82    0.13
  -2  -9   0    4.88    0.12
  -2  -9   0    5.05    0.17
  -2  -9   0    5.13    0.16
  -3  -9   0    2.34    0.09
  -3  -9   0    2.18    0.11
  -3  -9   0    2.22    0.08
  -3  -9   0    2.33    0.11
  -3  -9   0    2.23    0.09
  -3  -9   0    2.37    0.13
  -4  -9   0    1.20    0.08
  -4  -9   0    1.27    0.09
  -4  -9   0    1.26    0.07
  -4  -9   0    1.24    0.07
  -4  -9   0    1.27    0.10
   4   9   0    1.25    0.08
  -5  -9   0    3.22    0.11
  -5  -9   0    3.27    0.09
  -5  -9   0    3.37    0.10
  -5  -9   0    3.47    0.12
   5   9   0    3.35    0.11
  -6  -9   0    0.74    0.05
   6   9   0    0.54    0.04
   7 -10   0    0.17    0.04
  -7  10   0    0.06    0.03
  -7  10   0    0.16    0.03
   6 -10   0    1.65    0.09
  -6  10   0    1.86    0.09
  -6  10   0    1.86    0.09
  -6  10   0    1.85    0.09
  -6  10   0    1.76    0.07
   5 -10   0    0.48    0.07
  -5  10   0    0.44    0.05
  -5  10   0    0.47    0.06
  -5  10   0    0.47    0.06
  -5  10   0    0.44    0.07
  -5  10   0    0.57    0.07
   4 -10   0    2.27    0.12
  -4  10   0    2.07    0.10
  -4  10   0    2.20    0.10
  -4  10   0    2.08    0.07
  -4  10   0    2.17    0.12
  -4  10   0    2.11    0.09
  -4  10   0    2.27    0.11
   3 -10   0    2.90    0.13
   3 -10   0    2.98    0.12
  -3  10   0    3.01    0.12
  -3  10   0    3.03    0.12
  -3  10   0    2.98    0.13
  -3  10   0    2.99    0.10
  -3  10   0    3.14    0.11
   2 -10   0   30.07    0.52
   2 -10   0   29.91    0.55
  -2  10   0   30.33    0.49
  -2  10   0   29.57    0.48
  -2  10   0   29.37    0.47
  -2  10   0   29.62    0.52
   1 -10   0    5.03    0.17
   1 -10   0    4.81    0.16
  -1  10   0    5.01    0.15
  -1  10   0    4.99    0.14
  -1  10   0    4.94    0.14
   0 -10   0    6.70    0.19
   0 -10   0    7.21    0.19
   0 -10   0    7.06    0.21
   0  10   0    6.86    0.17
   0  10   0    6.79    0.18
  -1 -10   0    7.34    0.18
  -1 -10   0    7.57    0.18
  -1 -10   0    7.65    0.22
   1  10   0    7.93    0.20
   1  10   0    7.41    0.18
  -2 -10   0    0.04    0.04
  -2 -10   0    0.09    0.04
  -2 -10   0    0.06    0.03
   2  10   0    0.05    0.04
  -3 -10   0    5.36    0.11
  -3 -10   0    5.43    0.18
  -3 -10   0    5.25    0.17
   3  10   0    5.51    0.16
  -4 -10   0    6.72    0.16
  -4 -10   0    6.58    0.17
  -4 -10   0    6.74    0.18
  -4 -10   0    6.41    0.19
   4  10   0    6.88    0.17
  -5 -10   0    2.70    0.10
  -5 -10   0    2.59    0.08
   5  10   0    2.61    0.09
   5  10   0    2.58    0.08
  -7  11   0    0.45    0.04
   6 -11   0    1.15    0.07
  -6  11   0    1.16    0.07
  -6  11   0    1.16    0.06
  -6  11   0    1.24    0.07
  -6  11   0    1.35    0.08
   5 -11   0    1.52    0.09
   5 -11   0    1.48    0.09
  -5  11   0    1.68    0.10
  -5  11   0    1.55    0.08
  -5  11   0    1.40    0.09
  -5  11   0    1.57    0.09
   4 -11   0    0.23    0.05
   4 -11   0    0.23    0.05
  -4  11   0    0.14    0.05
  -4  11   0    0.30    0.05
  -4  11   0    0.20    0.05
  -4  11   0    0.22    0.03
  -4  11   0    0.20    0.05
   3 -11   0   25.72    0.50
   3 -11   0   26.20    0.47
  -3  11   0   25.91    0.44
  -3  11   0   26.19    0.47
  -3  11   0   26.22    0.44
  -3  11   0   25.81    0.51
  -3  11   0   26.52    0.41
   2 -11   0    4.40    0.16
   2 -11   0    4.49    0.16
  -2  11   0    4.83    0.14
  -2  11   0    4.66    0.15
  -2  11   0    4.71    0.14
  -2  11   0    4.73    0.15
   1 -11   0   21.39    0.41
   1 -11   0   20.85    0.41
   1 -11   0   21.71    0.44
  -1  11   0   21.79    0.38
  -1  11   0   21.69    0.40
   0 -11   0    0.15    0.05
   0 -11   0    0.11    0.05
   0 -11   0    0.09    0.04
   0  11   0    0.13    0.04
   0  11   0    0.12    0.04
  -1 -11   0    0.94    0.09
  -1 -11   0    1.26    0.10
  -1 -11   0    0.95    0.07
  -1 -11   0    0.97    0.07
   1  11   0    0.90    0.08
   1  11   0    0.91    0.07
  -2 -11   0    0.35    0.04
  -2 -11   0    0.28    0.05
  -2 -11   0    0.30    0.06
   2  11   0    0.28    0.05
  -3 -11   0    8.39    0.20
  -3 -11   0    7.98    0.22
   3  11   0    8.64    0.20
  -4 -11   0    1.18    0.07
   4  11   0    1.32    0.07
   4  11   0    1.24    0.07
   6 -12   0    0.01    0.03
  -6  12   0    0.04    0.03
   5 -12   0    0.16    0.04
  -5  12   0    0.08    0.03
  -5  12   0    0.10    0.04
  -5  12   0    0.09    0.04
   4 -12   0    0.04    0.04
   4 -12   0    0.04    0.04
  -4  12   0    0.01    0.04
  -4  12   0    0.02    0.03
  -4  12   0    0.06    0.04
   3 -12   0    2.44    0.12
   3 -12   0    2.55    0.12
  -3  12   0    2.55    0.10
  -3  12   0    2.74    0.11
  -3  12   0    2.64    0.09
  -3  12   0    2.74    0.11
   2 -12   0    1.31    0.09
   2 -12   0    1.07    0.09
  -2  12   0    1.16    0.09
  -2  12   0    1.16    0.08
  -2  12   0    1.04    0.08
  -2  12   0    1.08    0.08
   1 -12   0    1.36    0.10
   1 -12   0    1.33    0.10
   1 -12   0    1.39    0.09
  -1  12   0    1.55    0.10
  -1  12   0    1.31    0.08
   0 -12   0    1.23    0.09
   0 -12   0    1.17    0.08
   0 -12   0    1.15    0.08
   0 -12   0    1.24    0.09
   0  12   0    1.23    0.08
   0  12   0    1.23    0.08
  -1 -12   0    3.03    0.12
  -1 -12   0    3.17    0.09
  -1 -12   0    3.24    0.13
  -1 -12   0    3.12    0.11
   1  12   0    3.07    0.12
   1  12   0    3.31    0.11
  -2 -12   0    6.99    0.18
  -2 -12   0    6.55    0.19
  -2 -12   0    6.75    0.14
   2  12   0    6.78    0.17
  -3 -12   0    1.92    0.09
   3  12   0    1.67    0.07
   3  12   0    1.85    0.08
   3  12   0    1.88    0.08
   5 -13   0    0.88    0.06
  -5  13   0    0.88    0.06
  -5  13   0    0.85    0.06
   4 -13   0    0.01    0.03
  -4  13   0    0.06    0.03
  -4  13   0    0.00    0.03
  -4  13   0    0.01    0.03
   3 -13   0    3.07    0.11
  -3  13   0    2.67    0.11
  -3  13   0    2.88    0.10
  -3  13   0    2.89    0.10
  -3  13   0    2.88    0.08
   2 -13   0   10.28    0.23
   2 -13   0    9.40    0.24
   2 -13   0   10.44    0.23
  -2  13   0   10.53    0.20
  -2  13   0    9.82    0.22
  -2  13   0   10.50    0.21
  -2  13   0   10.57    0.21
   1 -13   0    0.00    0.03
   1 -13   0    0.06    0.04
   1 -13   0    0.06    0.04
  -1  13   0    0.00    0.04
  -1  13   0   -0.02    0.03
   0 -13   0    0.11    0.03
   0 -13   0    0.04    0.04
   0 -13   0    0.01    0.03
   0 -13   0    0.06    0.04
   0  13   0    0.06    0.03
  -1 -13   0    0.94    0.07
  -1 -13   0    1.00    0.06
   1  13   0    1.05    0.06
  -2 -13   0    5.09    0.13
   2  13   0    4.88    0.13
   4 -14   0    0.19    0.03
  -4  14   0    0.24    0.03
  -4  14   0    0.15    0.03
  -4  14   0    0.18    0.03
   3 -14   0    0.69    0.06
   3 -14   0    0.70    0.06
  -3  14   0    0.82    0.05
  -3  14   0    0.69    0.05
  -3  14   0    0.70    0.05
   2 -14   0   13.37    0.25
   2 -14   0   13.48    0.25
  -2  14   0   13.26    0.23
  -2  14   0   13.06    0.22
   1 -14   0    0.09    0.03
   1 -14   0    0.09    0.03
   1 -14   0    0.04    0.03
  -1  14   0    0.12    0.03
  -1  14   0    0.10    0.03
   0 -14   0    4.71    0.11
   0 -14   0    4.72    0.13
   0  14   0    4.35    0.11
  -1 -14   0    2.28    0.08
  -1 -14   0    2.52    0.06
  -2  15  -1    7.26    0.14
   2 -15   1    7.45    0.14
  -1 -14   1    6.08    0.11
  -1 -14   1    6.07    0.14
   0  14  -1    1.95    0.08
   0  14  -1    1.91    0.07
   0 -14   1    1.79    0.07
   0 -14   1    1.76    0.08
  -1  14  -1   10.00    0.19
  -1  14  -1   10.16    0.19
   1 -14   1   10.30    0.20
   1 -14   1   10.21    0.21
  -2  14  -1    0.03    0.03
  -2  14  -1    0.06    0.03
   2 -14   1    0.06    0.03
   2 -14   1    0.11    0.04
  -3  14  -1    2.47    0.08
  -3  14  -1    2.49    0.08
  -3  14  -1    2.47    0.08
   3 -14   1    2.59    0.10
   3 -14   1    2.49    0.09
  -4  14  -1    1.41    0.06
  -4  14  -1    1.32    0.06
  -4  14  -1    1.24    0.06
   4 -14   1    1.23    0.06
  -3 -13   1    3.67    0.10
   2  13  -1    5.92    0.14
  -2 -13   1    5.89    0.15
  -2 -13   1    5.91    0.10
   1  13  -1    0.41    0.05
  -1 -13   1    0.36    0.05
  -1 -13   1    0.45    0.05
   0  13  -1    3.00    0.10
   0  13  -1    3.02    0.10
   0 -13   1    3.36    0.12
   0 -13   1    3.12    0.11
   0 -13   1    2.89    0.12
   0 -13   1    3.43    0.10
  -1  13  -1    2.29    0.10
  -1  13  -1    2.38    0.10
   1 -13   1    2.29    0.11
   1 -13   1    2.21    0.11
   1 -13   1    2.28    0.10
  -2  13  -1    1.13    0.08
  -2  13  -1    0.99    0.07
  -2  13  -1    0.97    0.07
  -2  13  -1    1.07    0.07
   2 -13   1    1.07    0.09
   2 -13   1    0.93    0.08
   2 -13   1    0.90    0.07
  -3  13  -1    2.25    0.10
  -3  13  -1    2.42    0.10
  -3  13  -1    2.33    0.09
  -3  13  -1    2.29    0.07
   3 -13   1    2.26    0.10
  -4  13  -1    0.13    0.04
  -4  13  -1    0.27    0.04
  -4  13  -1    0.15    0.04
   4 -13   1    0.19    0.04
  -5  13  -1    0.03    0.03
  -5  13  -1    0.03    0.03
  -5  13  -1    0.04    0.02
   5 -13   1    0.07    0.03
   4  12  -1    0.50    0.04
  -4 -12   1    0.50    0.04
   3  12  -1    0.81    0.05
   3  12  -1    0.71    0.06
   3  12  -1    0.83    0.06
  -3 -12   1    0.78    0.06
   2  12  -1    0.13    0.04
   2  12  -1    0.14    0.04
   2  12  -1    0.15    0.04
  -2 -12   1    0.12    0.04
  -2 -12   1    0.15    0.05
  -2 -12   1    0.16    0.03
   1  12  -1    0.48    0.06
  -1 -12   1    0.55    0.06
  -1 -12   1    0.41    0.06
  -1 -12   1    0.54    0.05
  -1 -12   1    0.51    0.06
   0  12  -1    2.02    0.10
   0  12  -1    2.08    0.09
   0 -12   1    2.18    0.11
   0 -12   1    1.90    0.10
   0 -12   1    2.00    0.11
  -1  12  -1    0.08    0.03
  -1  12  -1    0.07    0.04
   1 -12   1    0.03    0.04
   1 -12   1   -0.01    0.04
   1 -12   1    0.03    0.04
  -2  12  -1    0.10    0.04
  -2  12  -1    0.04    0.03
  -2  12  -1    0.17    0.04
  -2  12  -1    0.12    0.04
   2 -12   1    0.07    0.04
   2 -12   1    0.19    0.05
  -3  12  -1    5.11    0.12
  -3  12  -1    4.90    0.14
  -3  12  -1    5.18    0.16
  -3  12  -1    5.18    0.15
   3 -12   1    5.04    0.15
   3 -12   1    4.87    0.16
  -4  12  -1    0.62    0.06
  -4  12  -1    0.65    0.07
  -4  12  -1    0.61    0.06
   4 -12   1    0.82    0.07
  -5  12  -1    6.04    0.14
  -5  12  -1    5.99    0.16
  -5  12  -1    6.04    0.15
   5 -12   1    5.76    0.15
  -6  12  -1    1.72    0.07
   6 -12   1    1.62    0.07
   4  11  -1    4.08    0.12
   4  11  -1    4.14    0.12
  -4 -11   1    4.08    0.12
   3  11  -1    5.64    0.16
   3  11  -1    5.38    0.15
  -3 -11   1    5.29    0.16
  -3 -11   1    5.34    0.10
  -3 -11   1    5.01    0.16
   2  11  -1    0.67    0.07
   2  11  -1    0.68    0.07
  -2 -11   1    0.79    0.08
  -2 -11   1    0.66    0.07
  -2 -11   1    0.64    0.06
   1  11  -1    0.03    0.04
   1  11  -1    0.10    0.03
  -1 -11   1    0.04    0.04
  -1 -11   1    0.05    0.04
  -1 -11   1    0.03    0.04
  -1 -11   1    0.03    0.04
   0  11  -1    0.07    0.04
   0  11  -1    0.04    0.03
   0 -11   1    0.06    0.04
   0 -11   1    0.09    0.05
   0 -11   1    0.03    0.04
  -1  11  -1    1.05    0.08
  -1  11  -1    0.95    0.08
  -1  11  -1    1.04    0.08
   1 -11   1    0.90    0.08
   1 -11   1    0.97    0.09
  -2  11  -1   26.51    0.43
  -2  11  -1   26.68    0.44
  -2  11  -1   25.83    0.47
  -2  11  -1   26.19    0.44
   2 -11   1   25.78    0.50
   2 -11   1   26.19    0.47
  -3  11  -1   15.99    0.35
  -3  11  -1   15.96    0.33
  -3  11  -1   16.10    0.31
  -3  11  -1   16.03    0.30
  -3  11  -1   16.36    0.28
   3 -11   1   15.82    0.35
   3 -11   1   16.31    0.33
  -4  11  -1    2.19    0.06
  -4  11  -1    2.05    0.11
  -4  11  -1    2.23    0.10
  -4  11  -1    2.37    0.10
  -4  11  -1    2.31    0.11
  -4  11  -1    2.25    0.09
   4 -11   1    2.27    0.11
   4 -11   1    2.19    0.11
  -5  11  -1    8.34    0.19
  -5  11  -1    8.08    0.20
  -5  11  -1    8.14    0.18
  -5  11  -1    8.28    0.21
  -5  11  -1    7.91    0.16
   5 -11   1    8.35    0.20
  -6  11  -1    1.88    0.09
  -6  11  -1    1.79    0.07
  -6  11  -1    1.81    0.08
  -6  11  -1    1.84    0.08
   6 -11   1    1.78    0.08
  -7  11  -1    0.18    0.03
   5  10  -1    0.37    0.04
   5  10  -1    0.35    0.04
  -5 -10   1    0.21    0.03
  -5 -10   1    0.39    0.05
   4  10  -1    0.36    0.05
  -4 -10   1    0.25    0.05
  -4 -10   1    0.21    0.04
  -4 -10   1    0.21    0.05
   3  10  -1    4.23    0.14
  -3 -10   1    4.10    0.10
  -3 -10   1    4.19    0.16
  -3 -10   1    4.02    0.15
   2  10  -1    0.86    0.08
  -2 -10   1    0.85    0.06
  -2 -10   1    0.94    0.09
  -2 -10   1    0.94    0.07
  -2 -10   1    0.84    0.08
   1  10  -1   40.23    0.62
   1  10  -1   41.48    0.67
  -1 -10   1   42.36    0.69
  -1 -10   1   42.40    0.74
  -1 -10   1   41.53    0.63
  -1 -10   1   42.24    0.68
   0  10  -1    0.31    0.05
   0  10  -1    0.23    0.04
   0 -10   1    0.34    0.06
   0 -10   1    0.37    0.06
   0 -10   1    0.21    0.05
  -1  10  -1   37.92    0.63
  -1  10  -1   38.64    0.59
   1 -10   1   39.63    0.69
   1 -10   1   39.81    0.64
  -2  10  -1    3.26    0.12
  -2  10  -1    3.26    0.13
  -2  10  -1    3.14    0.11
  -2  10  -1    3.42    0.13
  -2  10  -1    3.19    0.12
   2 -10   1    3.25    0.13
   2 -10   1    3.31    0.13
  -3  10  -1    0.92    0.08
  -3  10  -1    0.96    0.07
  -3  10  -1    0.96    0.08
  -3  10  -1    1.17    0.07
  -3  10  -1    1.03    0.09
  -3  10  -1    0.88    0.07
   3 -10   1    0.94    0.08
   3 -10   1    0.92    0.08
  -4  10  -1    1.32    0.09
  -4  10  -1    1.49    0.06
  -4  10  -1    1.40    0.08
  -4  10  -1    1.41    0.10
  -4  10  -1    1.52    0.09
  -4  10  -1    1.43    0.09
  -4  10  -1    1.48    0.08
   4 -10   1    1.41    0.09
   4 -10   1    1.44    0.10
  -5  10  -1    0.29    0.05
  -5  10  -1    0.32    0.04
  -5  10  -1    0.25    0.05
  -5  10  -1    0.29    0.05
  -5  10  -1    0.35    0.06
  -5  10  -1    0.37    0.06
   5 -10   1    0.23    0.05
  -6  10  -1    0.25    0.05
  -6  10  -1    0.24    0.04
  -6  10  -1    0.20    0.05
  -6  10  -1    0.25    0.05
  -7  10  -1    1.48    0.07
  -7  10  -1    1.38    0.06
  -7  10  -1    1.30    0.06
   7 -10   1    1.52    0.07
   6   9  -1    1.76    0.07
  -6  -9   1    1.75    0.07
   5   9  -1    2.92    0.10
  -5  -9   1    2.98    0.08
  -5  -9   1    3.04    0.11
  -5  -9   1    2.90    0.11
  -5  -9   1    2.84    0.09
  -5  -9   1    2.64    0.13
   4   9  -1    0.02    0.03
  -4  -9   1    0.02    0.04
  -4  -9   1    0.02    0.03
  -4  -9   1    0.01    0.03
  -4  -9   1    0.07    0.04
  -4  -9   1    0.05    0.04
   3   9  -1    3.75    0.14
  -3  -9   1    3.56    0.10
  -3  -9   1    3.46    0.10
  -3  -9   1    3.56    0.13
  -3  -9   1    3.72    0.14
  -3  -9   1    3.48    0.15
   2   9  -1    0.30    0.05
  -2  -9   1    0.33    0.06
  -2  -9   1    0.41    0.05
  -2  -9   1    0.47    0.07
  -2  -9   1    0.49    0.05
   1   9  -1    0.16    0.04
  -1  -9   1    0.09    0.04
  -1  -9   1    0.15    0.04
  -1  -9   1    0.12    0.04
  -1  -9   1    0.13    0.04
   0   9  -1    0.84    0.07
   0  -9   1    0.69    0.07
   0  -9   1    0.60    0.06
   1  -9   1   22.27    0.43
  -2   9  -1   21.30    0.41
  -2   9  -1   21.03    0.35
  -2   9  -1   21.21    0.39
   2  -9   1   21.48    0.41
   2  -9   1   21.03    0.39
  -3   9  -1    4.15    0.11
  -3   9  -1    4.27    0.15
  -3   9  -1    4.24    0.13
  -3   9  -1    4.03    0.11
  -3   9  -1    3.95    0.13
  -3   9  -1    4.11    0.14
   3  -9   1    4.24    0.14
  -4   9  -1   12.79    0.20
  -4   9  -1   12.99    0.28
  -4   9  -1   12.98    0.27
  -4   9  -1   12.76    0.31
  -4   9  -1   12.30    0.27
  -4   9  -1   12.50    0.23
  -4   9  -1   12.58    0.25
   4  -9   1   12.23    0.29
  -5   9  -1    0.43    0.05
  -5   9  -1    0.27    0.06
  -5   9  -1    0.28    0.05
  -5   9  -1    0.34    0.06
  -5   9  -1    0.33    0.05
   5  -9   1    0.36    0.06
  -6   9  -1    4.58    0.12
  -6   9  -1    4.72    0.14
  -6   9  -1    4.78    0.15
  -6   9  -1    4.65    0.15
   6  -9   1    4.34    0.15
  -7   9  -1    2.16    0.07
  -7   9  -1    2.26    0.10
  -8   9  -1   11.65    0.21
   6   8  -1    0.37    0.05
  -6  -8   1    0.29    0.04
  -6  -8   1    0.37    0.05
  -6  -8   1    0.36    0.04
  -6  -8   1    0.34    0.03
   5   8  -1    3.43    0.12
  -5  -8   1    3.39    0.13
  -5  -8   1    3.41    0.14
  -5  -8   1    3.66    0.11
  -5  -8   1    3.63    0.10
  -5  -8   1    3.45    0.13
   4   8  -1    5.82    0.17
  -4  -8   1    5.71    0.15
  -4  -8   1    5.77    0.18
  -4  -8   1    5.71    0.17
  -4  -8   1    5.74    0.14
  -4  -8   1    5.59    0.19
  -3  -8   1   14.59    0.25
  -3  -8   1   14.52    0.25
  -3  -8   1   14.81    0.30
  -3  -8   1   14.79    0.27
  -3  -8   1   14.50    0.31
  -3  -8   1   15.33    0.34
  -2  -8   1   14.54    0.30
  -2  -8   1   14.95    0.26
  -2  -8   1   15.20    0.32
  -2  -8   1   14.30    0.27
  -2  -8   1   14.62    0.26
  -1  -8   1   25.65    0.47
   0  -8   1    0.60    0.06
   1  -8   1   28.62    0.51
   2  -8   1    3.46    0.12
  -3   8  -1   10.16    0.19
   3  -8   1    9.81    0.23
  -4   8  -1    0.10    0.02
  -4   8  -1    0.08    0.04
  -4   8  -1    0.15    0.04
  -4   8  -1    0.11    0.03
  -4   8  -1    0.08    0.04
  -4   8  -1    0.07    0.04
  -4   8  -1    0.06    0.04
   4  -8   1    0.08    0.04
  -5   8  -1    0.68    0.07
  -5   8  -1    0.57    0.07
  -5   8  -1    0.58    0.05
  -5   8  -1    0.78    0.09
  -5   8  -1    0.53    0.07
  -5   8  -1    0.71    0.07
   5  -8   1    0.71    0.08
  -6   8  -1    1.27    0.07
  -6   8  -1    1.24    0.09
  -6   8  -1    1.33    0.09
  -6   8  -1    1.30    0.08
  -6   8  -1    1.38    0.09
   6  -8   1    1.14    0.09
  -7   8  -1    0.61    0.06
  -7   8  -1    0.53    0.04
  -8   8  -1    1.13    0.05
  -8   8  -1    1.20    0.07
  -7  -7   1    1.62    0.07
  -7  -7   1    1.46    0.05
  -6  -7   1    5.94    0.14
  -6  -7   1    5.81    0.13
  -6  -7   1    5.91    0.16
  -6  -7   1    5.96    0.18
  -6  -7   1    6.03    0.16
   5   7  -1   14.53    0.29
  -5  -7   1   15.23    0.34
  -5  -7   1   15.21    0.26
  -5  -7   1   15.30    0.32
  -5  -7   1   15.73    0.32
  -5  -7   1   15.15    0.28
  -4  -7   1   13.41    0.29
  -4  -7   1   13.02    0.23
  -4  -7   1   13.20    0.25
  -4  -7   1   13.17    0.31
  -3  -7   1    7.42    0.19
  -3  -7   1    7.57    0.19
  -3  -7   1    7.37    0.19
  -3  -7   1    7.54    0.15
  -3  -7   1    7.11    0.15
  -3  -7   1    7.67    0.21
  -3  -7   1    7.36    0.17
   2   7  -1    0.02    0.04
  -2  -7   1    0.06    0.03
   1   7  -1   17.50    0.39
  -1  -7   1   17.91    0.34
   0  -7   1    4.00    0.12
   1  -7   1   57.66    0.91
   2  -7   1    9.15    0.21
   3  -7   1    0.19    0.04
  -4   7  -1    0.03    0.02
  -4   7  -1    0.04    0.04
   4  -7   1    0.01    0.03
  -5   7  -1    0.03    0.04
  -5   7  -1    0.02    0.04
  -5   7  -1    0.07    0.04
  -5   7  -1    0.01    0.03
  -5   7  -1   -0.01    0.03
  -5   7  -1    0.01    0.03
   5  -7   1    0.02    0.04
  -6   7  -1    0.58    0.07
  -6   7  -1    0.46    0.06
  -6   7  -1    0.58    0.07
  -6   7  -1    0.58    0.06
  -6   7  -1    0.63    0.05
   6  -7   1    0.57    0.07
  -7   7  -1    1.01    0.06
  -7   7  -1    0.97    0.08
  -7   7  -1    0.88    0.08
   7  -7   1    0.91    0.09
  -8   7  -1    0.56    0.05
  -8   7  -1    0.49    0.04
  -7  -6   1    1.66    0.06
  -7  -6   1    1.58    0.07
  -7  -6   1    1.62    0.08
  -6  -6   1    2.86    0.09
  -6  -6   1    3.00    0.12
  -6  -6   1    2.84    0.12
  -6  -6   1    2.79    0.13
  -6  -6   1    2.84    0.10
  -5  -6   1    0.74    0.06
  -5  -6   1    0.63    0.07
  -5  -6   1    0.60    0.07
  -5  -6   1    0.81    0.06
  -5  -6   1    0.72    0.07
  -4  -6   1   10.65    0.16
  -4  -6   1   10.57    0.25
  -4  -6   1   10.66    0.22
  -4  -6   1   10.79    0.25
  -4  -6   1   10.18    0.26
  -4  -6   1   10.62    0.20
  -4  -6   1   10.80    0.24
   3   6  -1    0.73    0.09
  -3  -6   1    0.71    0.07
  -3  -6   1    0.75    0.05
   2   6  -1    4.85    0.19
  -2  -6   1    4.97    0.14
   1   6  -1    3.33    0.13
   1   6  -1    3.29    0.14
  -1  -6   1    3.33    0.11
   0   6  -1   23.35    0.42
   0   6  -1   22.75    0.48
  -1   6  -1  148.15    2.54
   2  -6   1   18.75    0.34
   3  -6   1    0.48    0.05
  -4   6  -1    0.06    0.03
   4  -6   1    0.07    0.04
   4  -6   1    0.08    0.04
  -5   6  -1    6.41    0.19
  -5   6  -1    6.44    0.13
  -5   6  -1    6.40    0.18
  -5   6  -1    6.18    0.17
  -5   6  -1    6.10    0.17
   5  -6   1    6.61    0.21
  -6   6  -1    0.05    0.04
  -6   6  -1   -0.04    0.04
  -6   6  -1    0.01    0.03
  -6   6  -1    0.02    0.03
  -7   6  -1    1.18    0.08
  -7   6  -1    1.19    0.06
  -7   6  -1    1.27    0.09
   7  -6   1    0.96    0.09
  -8   6  -1    0.10    0.03
  -8   6  -1    0.11    0.04
  -8   6  -1    0.07    0.02
  -7  -5   1    4.39    0.13
  -7  -5   1    4.59    0.14
  -7  -5   1    4.60    0.10
  -6  -5   1    1.72    0.10
  -6  -5   1    1.72    0.09
  -6  -5   1    1.73    0.10
  -6  -5   1    1.67    0.11
  -6  -5   1    1.52    0.07
  -5  -5   1   16.70    0.36
  -5  -5   1   16.21    0.30
  -5  -5   1   16.34    0.34
  -5  -5   1   16.22    0.34
  -5  -5   1   16.29    0.27
   4   5  -1   15.59    0.42
  -4  -5   1   15.02    0.31
  -4  -5   1   15.56    0.33
  -4  -5   1   15.62    0.31
  -4  -5   1   15.48    0.27
  -4  -5   1   15.53    0.22
   3   5  -1   65.64    1.16
  -3  -5   1   64.84    1.04
   2   5  -1    3.25    0.14
  -2  -5   1    3.04    0.10
   1   5  -1    8.60    0.23
   1   5  -1    8.60    0.22
   0   5  -1   21.73    0.44
   0   5  -1   21.38    0.39
   0   5  -1   21.62    0.44
  -1   5  -1   22.98    0.44
   3  -5   1    0.60    0.06
  -4   5  -1   25.56    0.47
   4  -5   1   25.38    0.47
  -5   5  -1    5.55    0.17
  -5   5  -1    5.38    0.11
   5  -5   1    5.33    0.17
  -6   5  -1    0.06    0.02
  -6   5  -1    0.08    0.04
  -6   5  -1    0.07    0.03
  -6   5  -1    0.05    0.04
  -6   5  -1    0.05    0.04
  -7   5  -1    1.08    0.08
  -7   5  -1    0.98    0.05
  -7   5  -1    0.93    0.08
  -8   5  -1    0.92    0.07
  -8   5  -1    1.05    0.07
  -8   5  -1    1.05    0.05
  -8  -4   1    0.04    0.02
  -8  -4   1    0.05    0.03
  -7  -4   1    1.29    0.06
  -7  -4   1    1.31    0.09
  -7  -4   1    1.43    0.09
  -7  -4   1    1.20    0.08
  -6  -4   1    3.07    0.11
  -6  -4   1    2.90    0.14
  -6  -4   1    3.09    0.09
  -6  -4   1    3.04    0.13
  -5  -4   1    4.01    0.14
  -5  -4   1    3.93    0.15
  -5  -4   1    3.91    0.10
  -5  -4   1    3.87    0.14
   4   4  -1    1.14    0.12
  -4  -4   1    1.01    0.07
   3   4  -1    0.63    0.08
  -3  -4   1    0.78    0.06
   2   4  -1    0.12    0.04
   1   4  -1    0.17    0.04
   1   4  -1    0.27    0.04
   0   4  -1   72.76    1.27
   0   4  -1   72.83    1.28
   0   4  -1   72.74    1.13
  -1   4  -1   29.33    0.46
  -1   4  -1   29.26    0.53
  -1   4  -1   29.50    0.53
   2  -4   1    0.12    0.03
   3  -4   1    1.67    0.07
  -4   4  -1    2.22    0.09
   4  -4   1    2.29    0.09
  -5   4  -1   17.59    0.35
  -5   4  -1   17.12    0.26
   5  -4   1   17.37    0.35
  -6   4  -1    3.69    0.09
  -6   4  -1    3.65    0.13
  -6   4  -1    3.50    0.13
  -7   4  -1   12.63    0.27
  -7   4  -1   12.21    0.21
  -7   4  -1   12.33    0.27
  -8   4  -1    0.37    0.03
  -8   4  -1    0.44    0.05
  -8  -3   1    2.22    0.09
  -8  -3   1    2.18    0.06
  -7  -3   1    1.67    0.10
  -7  -3   1    1.60    0.09
  -7  -3   1    1.57    0.10
  -7  -3   1    1.67    0.06
  -6  -3   1    2.72    0.08
  -6  -3   1    2.64    0.11
  -6  -3   1    2.57    0.12
  -6  -3   1    2.61    0.12
  -6  -3   1    2.49    0.13
  -5  -3   1   42.90    0.74
  -5  -3   1   41.93    0.69
  -5  -3   1   43.10    0.62
  -5  -3   1   42.69    0.70
  -5  -3   1   42.20    0.59
   4   3  -1    0.50    0.08
  -4  -3   1    0.46    0.05
   3   3  -1   10.07    0.27
  -3  -3   1    9.74    0.21
   2   3  -1   52.04    0.87
   1   3  -1    3.38    0.11
   0   3  -1   79.73    1.38
   0   3  -1   80.80    1.37
   0   3  -1   78.85    1.22
  -1   3  -1  916.37   13.96
  -1   3  -1  881.05   15.99
  -1   3  -1  982.34   15.97
   1  -3   1 1000.00   15.86
   2  -3   1    1.11    0.05
   3  -3   1   44.88    0.70
  -4   3  -1   20.40    0.38
  -4   3  -1   21.14    0.38
   4  -3   1   21.03    0.36
  -5   3  -1    0.18    0.04
  -5   3  -1    0.31    0.04
   5  -3   1    0.23    0.04
  -6   3  -1    2.29    0.11
  -6   3  -1    2.48    0.06
  -6   3  -1    2.42    0.11
  -7   3  -1    8.24    0.14
  -7   3  -1    8.08    0.21
  -8   3  -1    4.37    0.13
  -8   3  -1    4.18    0.09
  -8  -2   1    1.33    0.08
  -8  -2   1    1.29    0.05
  -8  -2   1    1.23    0.03
  -7  -2   1    0.22    0.05
  -7  -2   1    0.22    0.05
  -7  -2   1    0.35    0.04
  -7  -2   1    0.31    0.06
  -6  -2   1    8.42    0.16
  -6  -2   1    8.45    0.19
  -6  -2   1    8.92    0.22
  -6  -2   1    8.31    0.22
  -6  -2   1    8.72    0.24
   5   2  -1    1.36    0.13
  -5  -2   1    1.09    0.09
  -5  -2   1    1.09    0.08
  -5  -2   1    1.26    0.08
  -5  -2   1    1.14    0.07
   4   2  -1    6.21    0.21
  -4  -2   1    6.00    0.16
   3   2  -1    2.51    0.12
   2   2  -1   35.65    0.61
   1   2  -1   30.56    0.51
   0   2  -1   55.89    0.96
   0   2  -1   56.73    0.96
   0   2  -1   54.78    0.85
  -1   2  -1   25.45    0.40
   1  -2   1   26.35    0.45
   1  -2   1   25.48    0.40
   1  -2   1   26.35    0.45
  -2   2  -1   84.83    1.28
  -3   2  -1    1.85    0.07
   3  -2   1    1.88    0.07
  -4   2  -1    0.00    0.02
  -4   2  -1    0.13    0.04
  -5   2  -1    5.49    0.16
  -6   2  -1    0.86    0.08
  -6   2  -1    1.00    0.08
  -7   2  -1    6.25    0.18
  -7   2  -1    6.78    0.11
  -8   2  -1    0.90    0.07
  -8   2  -1    0.88    0.04
  -8  -1   1    1.15    0.05
  -8  -1   1    1.19    0.08
  -8  -1   1    1.15    0.04
  -7  -1   1    0.82    0.08
  -7  -1   1    0.92    0.05
  -7  -1   1    0.84    0.08
  -6  -1   1    1.82    0.10
  -6  -1   1    1.74    0.09
  -6  -1   1    1.63    0.06
  -6  -1   1    1.72    0.11
  -6  -1   1    1.49    0.10
   5   1  -1   11.95    0.33
  -5  -1   1   11.57    0.27
   4   1  -1    0.18    0.05
  -4  -1   1    0.08    0.03
   3   1  -1   62.04    1.02
   2   1  -1   71.74    1.13
   1   1  -1    0.56    0.04
   0   1  -1   15.57    0.28
   0   1  -1   15.87    0.28
   0   1  -1   15.50    0.25
   0  -1   1   15.53    0.28
  -1   1  -1   85.60    1.28
  -2   1  -1   65.64    1.01
  -3   1  -1    2.71    0.08
   3  -1   1    2.83    0.10
  -4   1  -1    2.14    0.09
   4  -1   1    2.39    0.11
  -5   1  -1   12.83    0.28
  -6   1  -1    9.27    0.23
  -6   1  -1    9.65    0.20
  -6   1  -1    9.79    0.24
  -7   1  -1    0.79    0.03
  -7   1  -1    0.80    0.08
  -7   1  -1    0.72    0.07
  -8   1  -1    1.40    0.08
  -8   1  -1    1.35    0.05
  -8   0   1    1.63    0.06
  -8   0   1    1.58    0.04
  -8   0   1    1.54    0.09
  -7   0   1    0.16    0.05
  -7   0   1    0.27    0.06
  -7   0   1    0.12    0.03
  -6   0   1    6.18    0.19
  -6   0   1    5.97    0.18
  -5   0   1    2.69    0.11
   4   0  -1   17.98    0.38
  -4   0   1   17.72    0.33
   3   0  -1    1.55    0.08
   2   0  -1   77.00    1.19
   1   0  -1  126.28    1.91
   1   0  -1  128.83    2.14
   0   0  -1   34.04    0.57
   0   0  -1   32.74    0.50
   0   0   1   33.40    0.57
  -1   0  -1   84.18    1.27
  -2   0  -1  244.57    3.66
   3   0   1   10.39    0.24
  -4   0  -1    9.77    0.21
   4   0   1   10.23    0.26
  -5   0  -1    3.32    0.12
  -6   0  -1   10.25    0.24
  -6   0  -1   10.24    0.26
  -6   0  -1   10.14    0.21
  -7   0  -1    0.97    0.09
  -7   0  -1    1.12    0.09
  -8   0  -1   11.75    0.23
  -8   0  -1   11.34    0.18
  -8   1   1    0.39    0.04
  -8   1   1    0.41    0.06
  -7   1   1    5.86    0.18
  -7   1   1    5.94    0.12
  -7   1   1    5.90    0.19
  -6   1   1    0.81    0.08
  -6   1   1    0.81    0.08
  -5   1   1    0.46    0.06
   4  -1  -1   13.32    0.29
  -4   1   1   12.79    0.26
   3  -1  -1   13.38    0.27
   2  -1  -1   25.52    0.43
   2  -1  -1   26.20    0.46
   1  -1  -1   40.87    0.63
   1  -1  -1   41.52    0.71
  -1   1   1   42.00    0.70
   0  -1  -1   10.27    0.19
   0  -1  -1   10.12    0.17
   0   1   1   10.41    0.19
  -1  -1  -1   40.45    0.64
  -2  -1  -1   42.75    0.70
   3   1   1   38.30    0.68
  -4  -1  -1    0.28    0.05
   4   1   1    0.25    0.05
  -5  -1  -1    0.19    0.05
   5   1   1    0.15    0.05
  -6  -1  -1   16.62    0.33
  -6  -1  -1   16.04    0.33
  -6  -1  -1   16.57    0.36
  -6  -1  -1   16.33    0.29
  -7  -1  -1    7.46    0.21
  -7  -1  -1    7.75    0.20
  -8  -1  -1    4.81    0.13
  -8  -1  -1    4.63    0.09
  -8   2   1    6.02    0.16
  -8   2   1    6.03    0.12
  -8   2   1    5.90    0.10
  -7   2   1    0.07    0.05
  -7   2   1    0.06    0.03
  -7   2   1    0.04    0.02
  -6   2   1    6.81    0.19
  -6   2   1    6.30    0.18
  -6   2   1    7.23    0.20
  -5   2   1   21.55    0.41
  -4   2   1   37.07    0.62
   3  -2  -1   24.10    0.41
   2  -2  -1  135.29    2.01
   2  -2  -1  133.04    2.01
   1  -2  -1   58.23    0.88
   1  -2  -1   56.88    0.99
   1  -2  -1   56.34    0.86
  -1   2   1   58.22    0.98
   0  -2  -1    8.98    0.17
   0  -2  -1    9.13    0.19
   0   2   1    8.96    0.19
  -1  -2  -1   28.12    0.47
  -2  -2  -1    0.98    0.07
   2   2   1    1.02    0.07
   3   2   1   36.18    0.66
  -4  -2  -1    0.03    0.03
   4   2   1    0.05    0.04
  -5  -2  -1   12.88    0.28
  -5  -2  -1   12.38    0.24
  -5  -2  -1   12.22    0.26
  -5  -2  -1   12.25    0.28
   5   2   1   11.59    0.35
  -6  -2  -1    1.96    0.10
  -6  -2  -1    2.07    0.10
  -6  -2  -1    2.10    0.10
  -6  -2  -1    2.19    0.12
  -7  -2  -1   12.66    0.21
  -7  -2  -1   13.08    0.28
  -7  -2  -1   12.49    0.30
  -7  -2  -1   12.27    0.26
  -7  -2  -1   13.26    0.25
  -8  -2  -1    1.68    0.05
  -8  -2  -1    1.69    0.08
  -8   3   1    4.37    0.10
  -8   3   1    4.50    0.14
  -8   3   1    4.45    0.09
  -7   3   1   14.42    0.30
  -7   3   1   14.41    0.23
  -7   3   1   14.30    0.23
  -7   3   1   14.03    0.29
  -6   3   1   28.69    0.50
  -6   3   1   28.25    0.49
  -6   3   1   27.79    0.41
  -6   3   1   28.39    0.41
   5  -3  -1    6.32    0.18
  -5   3   1    6.16    0.18
   4  -3  -1    0.84    0.06
  -4   3   1    0.91    0.07
   3  -3  -1   19.68    0.35
   2  -3  -1   20.22    0.35
   1  -3  -1  140.43    2.07
   1  -3  -1  135.61    2.37
   1  -3  -1  141.17    2.10
  -1   3   1  139.87    2.36
   0  -3  -1  238.70    4.07
   0  -3  -1  242.18    3.61
   0   3   1  245.21    4.07
  -1  -3  -1   11.25    0.23
   1   3   1   11.35    0.24
  -2  -3  -1    0.00    0.03
   2   3   1    0.00    0.03
  -3  -3  -1   22.84    0.40
   3   3   1   22.50    0.47
  -4  -3  -1    1.47    0.08
   4   3   1    1.23    0.12
  -5  -3  -1   -0.02    0.03
  -5  -3  -1    0.01    0.04
  -5  -3  -1    0.01    0.03
  -5  -3  -1    0.05    0.04
  -6  -3  -1    1.39    0.09
  -6  -3  -1    1.39    0.06
  -6  -3  -1    1.39    0.09
  -6  -3  -1    1.44    0.11
  -6  -3  -1    1.46    0.09
  -7  -3  -1    5.01    0.11
  -7  -3  -1    4.94    0.15
  -7  -3  -1    4.92    0.17
  -7  -3  -1    5.01    0.15
  -7  -3  -1    4.94    0.14
  -8  -3  -1    4.10    0.11
  -8  -3  -1    4.07    0.08
  -8   4   1    1.02    0.08
  -8   4   1    1.06    0.05
  -8   4   1    1.09    0.07
  -7   4   1    2.22    0.07
  -7   4   1    2.46    0.11
  -7   4   1    2.53    0.12
  -7   4   1    2.39    0.08
  -6   4   1    2.17    0.11
  -6   4   1    2.19    0.07
  -6   4   1    2.19    0.11
  -6   4   1    2.17    0.07
   5  -4  -1    1.71    0.10
  -5   4   1    1.69    0.06
  -5   4   1    1.67    0.09
   4  -4  -1   16.45    0.34
   3  -4  -1   20.79    0.39
   2  -4  -1   19.77    0.36
   1  -4  -1   44.23    0.68
  -1   4   1   44.98    0.80
  -1   4   1   43.52    0.68
   0  -4  -1    0.82    0.05
   0  -4  -1    0.89    0.06
   0   4   1    0.91    0.06
  -1  -4  -1   26.30    0.48
   1   4   1   27.09    0.52
   1   4   1   26.65    0.48
   2   4   1    0.58    0.07
  -3  -4  -1   36.92    0.62
   3   4   1   36.86    0.71
  -4  -4  -1    0.10    0.04
  -4  -4  -1    0.13    0.04
   4   4   1    0.13    0.05
  -5  -4  -1    0.52    0.06
  -5  -4  -1    0.54    0.07
  -5  -4  -1    0.62    0.07
  -5  -4  -1    0.50    0.06
  -6  -4  -1    1.42    0.11
  -6  -4  -1    1.50    0.10
  -6  -4  -1    1.58    0.06
  -6  -4  -1    1.43    0.09
  -6  -4  -1    1.54    0.10
  -7  -4  -1    0.01    0.04
  -7  -4  -1    0.01    0.03
  -7  -4  -1    0.03    0.04
  -7  -4  -1    0.00    0.02
  -7  -4  -1    0.02    0.03
  -8  -4  -1    0.38    0.03
  -8   5   1    0.61    0.06
  -8   5   1    0.49    0.06
  -8   5   1    0.48    0.04
  -7   5   1    2.33    0.08
  -7   5   1    2.17    0.11
  -7   5   1    2.24    0.07
  -7   5   1    2.15    0.11
  -6   5   1    0.87    0.05
  -6   5   1    0.84    0.06
  -6   5   1    0.92    0.08
  -6   5   1    0.90    0.08
   5  -5  -1    0.00    0.03
  -5   5   1    0.01    0.02
  -5   5   1    0.00    0.02
  -5   5   1    0.05    0.03
   4  -5  -1    0.00    0.03
   3  -5  -1    1.99    0.10
   2  -5  -1    4.14    0.13
  -1   5   1   45.63    0.84
   0   5   1    2.91    0.12
   0   5   1    2.75    0.10
   1   5   1    7.21    0.20
   1   5   1    7.46    0.21
  -2  -5  -1    5.50    0.15
   2   5   1    5.88    0.19
  -3  -5  -1   11.55    0.25
   3   5   1   11.55    0.33
  -4  -5  -1    4.47    0.15
  -4  -5  -1    4.64    0.15
  -4  -5  -1    4.61    0.13
  -4  -5  -1    4.78    0.15
   4   5   1    4.23    0.21
  -5  -5  -1    0.96    0.08
  -5  -5  -1    1.04    0.08
  -5  -5  -1    1.12    0.09
  -5  -5  -1    1.27    0.10
  -5  -5  -1    1.16    0.08
  -6  -5  -1   10.74    0.25
  -6  -5  -1   10.98    0.25
  -6  -5  -1   10.67    0.19
  -6  -5  -1   10.64    0.23
  -6  -5  -1   11.07    0.27
  -7  -5  -1    0.67    0.06
  -7  -5  -1    0.65    0.05
  -7  -5  -1    0.61    0.06
  -7  -5  -1    0.77    0.05
  -8   6   1    0.43    0.05
  -8   6   1    0.44    0.04
  -8   6   1    0.46    0.05
   7  -6  -1    5.68    0.18
  -7   6   1    5.53    0.17
  -7   6   1    5.50    0.17
  -7   6   1    5.65    0.13
  -6   6   1    5.59    0.17
  -6   6   1    5.72    0.13
  -6   6   1    5.44    0.17
  -6   6   1    5.54    0.18
  -6   6   1    5.38    0.13
  -5   6   1    1.25    0.06
  -5   6   1    1.09    0.08
  -5   6   1    1.13    0.06
  -5   6   1    1.17    0.09
   4  -6  -1    3.69    0.15
   4  -6  -1    3.37    0.13
   3  -6  -1    0.91    0.08
   3  -6  -1    0.90    0.07
   2  -6  -1    0.02    0.03
   1  -6  -1   29.52    0.50
  -1   6   1   29.36    0.59
   0  -6  -1    6.49    0.16
   0   6   1    6.50    0.20
   0   6   1    6.55    0.17
  -1  -6  -1    6.25    0.16
   1   6   1    6.11    0.20
   1   6   1    6.14    0.19
  -2  -6  -1   10.01    0.23
   2   6   1    9.79    0.28
  -3  -6  -1    1.17    0.05
  -3  -6  -1    1.22    0.08
  -3  -6  -1    1.21    0.08
   3   6   1    1.28    0.13
  -4  -6  -1   11.64    0.26
  -4  -6  -1   11.68    0.28
  -4  -6  -1   11.60    0.27
  -4  -6  -1   11.58    0.23
  -4  -6  -1   11.23    0.25
  -5  -6  -1    0.54    0.06
  -5  -6  -1    0.62    0.05
  -5  -6  -1    0.64    0.07
  -5  -6  -1    0.60    0.07
  -5  -6  -1    0.56    0.07
  -5  -6  -1    0.58    0.06
  -6  -6  -1    3.61    0.13
  -6  -6  -1    3.54    0.12
  -6  -6  -1    3.52    0.14
  -6  -6  -1    3.78    0.13
  -6  -6  -1    3.62    0.10
  -7  -6  -1    0.56    0.05
  -7  -6  -1    0.59    0.04
  -7  -6  -1    0.63    0.05
  -7  -6  -1    0.63    0.05
  -8   7   1    1.31    0.05
  -8   7   1    1.27    0.07
   7  -7  -1    0.25    0.06
  -7   7   1    0.20    0.04
  -7   7   1    0.22    0.05
  -7   7   1    0.22    0.05
   6  -7  -1    0.21    0.06
  -6   7   1    0.06    0.04
  -6   7   1    0.11    0.05
  -6   7   1    0.17    0.04
  -6   7   1    0.12    0.05
   5  -7  -1    0.23    0.05
  -5   7   1    0.26    0.05
  -5   7   1    0.30    0.05
  -5   7   1    0.27    0.04
  -5   7   1    0.31    0.06
  -5   7   1    0.29    0.05
   4  -7  -1    0.01    0.03
  -4   7   1   -0.05    0.03
  -4   7   1    0.09    0.03
  -4   7   1    0.04    0.02
   3  -7  -1   31.19    0.55
   2  -7  -1   24.81    0.45
   1  -7  -1  179.48    2.69
   0  -7  -1    7.94    0.19
  -1  -7  -1   42.84    0.72
   1   7   1   42.45    0.78
  -2  -7  -1   21.98    0.42
  -2  -7  -1   21.63    0.34
   2   7   1   21.70    0.50
  -3  -7  -1    3.18    0.13
  -3  -7  -1    3.41    0.13
  -3  -7  -1    3.28    0.09
  -3  -7  -1    3.36    0.11
  -3  -7  -1    3.27    0.12
  -4  -7  -1   36.86    0.67
  -4  -7  -1   37.31    0.62
  -4  -7  -1   36.13    0.55
  -4  -7  -1   37.48    0.63
  -4  -7  -1   36.50    0.60
  -5  -7  -1    8.63    0.22
  -5  -7  -1    9.19    0.18
  -5  -7  -1    9.19    0.23
  -5  -7  -1    8.95    0.24
  -5  -7  -1    8.56    0.20
  -6  -7  -1   11.31    0.22
  -6  -7  -1   11.19    0.24
  -6  -7  -1   11.84    0.24
  -6  -7  -1   11.29    0.20
  -7  -7  -1    0.50    0.03
  -8   8   1    5.77    0.14
  -8   8   1    5.90    0.11
   7  -8  -1    0.02    0.04
  -7   8   1   -0.02    0.03
  -7   8   1    0.06    0.03
   6  -8  -1    5.47    0.18
  -6   8   1    5.40    0.17
  -6   8   1    5.40    0.13
  -6   8   1    5.09    0.18
  -6   8   1    5.37    0.17
  -6   8   1    5.28    0.15
   5  -8  -1   10.99    0.27
  -5   8   1   10.63    0.24
  -5   8   1   10.57    0.25
  -5   8   1   10.25    0.24
  -5   8   1   10.84    0.20
  -5   8   1   10.63    0.27
  -5   8   1   10.70    0.25
   4  -8  -1    4.88    0.16
  -4   8   1    4.55    0.15
  -4   8   1    4.78    0.12
  -4   8   1    4.77    0.11
  -4   8   1    4.51    0.14
  -4   8   1    4.70    0.15
   3  -8  -1   12.08    0.27
  -3   8   1   11.88    0.22
   2  -8  -1   24.03    0.45
   1  -8  -1    0.94    0.07
   0  -8  -1   21.43    0.41
  -1  -8  -1    2.76    0.12
  -1  -8  -1    2.75    0.10
  -2  -8  -1    0.27    0.03
  -2  -8  -1    0.19    0.04
  -2  -8  -1    0.23    0.05
  -2  -8  -1    0.17    0.05
  -2  -8  -1    0.24    0.04
  -2  -8  -1    0.23    0.04
  -3  -8  -1    4.39    0.16
  -3  -8  -1    4.38    0.15
  -3  -8  -1    4.36    0.13
  -3  -8  -1    4.58    0.11
  -3  -8  -1    4.65    0.15
  -3  -8  -1    4.85    0.16
  -4  -8  -1    0.00    0.04
  -4  -8  -1    0.06    0.04
  -4  -8  -1    0.00    0.02
  -4  -8  -1    0.05    0.04
  -4  -8  -1   -0.01    0.03
  -4  -8  -1   -0.03    0.03
  -5  -8  -1    4.67    0.13
  -5  -8  -1    4.59    0.15
  -5  -8  -1    4.83    0.12
  -5  -8  -1    4.52    0.15
  -5  -8  -1    4.57    0.16
   5   8   1    4.80    0.14
  -6  -8  -1    0.08    0.03
  -6  -8  -1    0.04    0.02
  -6  -8  -1    0.06    0.03
  -6  -8  -1    0.04    0.03
  -8   9   1    2.69    0.08
  -7   9   1    3.04    0.08
  -7   9   1    3.15    0.11
   6  -9  -1    3.27    0.14
  -6   9   1    3.39    0.13
  -6   9   1    3.54    0.12
  -6   9   1    3.49    0.13
  -6   9   1    3.38    0.10
   5  -9  -1    4.23    0.16
  -5   9   1    4.18    0.15
  -5   9   1    4.12    0.16
  -5   9   1    4.26    0.14
  -5   9   1    4.32    0.12
  -5   9   1    4.30    0.14
   4  -9  -1    0.57    0.07
  -4   9   1    0.71    0.07
  -4   9   1    0.70    0.08
  -4   9   1    0.63    0.05
  -4   9   1    0.53    0.07
  -4   9   1    0.57    0.05
  -4   9   1    0.61    0.06
   3  -9  -1    0.37    0.06
  -3   9   1    0.39    0.05
  -3   9   1    0.46    0.05
  -3   9   1    0.43    0.05
  -3   9   1    0.40    0.05
  -3   9   1    0.50    0.06
   2  -9  -1    1.12    0.08
   2  -9  -1    0.83    0.07
  -2   9   1    1.16    0.08
  -2   9   1    0.90    0.08
  -2   9   1    1.17    0.08
   1  -9  -1    0.28    0.05
   1  -9  -1    0.32    0.05
  -1   9   1    0.39    0.06
   0  -9  -1    3.26    0.13
  -1  -9  -1    1.23    0.08
  -1  -9  -1    1.37    0.09
  -1  -9  -1    1.32    0.09
  -1  -9  -1    1.14    0.08
   1   9   1    1.40    0.08
  -2  -9  -1    2.50    0.09
  -2  -9  -1    2.22    0.09
  -2  -9  -1    2.51    0.11
  -2  -9  -1    2.39    0.11
  -2  -9  -1    2.55    0.09
  -2  -9  -1    2.32    0.07
  -2  -9  -1    2.21    0.12
  -3  -9  -1   10.32    0.25
  -3  -9  -1   10.43    0.24
  -3  -9  -1   10.96    0.28
  -3  -9  -1   10.62    0.22
  -3  -9  -1   10.93    0.21
  -3  -9  -1   10.89    0.19
  -4  -9  -1    4.80    0.15
  -4  -9  -1    4.96    0.12
  -4  -9  -1    4.81    0.17
  -4  -9  -1    4.90    0.16
  -4  -9  -1    4.91    0.13
  -5  -9  -1    0.10    0.04
  -5  -9  -1    0.17    0.03
  -5  -9  -1    0.13    0.04
  -5  -9  -1    0.14    0.03
   5   9   1    0.09    0.03
   6   9   1    0.07    0.02
   7 -10  -1    2.14    0.08
  -7  10   1    1.92    0.06
  -7  10   1    2.03    0.08
   6 -10  -1    0.02    0.04
  -6  10   1   -0.04    0.03
  -6  10   1    0.03    0.03
  -6  10   1    0.00    0.03
  -6  10   1    0.00    0.03
   5 -10  -1    0.82    0.08
  -5  10   1    0.75    0.07
  -5  10   1    0.71    0.06
  -5  10   1    0.77    0.07
  -5  10   1    0.58    0.07
  -5  10   1    0.70    0.07
   4 -10  -1    2.71    0.13
  -4  10   1    2.53    0.10
  -4  10   1    2.76    0.12
  -4  10   1    2.48    0.11
  -4  10   1    2.50    0.09
  -4  10   1    2.62    0.13
  -4  10   1    2.50    0.09
   3 -10  -1    0.09    0.05
   3 -10  -1    0.09    0.04
  -3  10   1    0.08    0.04
  -3  10   1    0.07    0.04
  -3  10   1   -0.01    0.04
  -3  10   1    0.05    0.04
   2 -10  -1    1.08    0.09
   2 -10  -1    1.39    0.10
  -2  10   1    1.35    0.08
  -2  10   1    1.18    0.08
  -2  10   1    1.17    0.08
  -2  10   1    1.27    0.09
   1 -10  -1    8.37    0.23
   1 -10  -1    7.36    0.22
   1 -10  -1    8.61    0.21
  -1  10   1    8.09    0.20
  -1  10   1    8.49    0.20
  -1  10   1    8.41    0.19
   0 -10  -1    5.10    0.18
   0 -10  -1    5.45    0.16
   0 -10  -1    5.19    0.16
   0  10   1    5.15    0.15
   0  10   1    5.05    0.15
  -1 -10  -1    7.30    0.18
  -1 -10  -1    7.14    0.17
  -1 -10  -1    7.58    0.22
  -1 -10  -1    7.07    0.20
   1  10   1    7.09    0.18
   1  10   1    7.58    0.19
  -2 -10  -1    4.14    0.12
  -2 -10  -1    4.05    0.16
  -2 -10  -1    4.36    0.15
  -3 -10  -1    0.76    0.04
  -3 -10  -1    0.85    0.06
  -3 -10  -1    0.89    0.09
  -3 -10  -1    0.81    0.08
   3  10   1    0.89    0.08
  -4 -10  -1    2.03    0.07
  -4 -10  -1    1.91    0.10
  -4 -10  -1    1.97    0.10
  -4 -10  -1    1.96    0.08
  -4 -10  -1    1.92    0.09
   4  10   1    1.80    0.09
  -5 -10  -1    0.82    0.06
  -5 -10  -1    0.87    0.05
  -5 -10  -1    0.85    0.05
   5  10   1    0.83    0.05
   5  10   1    0.90    0.06
   6 -11  -1    2.24    0.09
  -6  11   1    1.92    0.09
  -6  11   1    1.98    0.08
  -6  11   1    1.86    0.08
  -6  11   1    1.87    0.07
   5 -11  -1    1.98    0.10
   5 -11  -1    1.78    0.10
  -5  11   1    1.88    0.10
  -5  11   1    1.70    0.09
   4 -11  -1    0.04    0.04
   4 -11  -1   -0.01    0.04
  -4  11   1    0.02    0.04
  -4  11   1    0.04    0.04
  -4  11   1    0.00    0.03
  -4  11   1   -0.04    0.03
  -4  11   1    0.01    0.03
   3 -11  -1    2.51    0.12
   3 -11  -1    2.76    0.12
  -3  11   1    2.42    0.11
  -3  11   1    2.65    0.12
  -3  11   1    2.72    0.11
  -3  11   1    2.67    0.10
  -3  11   1    2.49    0.12
   2 -11  -1    0.45    0.07
   2 -11  -1    0.40    0.06
  -2  11   1    0.46    0.06
  -2  11   1    0.43    0.06
  -2  11   1    0.41    0.06
  -2  11   1    0.50    0.06
   1 -11  -1   10.96    0.25
   1 -11  -1   10.36    0.25
   1 -11  -1   10.55    0.27
  -1  11   1   10.68    0.23
  -1  11   1   10.42    0.24
  -1  11   1   10.97    0.23
   0 -11  -1    6.44    0.19
   0 -11  -1    6.30    0.17
   0 -11  -1    6.04    0.17
   0 -11  -1    5.92    0.19
   0  11   1    6.13    0.17
   0  11   1    6.34    0.17
  -1 -11  -1    0.99    0.08
  -1 -11  -1    1.13    0.10
  -1 -11  -1    1.04    0.08
  -1 -11  -1    1.11    0.07
   1  11   1    1.10    0.07
   1  11   1    1.20    0.08
  -2 -11  -1    0.67    0.07
  -2 -11  -1    0.72    0.05
  -2 -11  -1    0.81    0.08
   2  11   1    0.68    0.07
  -3 -11  -1    0.35    0.06
  -3 -11  -1    0.27    0.05
   3  11   1    0.23    0.05
  -4 -11  -1    0.14    0.04
   4  11   1    0.13    0.03
   4  11   1    0.16    0.04
   6 -12  -1   -0.01    0.02
  -6  12   1   -0.04    0.03
  -6  12   1    0.01    0.02
   5 -12  -1    3.29    0.11
  -5  12   1    3.28    0.11
  -5  12   1    3.49    0.12
   4 -12  -1    2.84    0.12
   4 -12  -1    2.74    0.11
  -4  12   1    2.71    0.07
  -4  12   1    2.89    0.10
  -4  12   1    2.67    0.11
  -4  12   1    2.78    0.11
   3 -12  -1    1.78    0.11
   3 -12  -1    1.75    0.10
  -3  12   1    1.92    0.09
  -3  12   1    1.94    0.08
  -3  12   1    1.79    0.09
  -3  12   1    1.84    0.10
   2 -12  -1    7.52    0.20
   2 -12  -1    7.53    0.21
   2 -12  -1    7.54    0.21
  -2  12   1    7.60    0.18
  -2  12   1    7.65    0.20
  -2  12   1    7.55    0.19
  -2  12   1    7.68    0.18
   1 -12  -1    0.60    0.07
   1 -12  -1    0.67    0.08
   1 -12  -1    0.78    0.08
  -1  12   1    0.67    0.07
  -1  12   1    0.67    0.07
   0 -12  -1    5.12    0.14
   0 -12  -1    5.12    0.16
   0 -12  -1    5.04    0.17
   0 -12  -1    5.29    0.15
   0  12   1    5.26    0.15
  -1 -12  -1    7.93    0.17
  -1 -12  -1    7.67    0.21
  -1 -12  -1    7.77    0.20
   1  12   1    7.86    0.18
   1  12   1    7.84    0.19
  -2 -12  -1    2.30    0.07
  -2 -12  -1    2.31    0.10
  -2 -12  -1    2.28    0.11
   2  12   1    2.26    0.10
  -3 -12  -1    0.75    0.06
   3  12   1    0.71    0.06
   3  12   1    0.72    0.05
   5 -13  -1    2.91    0.09
  -5  13   1    2.95    0.09
  -5  13   1    3.00    0.09
   4 -13  -1    0.00    0.03
  -4  13   1    0.01    0.03
  -4  13   1    0.04    0.03
  -4  13   1    0.06    0.03
   3 -13  -1    2.91    0.12
   3 -13  -1    2.74    0.11
  -3  13   1    2.72    0.08
  -3  13   1    2.85    0.10
  -3  13   1    3.07    0.11
  -3  13   1    2.89    0.10
   2 -13  -1    5.18    0.15
   2 -13  -1    4.76    0.16
   2 -13  -1    5.31    0.15
  -2  13   1    5.14    0.14
  -2  13   1    5.27    0.14
  -2  13   1    5.27    0.14
  -2  13   1    5.28    0.14
   1 -13  -1    1.88    0.10
   1 -13  -1    1.86    0.10
   1 -13  -1    1.83    0.09
  -1  13   1    1.93    0.09
  -1  13   1    1.98    0.10
   0 -13  -1    0.06    0.04
   0 -13  -1    0.03    0.04
   0 -13  -1    0.08    0.04
   0 -13  -1    0.10    0.03
   0  13   1    0.09    0.04
  -1 -13  -1    3.35    0.11
  -1 -13  -1    3.50    0.09
   1  13   1    3.19    0.10
   1  13   1    3.14    0.09
  -2 -13  -1    0.59    0.05
   2  13   1    0.56    0.05
   4 -14  -1    0.85    0.05
  -4  14   1    0.89    0.05
  -4  14   1    0.83    0.05
  -4  14   1    0.88    0.05
   3 -14  -1    0.96    0.07
   3 -14  -1    0.88    0.06
  -3  14   1    0.93    0.04
  -3  14   1    1.01    0.06
  -3  14   1    0.90    0.05
  -3  14   1    0.94    0.06
   2 -14  -1    0.00    0.03
   2 -14  -1   -0.01    0.03
  -2  14   1    0.03    0.03
  -2  14   1   -0.02    0.03
  -2  14   1    0.04    0.03
   1 -14  -1    0.23    0.03
   1 -14  -1    0.18    0.04
   1 -14  -1    0.19    0.04
  -1  14   1    0.13    0.03
  -1  14   1    0.15    0.03
   0 -14  -1    0.12    0.03
   0 -14  -1    0.11    0.03
   0  14   1    0.11    0.03
  -1 -14  -1    9.26    0.18
   2 -15   2    4.86    0.11
  -1 -14   2    8.50    0.17
  -1 -14   2    8.61    0.15
   0  14  -2    2.05    0.08
   0  14  -2    2.10    0.07
   0 -14   2    2.19    0.08
   0 -14   2    2.15    0.06
   0 -14   2    2.16    0.08
  -1  14  -2    1.99    0.08
  -1  14  -2    1.98    0.07
   1 -14   2    1.97    0.08
   1 -14   2    1.97    0.08
  -2  14  -2    1.01    0.05
  -2  14  -2    1.10    0.06
   2 -14   2    1.01    0.06
   2 -14   2    1.01    0.08
  -3  14  -2    8.45    0.18
  -3  14  -2    8.57    0.16
  -3  14  -2    8.70    0.17
   3 -14   2    8.49    0.17
   3 -14   2    8.82    0.19
  -4  14  -2    3.95    0.10
  -4  14  -2    4.17    0.10
   2  13  -2    0.15    0.04
  -2 -13   2    0.18    0.04
  -2 -13   2    0.19    0.03
   1  13  -2    1.99    0.09
  -1 -13   2    2.37    0.09
  -1 -13   2    2.22    0.09
   0  13  -2    0.32    0.04
   0  13  -2    0.21    0.04
   0 -13   2    0.35    0.05
   0 -13   2    0.24    0.05
   0 -13   2    0.34    0.05
  -1  13  -2    0.19    0.04
  -1  13  -2    0.13    0.04
   1 -13   2    0.10    0.04
   1 -13   2    0.18    0.05
  -2  13  -2    1.04    0.07
  -2  13  -2    1.18    0.07
  -2  13  -2    1.02    0.07
   2 -13   2    0.93    0.08
   2 -13   2    1.04    0.08
  -3  13  -2    0.45    0.05
  -3  13  -2    0.36    0.03
  -3  13  -2    0.39    0.05
  -3  13  -2    0.38    0.05
   3 -13   2    0.36    0.05
  -4  13  -2    0.38    0.05
  -4  13  -2    0.31    0.04
  -4  13  -2    0.42    0.05
   4 -13   2    0.34    0.05
  -5  13  -2   -0.01    0.03
  -5  13  -2    0.01    0.02
   4  12  -2    2.67    0.08
   3  12  -2    0.30    0.04
   3  12  -2    0.29    0.04
   3  12  -2    0.31    0.04
  -3 -12   2    0.25    0.04
   2  12  -2    1.07    0.07
   2  12  -2    1.26    0.08
   2  12  -2    1.13    0.07
  -2 -12   2    1.20    0.07
  -2 -12   2    1.21    0.08
  -2 -12   2    1.19    0.08
   1  12  -2    0.82    0.07
  -1 -12   2    0.92    0.07
  -1 -12   2    0.77    0.07
  -1 -12   2    0.95    0.08
  -1 -12   2    0.80    0.07
   0  12  -2    3.52    0.12
   0  12  -2    3.56    0.12
   0 -12   2    3.59    0.13
   0 -12   2    3.60    0.14
   0 -12   2    3.79    0.14
  -1  12  -2    0.01    0.03
  -1  12  -2    0.06    0.04
   1 -12   2    0.01    0.04
   1 -12   2    0.06    0.05
   1 -12   2   -0.02    0.03
  -2  12  -2    3.15    0.11
  -2  12  -2    3.16    0.11
  -2  12  -2    3.03    0.12
  -2  12  -2    3.23    0.12
   2 -12   2    3.26    0.12
   2 -12   2    3.26    0.13
  -3  12  -2    1.73    0.09
  -3  12  -2    1.83    0.07
  -3  12  -2    1.75    0.10
  -3  12  -2    1.81    0.09
   3 -12   2    1.76    0.10
  -4  12  -2    7.02    0.18
  -4  12  -2    7.16    0.19
  -4  12  -2    7.00    0.17
   4 -12   2    7.03    0.18
  -5  12  -2    2.83    0.11
  -5  12  -2    2.64    0.10
  -5  12  -2    2.61    0.09
   5 -12   2    2.59    0.10
  -6  12  -2    0.67    0.05
  -6  12  -2    0.62    0.04
   4  11  -2    0.47    0.05
   4  11  -2    0.42    0.05
   4  11  -2    0.43    0.05
  -4 -11   2    0.54    0.05
   3  11  -2    0.01    0.03
   3  11  -2   -0.03    0.03
  -3 -11   2   -0.03    0.03
  -3 -11   2    0.02    0.04
  -3 -11   2    0.02    0.02
   2  11  -2    0.04    0.03
   2  11  -2    0.05    0.04
  -2 -11   2    0.12    0.04
  -2 -11   2    0.17    0.05
  -2 -11   2    0.08    0.04
   1  11  -2    2.83    0.11
   1  11  -2    3.00    0.12
  -1 -11   2    2.82    0.12
  -1 -11   2    3.15    0.12
  -1 -11   2    2.77    0.11
  -1 -11   2    2.98    0.13
   0  11  -2    5.51    0.15
   0  11  -2    5.71    0.16
   0 -11   2    5.73    0.17
   0 -11   2    5.76    0.17
   0 -11   2    5.77    0.18
  -1  11  -2    3.77    0.13
  -1  11  -2    4.07    0.13
  -1  11  -2    3.95    0.13
   1 -11   2    4.02    0.15
   1 -11   2    4.06    0.14
  -2  11  -2    6.90    0.18
  -2  11  -2    6.91    0.17
  -2  11  -2    6.39    0.17
  -2  11  -2    6.88    0.18
   2 -11   2    6.98    0.20
   2 -11   2    6.95    0.19
  -3  11  -2    2.19    0.08
  -3  11  -2    2.12    0.10
  -3  11  -2    2.10    0.11
  -3  11  -2    2.26    0.10
  -3  11  -2    2.27    0.11
   3 -11   2    2.37    0.11
   3 -11   2    2.16    0.11
  -4  11  -2    0.10    0.04
  -4  11  -2    0.09    0.04
  -4  11  -2    0.13    0.04
  -4  11  -2    0.07    0.04
  -4  11  -2    0.11    0.05
   4 -11   2    0.07    0.04
  -5  11  -2    1.43    0.07
  -5  11  -2    1.36    0.08
  -5  11  -2    1.28    0.09
  -5  11  -2    1.27    0.08
  -5  11  -2    1.42    0.09
   5 -11   2    1.35    0.08
  -6  11  -2    0.02    0.03
  -6  11  -2    0.06    0.03
  -6  11  -2    0.03    0.03
   6 -11   2    0.01    0.03
  -7  11  -2    0.63    0.04
   5  10  -2    2.98    0.10
   5  10  -2    3.26    0.10
   5  10  -2    3.15    0.10
  -5 -10   2    3.02    0.09
  -5 -10   2    3.35    0.10
   4  10  -2    0.93    0.07
   4  10  -2    0.78    0.07
  -4 -10   2    1.01    0.08
  -4 -10   2    0.94    0.07
  -4 -10   2    1.10    0.08
   3  10  -2    2.06    0.10
  -3 -10   2    2.17    0.11
  -3 -10   2    2.12    0.11
  -3 -10   2    2.16    0.08
   2  10  -2    0.13    0.04
  -2 -10   2    0.14    0.04
  -2 -10   2    0.26    0.05
  -2 -10   2    0.19    0.04
  -2 -10   2    0.23    0.05
   1  10  -2    0.97    0.08
   1  10  -2    1.15    0.08
  -1 -10   2    1.01    0.09
  -1 -10   2    0.98    0.08
  -1 -10   2    0.95    0.08
  -1 -10   2    0.93    0.08
   0  10  -2    0.08    0.03
   0  10  -2    0.02    0.03
   0 -10   2    0.09    0.04
   0 -10   2    0.08    0.04
   0 -10   2    0.06    0.04
  -1  10  -2    0.08    0.03
  -1  10  -2   -0.01    0.04
  -1  10  -2    0.02    0.03
   1 -10   2    0.05    0.04
   1 -10   2    0.03    0.04
  -2  10  -2   50.01    0.74
  -2  10  -2   49.00    0.79
  -2  10  -2   49.04    0.74
  -2  10  -2   50.71    0.72
  -2  10  -2   50.43    0.88
   2 -10   2   50.79    0.79
   2 -10   2   49.94    0.84
  -3  10  -2    2.93    0.11
  -3  10  -2    2.87    0.13
  -3  10  -2    2.87    0.11
  -3  10  -2    2.81    0.09
  -3  10  -2    2.87    0.12
  -3  10  -2    3.01    0.10
   3 -10   2    2.76    0.12
   3 -10   2    2.92    0.12
  -4  10  -2    5.64    0.19
  -4  10  -2    6.07    0.18
  -4  10  -2    6.25    0.14
  -4  10  -2    5.59    0.16
  -4  10  -2    5.68    0.17
  -4  10  -2    5.94    0.17
   4 -10   2    5.58    0.18
   4 -10   2    5.69    0.17
  -5  10  -2    0.06    0.03
  -5  10  -2    0.03    0.04
  -5  10  -2    0.06    0.04
  -5  10  -2    0.17    0.05
  -5  10  -2    0.06    0.04
  -5  10  -2    0.08    0.04
  -6  10  -2    0.07    0.04
  -6  10  -2    0.02    0.04
  -6  10  -2    0.07    0.03
   6 -10   2    0.05    0.03
  -7  10  -2    0.17    0.03
  -7  10  -2    0.14    0.03
  -7  10  -2    0.19    0.04
   6   9  -2    0.62    0.04
  -6  -9   2    0.69    0.05
   5   9  -2    4.25    0.13
   5   9  -2    4.21    0.12
  -5  -9   2    4.40    0.14
  -5  -9   2    4.38    0.13
  -5  -9   2    4.16    0.10
   4   9  -2    0.10    0.04
  -4  -9   2    0.13    0.04
  -4  -9   2    0.19    0.03
  -4  -9   2    0.16    0.05
  -4  -9   2    0.08    0.04
   3   9  -2    5.83    0.17
  -3  -9   2    5.91    0.18
  -3  -9   2    5.51    0.14
  -3  -9   2    5.75    0.18
  -3  -9   2    5.55    0.16
   2   9  -2    0.48    0.06
  -2  -9   2    0.63    0.07
  -2  -9   2    0.60    0.06
  -2  -9   2    0.54    0.06
  -2  -9   2    0.61    0.07
   1   9  -2    0.02    0.03
  -1  -9   2    0.03    0.03
  -1  -9   2    0.01    0.03
  -1  -9   2   -0.04    0.03
   0   9  -2   24.43    0.42
   0  -9   2   24.86    0.46
   0  -9   2   23.96    0.43
  -1   9  -2    1.39    0.08
  -1   9  -2    1.31    0.07
   1  -9   2    1.23    0.08
  -2   9  -2    1.48    0.08
  -2   9  -2    1.56    0.09
  -2   9  -2    1.66    0.09
   2  -9   2    1.41    0.09
   2  -9   2    1.54    0.09
  -3   9  -2    8.80    0.18
  -3   9  -2    9.03    0.23
  -3   9  -2    8.67    0.21
  -3   9  -2    8.65    0.17
  -3   9  -2    9.06    0.20
  -3   9  -2    8.82    0.20
   3  -9   2    8.60    0.21
   3  -9   2    8.80    0.22
  -4   9  -2    0.66    0.07
  -4   9  -2    0.58    0.07
  -4   9  -2    0.71    0.07
  -4   9  -2    0.63    0.06
  -4   9  -2    0.66    0.04
  -4   9  -2    0.52    0.07
  -4   9  -2    0.62    0.07
   4  -9   2    0.69    0.07
  -5   9  -2    0.08    0.04
  -5   9  -2    0.03    0.03
  -5   9  -2    0.02    0.04
  -5   9  -2    0.06    0.04
  -5   9  -2   -0.01    0.04
  -5   9  -2    0.10    0.03
  -6   9  -2    0.74    0.05
  -6   9  -2    0.58    0.07
  -6   9  -2    0.82    0.07
  -6   9  -2    0.77    0.07
  -7   9  -2    2.70    0.10
  -7   9  -2    2.63    0.09
  -7   9  -2    2.84    0.08
   6   8  -2    0.03    0.03
   6   8  -2    0.04    0.03
  -6  -8   2    0.03    0.03
  -6  -8   2    0.04    0.02
  -6  -8   2    0.00    0.03
   5   8  -2    7.35    0.18
  -5  -8   2    7.54    0.19
  -5  -8   2    7.80    0.21
  -5  -8   2    7.44    0.17
  -5  -8   2    7.74    0.16
  -5  -8   2    7.81    0.20
   4   8  -2    3.65    0.13
  -4  -8   2    3.79    0.14
  -4  -8   2    3.85    0.14
  -4  -8   2    3.45    0.11
  -4  -8   2    3.66    0.10
  -4  -8   2    3.68    0.08
  -4  -8   2    3.50    0.14
   3   8  -2   11.67    0.25
  -3  -8   2   11.44    0.26
  -3  -8   2   11.69    0.22
  -3  -8   2   11.59    0.21
  -3  -8   2   11.65    0.28
  -3  -8   2   10.92    0.25
   2   8  -2    2.40    0.10
  -2  -8   2    2.52    0.11
  -2  -8   2    2.33    0.09
  -2  -8   2    2.31    0.09
  -2  -8   2    2.20    0.10
   1   8  -2    0.56    0.06
  -1  -8   2    0.44    0.06
   0  -8   2    6.97    0.18
  -1   8  -2    2.78    0.10
   1  -8   2    2.99    0.11
  -2   8  -2    1.72    0.09
   2  -8   2    1.59    0.08
  -3   8  -2    3.10    0.09
  -3   8  -2    3.46    0.13
   3  -8   2    3.11    0.12
  -4   8  -2    1.36    0.08
  -4   8  -2    1.35    0.08
  -4   8  -2    1.32    0.04
  -4   8  -2    1.34    0.08
  -4   8  -2    1.48    0.07
  -4   8  -2    1.26    0.08
  -4   8  -2    1.33    0.09
   4  -8   2    1.34    0.08
  -5   8  -2    0.11    0.04
  -5   8  -2    0.12    0.04
  -5   8  -2    0.11    0.05
  -5   8  -2    0.14    0.04
  -5   8  -2    0.12    0.03
   5  -8   2    0.08    0.04
  -6   8  -2    0.39    0.06
  -6   8  -2    0.45    0.06
  -6   8  -2    0.49    0.05
  -6   8  -2    0.55    0.06
  -6   8  -2    0.47    0.07
  -7   8  -2    0.09    0.03
  -7   8  -2    0.04    0.04
  -8   8  -2    0.35    0.04
  -8   8  -2    0.35    0.03
  -7  -7   2    0.15    0.03
   6   7  -2    2.71    0.10
  -6  -7   2    2.57    0.11
  -6  -7   2    2.46    0.09
  -6  -7   2    2.42    0.11
  -6  -7   2    2.59    0.11
  -6  -7   2    2.51    0.08
   5   7  -2    6.24    0.17
  -5  -7   2    6.39    0.20
  -5  -7   2    6.66    0.19
  -5  -7   2    6.47    0.16
  -5  -7   2    6.60    0.14
  -5  -7   2    6.65    0.19
   4   7  -2    1.47    0.09
  -4  -7   2    1.48    0.07
  -4  -7   2    1.32    0.09
  -4  -7   2    1.46    0.06
  -4  -7   2    1.52    0.08
  -4  -7   2    1.57    0.10
  -4  -7   2    1.54    0.09
  -3  -7   2   -0.02    0.03
  -3  -7   2   -0.01    0.02
  -3  -7   2   -0.03    0.03
  -3  -7   2    0.02    0.02
  -3  -7   2    0.01    0.02
  -3  -7   2    0.08    0.04
   2   7  -2    1.02    0.11
  -2  -7   2    1.01    0.07
   1   7  -2    5.79    0.19
  -1  -7   2    5.77    0.15
   0  -7   2    1.94    0.08
  -1   7  -2    5.67    0.14
   1  -7   2    5.10    0.14
  -2   7  -2   29.68    0.52
   2  -7   2   29.73    0.51
  -3   7  -2    1.88    0.09
   3  -7   2    1.76    0.08
  -4   7  -2    0.19    0.05
   4  -7   2    0.20    0.05
  -5   7  -2    9.01    0.24
  -5   7  -2    8.64    0.20
  -5   7  -2    8.74    0.22
  -5   7  -2    8.61    0.21
  -5   7  -2    8.65    0.21
  -5   7  -2    8.65    0.16
   5  -7   2    8.79    0.22
  -6   7  -2    2.67    0.12
  -6   7  -2    2.74    0.11
  -6   7  -2    2.66    0.08
  -6   7  -2    2.54    0.13
  -6   7  -2    2.64    0.12
  -7   7  -2    4.52    0.11
  -7   7  -2    4.72    0.15
  -7   7  -2    4.24    0.14
  -8   7  -2    1.33    0.05
  -8   7  -2    1.29    0.07
  -7  -6   2    1.13    0.05
  -7  -6   2    1.00    0.06
  -7  -6   2    1.14    0.07
  -6  -6   2    0.64    0.07
  -6  -6   2    0.61    0.06
  -6  -6   2    0.62    0.07
  -6  -6   2    0.75    0.08
  -6  -6   2    0.71    0.05
  -5  -6   2    3.71    0.14
  -5  -6   2    3.82    0.15
  -5  -6   2    3.82    0.11
  -5  -6   2    3.73    0.12
  -5  -6   2    3.87    0.14
  -4  -6   2   27.91    0.49
  -4  -6   2   28.88    0.51
  -4  -6   2   28.20    0.53
  -4  -6   2   28.13    0.43
  -4  -6   2   28.59    0.41
  -4  -6   2   28.09    0.44
   3   6  -2    6.24    0.24
  -3  -6   2    6.75    0.19
  -3  -6   2    6.19    0.14
  -3  -6   2    6.43    0.18
   2   6  -2    2.78    0.14
  -2  -6   2    2.72    0.10
   1   6  -2    0.91    0.08
  -1  -6   2    0.93    0.06
   0   6  -2   52.93    0.86
   0   6  -2   51.74    0.97
  -1   6  -2   27.69    0.52
  -3   6  -2    0.06    0.03
   3  -6   2    0.11    0.03
  -4   6  -2   23.41    0.45
   4  -6   2   22.82    0.43
  -5   6  -2    0.36    0.06
  -5   6  -2    0.38    0.04
  -5   6  -2    0.34    0.05
  -5   6  -2    0.40    0.06
  -5   6  -2    0.41    0.06
   5  -6   2    0.47    0.06
  -6   6  -2    2.68    0.12
  -6   6  -2    2.73    0.13
  -6   6  -2    2.60    0.12
  -6   6  -2    2.64    0.08
   6  -6   2    2.67    0.12
  -7   6  -2    2.81    0.11
  -7   6  -2    3.01    0.12
  -7   6  -2    2.93    0.08
  -8   6  -2    3.49    0.11
  -8   6  -2    3.57    0.08
  -7  -5   2    5.74    0.12
  -7  -5   2    5.42    0.15
  -7  -5   2    5.56    0.15
  -6  -5   2    0.18    0.03
  -6  -5   2    0.21    0.04
  -6  -5   2    0.20    0.05
  -6  -5   2    0.15    0.05
  -6  -5   2    0.21    0.05
  -5  -5   2   10.91    0.21
  -5  -5   2   11.37    0.26
  -5  -5   2   11.37    0.28
  -5  -5   2   11.13    0.23
  -5  -5   2   11.26    0.26
   4   5  -2   14.46    0.41
  -4  -5   2   14.62    0.23
  -4  -5   2   14.78    0.24
  -4  -5   2   14.65    0.26
  -4  -5   2   14.71    0.30
  -4  -5   2   14.93    0.32
  -4  -5   2   14.14    0.29
   3   5  -2    5.39    0.21
  -3  -5   2    5.29    0.15
   2   5  -2   12.45    0.32
   2   5  -2   13.21    0.32
  -2  -5   2   12.78    0.25
   1   5  -2    0.01    0.03
   1   5  -2   -0.01    0.03
   0   5  -2    0.05    0.03
   0   5  -2    0.02    0.03
  -1   5  -2    0.32    0.04
  -3   5  -2    4.80    0.13
   3  -5   2    4.97    0.14
  -4   5  -2    6.81    0.18
   4  -5   2    6.89    0.18
  -5   5  -2    7.28    0.13
  -5   5  -2    7.26    0.20
   5  -5   2    6.85    0.19
  -6   5  -2    5.71    0.16
  -6   5  -2    5.25    0.17
  -6   5  -2    5.69    0.17
  -7   5  -2    3.94    0.09
  -7   5  -2    3.84    0.13
  -7   5  -2    3.83    0.13
  -8   5  -2    5.60    0.11
  -8   5  -2    5.78    0.14
  -8  -4   2    1.19    0.04
  -8  -4   2    1.20    0.06
  -7  -4   2    0.70    0.07
  -7  -4   2    0.79    0.05
  -7  -4   2    0.70    0.06
  -7  -4   2    0.71    0.07
  -6  -4   2   19.32    0.40
  -6  -4   2   19.17    0.37
  -6  -4   2   18.91    0.37
  -6  -4   2   18.75    0.33
  -6  -4   2   18.97    0.31
  -5  -4   2    2.88    0.13
  -5  -4   2    2.52    0.12
  -5  -4   2    2.53    0.10
  -5  -4   2    2.65    0.12
  -5  -4   2    2.57    0.08
   4   4  -2    1.07    0.11
  -4  -4   2    1.06    0.04
  -4  -4   2    1.10    0.08
  -4  -4   2    1.05    0.08
   3   4  -2   13.58    0.34
  -3  -4   2   13.33    0.27
   2   4  -2    5.53    0.18
   1   4  -2   33.03    0.58
   1   4  -2   33.17    0.63
   0   4  -2    4.48    0.12
   0   4  -2    4.46    0.13
  -1   4  -2  167.65    2.76
  -1   4  -2  164.66    2.76
  -1   4  -2  162.39    2.47
   2  -4   2   14.72    0.27
  -3   4  -2   72.86    1.16
   3  -4   2   73.61    1.14
  -4   4  -2    9.53    0.22
   4  -4   2   10.01    0.21
  -5   4  -2    7.16    0.12
  -5   4  -2    7.05    0.19
   5  -4   2    7.11    0.18
  -6   4  -2   12.55    0.27
  -6   4  -2   12.21    0.19
  -6   4  -2   12.00    0.26
  -7   4  -2    3.76    0.13
  -7   4  -2    3.67    0.13
  -8   4  -2    0.64    0.04
  -8  -3   2    2.50    0.05
  -8  -3   2    2.54    0.09
  -8  -3   2    2.56    0.07
  -7  -3   2    2.13    0.07
  -7  -3   2    1.93    0.09
  -7  -3   2    1.85    0.11
  -7  -3   2    2.09    0.11
  -6  -3   2    3.52    0.12
  -6  -3   2    3.52    0.14
  -6  -3   2    3.43    0.10
  -6  -3   2    3.75    0.14
  -6  -3   2    3.51    0.15
  -5  -3   2    3.31    0.13
  -5  -3   2    3.00    0.08
  -5  -3   2    3.31    0.13
  -5  -3   2    3.10    0.11
   4   3  -2   25.64    0.55
  -4  -3   2   25.11    0.46
   3   3  -2   15.07    0.35
  -3  -3   2   14.79    0.28
   2   3  -2   49.24    0.83
   1   3  -2   10.22    0.23
   1   3  -2   10.07    0.22
   0   3  -2   42.32    0.75
   0   3  -2   42.21    0.75
   0   3  -2   41.30    0.67
  -1   3  -2  299.43    4.50
   1  -3   2  303.99    5.07
   1  -3   2  304.46    5.09
  -2   3  -2    2.13    0.06
   2  -3   2    2.20    0.07
   2  -3   2    2.22    0.06
  -3   3  -2   72.96    1.16
   3  -3   2   74.55    1.11
  -4   3  -2   17.44    0.33
  -4   3  -2   17.01    0.32
  -5   3  -2   14.61    0.30
  -5   3  -2   14.07    0.29
   5  -3   2   14.30    0.27
  -6   3  -2    7.05    0.12
  -6   3  -2    6.65    0.18
  -6   3  -2    6.67    0.18
  -7   3  -2    0.68    0.07
  -8   3  -2   11.30    0.23
  -8  -2   2    0.40    0.03
  -8  -2   2    0.38    0.03
  -8  -2   2    0.40    0.05
  -7  -2   2    0.47    0.07
  -7  -2   2    0.38    0.04
  -7  -2   2    0.53    0.07
  -7  -2   2    0.48    0.06
  -6  -2   2    1.04    0.08
  -6  -2   2    1.05    0.06
  -6  -2   2    1.12    0.10
  -6  -2   2    1.23    0.08
  -6  -2   2    1.19    0.09
   5   2  -2   13.82    0.38
  -5  -2   2   14.20    0.26
  -5  -2   2   14.29    0.29
  -5  -2   2   14.09    0.29
  -5  -2   2   14.20    0.31
   4   2  -2    0.11    0.05
  -4  -2   2    0.04    0.03
   3   2  -2    9.40    0.25
   2   2  -2    2.23    0.10
   1   2  -2   45.58    0.81
   1   2  -2   45.06    0.73
   0   2  -2   43.20    0.75
   0   2  -2   43.57    0.75
   0   2  -2   42.59    0.68
   0  -2   2   43.36    0.76
  -1   2  -2   43.82    0.69
   1  -2   2   45.54    0.77
   1  -2   2   44.76    0.77
  -2   2  -2   12.47    0.23
  -3   2  -2    7.55    0.17
  -3   2  -2    7.59    0.16
  -4   2  -2   78.85    1.23
  -4   2  -2   77.22    1.21
  -5   2  -2    6.13    0.17
  -6   2  -2    0.13    0.05
  -6   2  -2    0.18    0.02
  -6   2  -2    0.18    0.05
  -7   2  -2    6.78    0.18
  -8   2  -2    1.11    0.08
  -8  -1   2    0.29    0.03
  -8  -1   2    0.28    0.02
  -8  -1   2    0.31    0.05
  -7  -1   2    8.36    0.22
  -7  -1   2    8.28    0.16
  -7  -1   2    8.15    0.23
  -6  -1   2    0.27    0.03
  -6  -1   2    0.36    0.06
  -6  -1   2    0.34    0.05
  -6  -1   2    0.25    0.06
   5   1  -2   17.49    0.43
  -5  -1   2   17.78    0.30
  -5  -1   2   18.46    0.37
   4   1  -2    5.36    0.19
  -4  -1   2    5.56    0.15
   3   1  -2    5.03    0.16
   2   1  -2   11.99    0.25
   1   1  -2   33.12    0.60
   1   1  -2   33.88    0.55
   0   1  -2    4.40    0.10
   0   1  -2    4.52    0.10
   0  -1   2    4.50    0.10
  -1   1  -2    5.97    0.12
  -2   1  -2   21.10    0.36
  -3   1  -2    6.13    0.16
  -3   1  -2    6.19    0.14
  -4   1  -2    7.42    0.16
  -4   1  -2    7.23    0.17
   4  -1   2    7.71    0.21
  -5   1  -2    0.09    0.04
  -6   1  -2    3.62    0.13
  -6   1  -2    3.61    0.14
  -7   1  -2    0.81    0.07
  -7   1  -2    0.82    0.08
  -8   1  -2    0.24    0.05
  -8   0   2    1.58    0.09
  -8   0   2    1.47    0.06
  -8   0   2    1.48    0.05
  -7   0   2    8.48    0.24
  -7   0   2    8.70    0.22
  -7   0   2    8.87    0.16
  -6   0   2   14.03    0.23
  -6   0   2   13.94    0.30
  -6   0   2   14.60    0.33
  -5   0   2   10.52    0.25
   4   0  -2    4.49    0.16
  -4   0   2    4.51    0.13
   3   0  -2    8.48    0.21
   2   0  -2   20.90    0.37
   1   0  -2   53.35    0.83
   1   0  -2   53.07    0.93
  -1   0   2   54.58    0.92
   0   0  -2   37.15    0.59
   0   0  -2   38.92    0.65
   0   0  -2   37.09    0.58
   0   0   2   38.26    0.66
  -1   0  -2  267.80    4.01
  -2   0  -2   12.78    0.25
  -3   0  -2    1.97    0.06
  -3   0  -2    2.19    0.10
  -4   0  -2   40.43    0.67
   4   0   2   41.67    0.75
  -5   0  -2    0.70    0.07
  -6   0  -2    0.47    0.06
  -6   0  -2    0.56    0.07
  -6   0  -2    0.55    0.07
  -7   0  -2    2.28    0.12
  -7   0  -2    2.35    0.11
  -8   0  -2    0.54    0.05
  -8   1   2    0.07    0.02
  -8   1   2    0.04    0.02
  -8   1   2   -0.05    0.04
  -7   1   2   10.90    0.27
  -7   1   2   10.72    0.25
  -7   1   2   10.97    0.19
  -6   1   2    0.43    0.04
  -6   1   2    0.28    0.06
  -6   1   2    0.46    0.07
  -5   1   2    0.02    0.04
   4  -1  -2   20.20    0.40
  -4   1   2   20.03    0.37
   3  -1  -2   10.57    0.23
   2  -1  -2    0.26    0.03
   1  -1  -2  213.24    3.19
   1  -1  -2  210.79    3.17
  -1   1   2  214.30    3.60
   0  -1  -2   42.19    0.66
   0  -1  -2   43.11    0.68
   0  -1  -2   43.73    0.74
   0   1   2   43.43    0.75
  -1  -1  -2  110.51    1.68
  -2  -1  -2    1.19    0.07
  -3  -1  -2    0.22    0.05
   3   1   2    0.23    0.05
  -4  -1  -2   23.11    0.42
   4   1   2   23.50    0.49
  -5  -1  -2    1.09    0.07
  -5  -1  -2    1.26    0.08
  -5  -1  -2    1.21    0.07
   5   1   2    1.33    0.13
  -6  -1  -2    3.97    0.15
  -6  -1  -2    3.86    0.14
  -6  -1  -2    3.85    0.12
  -6  -1  -2    3.81    0.14
  -7  -1  -2    1.31    0.09
  -7  -1  -2    1.31    0.08
  -7  -1  -2    1.35    0.10
  -8  -1  -2    3.74    0.11
  -8  -1  -2    3.88    0.08
  -8   2   2    3.24    0.12
  -8   2   2    2.98    0.07
  -8   2   2    3.09    0.08
  -7   2   2    6.84    0.19
  -7   2   2    6.55    0.14
  -7   2   2    6.83    0.14
  -6   2   2   53.23    0.73
  -6   2   2   54.30    0.84
  -6   2   2   54.53    0.91
  -6   2   2   53.23    0.84
   5  -2  -2    8.79    0.23
  -5   2   2    8.94    0.22
  -4   2   2   48.88    0.79
   3  -2  -2   56.18    0.90
   3  -2  -2   56.80    0.90
   2  -2  -2    7.50    0.15
   2  -2  -2    7.77    0.16
   1  -2  -2  143.72    2.17
   1  -2  -2  143.82    2.45
   1  -2  -2  145.18    2.18
  -1   2   2  145.88    2.45
   0  -2  -2   79.11    1.37
   0  -2  -2   79.51    1.23
   0   2   2   82.44    1.38
  -1  -2  -2   13.50    0.27
   1   2   2   13.94    0.26
  -2  -2  -2   12.42    0.27
  -3  -2  -2    4.24    0.16
   3   2   2    4.49    0.16
  -4  -2  -2    6.84    0.17
   4   2   2    7.05    0.23
  -5  -2  -2    1.48    0.09
  -5  -2  -2    1.81    0.10
  -5  -2  -2    1.64    0.08
  -5  -2  -2    1.59    0.09
   5   2   2    1.75    0.14
  -6  -2  -2   14.23    0.27
  -6  -2  -2   14.44    0.30
  -6  -2  -2   14.25    0.32
  -6  -2  -2   14.08    0.30
  -7  -2  -2    0.12    0.05
  -7  -2  -2    0.10    0.04
  -7  -2  -2    0.04    0.02
  -7  -2  -2    0.05    0.04
  -7  -2  -2    0.05    0.04
  -8  -2  -2    1.25    0.07
  -8  -2  -2    1.13    0.04
  -8   3   2    6.06    0.11
  -8   3   2    6.01    0.12
  -8   3   2    6.02    0.16
  -7   3   2    6.38    0.13
  -7   3   2    6.37    0.13
  -7   3   2    6.28    0.18
  -7   3   2    6.31    0.19
  -6   3   2    3.51    0.13
  -6   3   2    3.32    0.09
  -6   3   2    3.60    0.14
  -6   3   2    3.64    0.10
   5  -3  -2    0.51    0.07
  -5   3   2    0.45    0.06
   4  -3  -2    1.81    0.09
  -4   3   2    1.71    0.09
   3  -3  -2   42.08    0.70
   2  -3  -2    1.50    0.05
   2  -3  -2    1.51    0.07
   1  -3  -2   47.33    0.76
   1  -3  -2   46.34    0.85
   1  -3  -2   47.03    0.74
  -1   3   2   48.95    0.85
   0  -3  -2   21.82    0.38
   0  -3  -2   21.67    0.41
   0   3   2   22.17    0.42
  -1  -3  -2    8.82    0.20
   1   3   2    9.38    0.21
  -2  -3  -2    3.54    0.13
  -3  -3  -2   16.00    0.37
  -3  -3  -2   15.33    0.30
   3   3   2   16.06    0.37
  -4  -3  -2   28.79    0.46
  -4  -3  -2   28.55    0.51
   4   3   2   28.81    0.61
  -5  -3  -2    9.16    0.23
  -5  -3  -2    8.93    0.20
  -5  -3  -2    9.05    0.22
  -5  -3  -2    9.50    0.24
  -6  -3  -2    5.48    0.17
  -6  -3  -2    5.66    0.15
  -6  -3  -2    5.49    0.18
  -6  -3  -2    5.63    0.17
  -7  -3  -2    5.24    0.15
  -7  -3  -2    5.33    0.14
  -7  -3  -2    5.23    0.17
  -7  -3  -2    5.36    0.11
  -7  -3  -2    5.47    0.16
  -8  -3  -2    0.83    0.04
  -8   4   2    0.27    0.04
  -8   4   2    0.28    0.05
  -8   4   2    0.26    0.03
  -8   4   2    0.34    0.05
  -7   4   2    2.91    0.12
  -7   4   2    2.94    0.09
  -7   4   2    2.84    0.09
  -7   4   2    2.85    0.13
  -6   4   2   11.36    0.20
  -6   4   2   11.63    0.27
  -6   4   2   11.59    0.21
  -6   4   2   11.54    0.26
   5  -4  -2   17.37    0.39
  -5   4   2   17.28    0.27
   4  -4  -2    9.83    0.24
   3  -4  -2   14.79    0.31
   2  -4  -2    9.44    0.21
  -2   4   2    9.26    0.19
   1  -4  -2    5.45    0.12
   1  -4  -2    5.14    0.15
  -1   4   2    5.43    0.15
   0  -4  -2  163.33    2.42
   0  -4  -2  157.40    2.71
   0   4   2  158.03    2.73
  -1  -4  -2   34.51    0.61
   1   4   2   35.40    0.66
  -2  -4  -2   48.85    0.79
  -2  -4  -2   50.70    0.86
   2   4   2   49.50    0.87
  -3  -4  -2    0.26    0.04
   3   4   2    0.35    0.07
  -4  -4  -2    0.60    0.06
  -4  -4  -2    0.49    0.05
  -4  -4  -2    0.68    0.07
  -4  -4  -2    0.78    0.07
   4   4   2    0.65    0.09
  -5  -4  -2    0.47    0.06
  -5  -4  -2    0.48    0.06
  -5  -4  -2    0.50    0.05
  -5  -4  -2    0.49    0.06
  -5  -4  -2    0.45    0.07
  -6  -4  -2    5.51    0.15
  -6  -4  -2    5.44    0.17
  -6  -4  -2    5.70    0.19
  -6  -4  -2    5.80    0.17
  -7  -4  -2    0.10    0.04
  -7  -4  -2    0.08    0.04
  -7  -4  -2   -0.01    0.03
  -7  -4  -2    0.03    0.02
  -8   5   2    2.61    0.08
  -8   5   2    2.70    0.11
  -8   5   2    2.63    0.10
  -7   5   2   11.37    0.20
  -7   5   2   11.01    0.20
  -7   5   2   10.98    0.25
  -7   5   2   11.17    0.26
  -6   5   2    0.11    0.05
  -6   5   2    0.08    0.04
  -6   5   2    0.05    0.03
  -6   5   2    0.01    0.03
   5  -5  -2   26.80    0.54
  -5   5   2   27.05    0.40
  -5   5   2   26.87    0.40
  -5   5   2   26.26    0.47
   4  -5  -2    1.60    0.10
   3  -5  -2    4.55    0.15
   2  -5  -2    2.67    0.09
   2  -5  -2    2.64    0.11
  -2   5   2    2.74    0.09
  -1   5   2    5.20    0.16
   0  -5  -2   25.18    0.45
   0   5   2   24.63    0.51
  -1  -5  -2   65.01    1.07
  -1  -5  -2   64.43    1.01
   1   5   2   65.67    1.08
   1   5   2   64.82    1.19
  -2  -5  -2    7.94    0.19
   2   5   2    8.41    0.25
  -3  -5  -2    3.91    0.12
  -3  -5  -2    3.98    0.13
   3   5   2    3.77    0.18
  -4  -5  -2    0.20    0.05
  -4  -5  -2    0.18    0.04
  -4  -5  -2    0.13    0.04
  -4  -5  -2    0.17    0.04
  -4  -5  -2    0.15    0.05
  -5  -5  -2    4.23    0.13
  -5  -5  -2    4.43    0.14
  -5  -5  -2    4.41    0.16
  -5  -5  -2    4.33    0.15
  -5  -5  -2    4.51    0.16
  -6  -5  -2    6.32    0.18
  -6  -5  -2    6.13    0.18
  -6  -5  -2    6.11    0.16
  -6  -5  -2    6.29    0.19
  -6  -5  -2    6.23    0.13
  -7  -5  -2   -0.02    0.03
  -7  -5  -2    0.07    0.02
  -7  -5  -2    0.06    0.03
  -7  -5  -2    0.07    0.03
  -8   6   2    1.26    0.08
  -8   6   2    1.32    0.05
  -8   6   2    1.17    0.07
   7  -6  -2    9.38    0.25
  -7   6   2    9.21    0.23
  -7   6   2    9.22    0.23
  -7   6   2    9.82    0.18
  -6   6   2    5.99    0.14
  -6   6   2    5.87    0.18
  -6   6   2    5.62    0.18
  -6   6   2    5.81    0.14
  -6   6   2    5.84    0.18
  -5   6   2    0.28    0.04
  -5   6   2    0.25    0.05
  -5   6   2    0.15    0.04
  -5   6   2    0.20    0.05
   4  -6  -2    7.64    0.23
   4  -6  -2    7.67    0.20
  -4   6   2    7.56    0.15
   3  -6  -2    0.95    0.07
   3  -6  -2    0.86    0.08
   2  -6  -2    6.94    0.17
   1  -6  -2    6.10    0.15
   0  -6  -2    1.38    0.07
   0   6   2    1.22    0.08
   0   6   2    1.40    0.09
  -1  -6  -2    1.68    0.08
   1   6   2    1.81    0.11
  -2  -6  -2    0.04    0.03
   2   6   2    0.08    0.04
  -3  -6  -2    3.51    0.13
  -3  -6  -2    3.53    0.11
  -3  -6  -2    3.43    0.12
  -3  -6  -2    3.27    0.08
   3   6   2    3.42    0.18
  -4  -6  -2   13.05    0.28
  -4  -6  -2   13.50    0.31
  -4  -6  -2   12.85    0.28
  -4  -6  -2   12.97    0.29
  -4  -6  -2   12.97    0.26
  -5  -6  -2    7.16    0.19
  -5  -6  -2    7.19    0.18
  -5  -6  -2    7.51    0.20
  -5  -6  -2    7.67    0.22
  -5  -6  -2    7.43    0.21
  -6  -6  -2    0.31    0.05
  -6  -6  -2    0.20    0.05
  -6  -6  -2    0.26    0.03
  -6  -6  -2    0.25    0.05
  -6  -6  -2    0.24    0.06
  -7  -6  -2    0.42    0.04
  -7  -6  -2    0.47    0.04
  -7  -6  -2    0.47    0.03
  -7  -6  -2    0.40    0.04
  -8   7   2    0.54    0.05
  -8   7   2    0.47    0.03
   7  -7  -2   13.60    0.31
  -7   7   2   13.96    0.23
  -7   7   2   13.95    0.29
  -7   7   2   14.00    0.29
   6  -7  -2    1.12    0.10
  -6   7   2    1.25    0.10
  -6   7   2    1.13    0.07
  -6   7   2    1.16    0.09
  -6   7   2    1.07    0.09
   5  -7  -2    5.01    0.17
  -5   7   2    4.67    0.13
  -5   7   2    4.74    0.16
  -5   7   2    4.86    0.14
  -5   7   2    4.76    0.12
  -5   7   2    4.69    0.15
  -5   7   2    4.72    0.16
   4  -7  -2    6.75    0.19
  -4   7   2    6.33    0.18
  -4   7   2    6.39    0.17
  -4   7   2    6.42    0.14
  -4   7   2    6.76    0.15
  -4   7   2    6.20    0.14
   3  -7  -2   33.65    0.59
   2  -7  -2   18.20    0.35
   0  -7  -2    4.68    0.14
  -1  -7  -2    4.79    0.15
   1   7   2    4.87    0.19
  -2  -7  -2   13.10    0.29
  -2  -7  -2   12.47    0.22
   2   7   2   12.55    0.36
  -3  -7  -2   27.17    0.48
  -3  -7  -2   26.88    0.46
  -3  -7  -2   26.37    0.51
  -3  -7  -2   26.16    0.38
  -3  -7  -2   26.74    0.42
  -3  -7  -2   26.99    0.48
  -4  -7  -2   16.04    0.34
  -4  -7  -2   15.79    0.30
  -4  -7  -2   15.83    0.32
  -4  -7  -2   16.55    0.33
  -4  -7  -2   16.47    0.36
  -5  -7  -2    8.03    0.20
  -5  -7  -2    8.30    0.21
  -5  -7  -2    8.14    0.19
  -5  -7  -2    8.31    0.23
  -5  -7  -2    8.80    0.22
  -5  -7  -2    8.32    0.17
  -6  -7  -2    0.86    0.05
  -6  -7  -2    0.98    0.06
  -6  -7  -2    1.06    0.07
  -6  -7  -2    0.97    0.07
  -8   8   2    1.35    0.05
  -8   8   2    1.46    0.07
   7  -8  -2    0.19    0.05
  -7   8   2    0.26    0.05
  -7   8   2    0.25    0.04
   6  -8  -2    3.09    0.14
  -6   8   2    3.44    0.12
  -6   8   2    3.35    0.14
  -6   8   2    3.29    0.10
  -6   8   2    3.19    0.14
  -6   8   2    3.52    0.14
   5  -8  -2    0.16    0.05
  -5   8   2    0.13    0.05
  -5   8   2    0.19    0.04
  -5   8   2    0.23    0.05
  -5   8   2    0.19    0.05
  -5   8   2    0.15    0.05
   4  -8  -2    0.02    0.04
  -4   8   2    0.09    0.04
  -4   8   2    0.10    0.04
  -4   8   2    0.12    0.03
  -4   8   2    0.08    0.04
  -4   8   2    0.09    0.03
   3  -8  -2   14.39    0.31
  -3   8   2   14.16    0.26
  -3   8   2   13.96    0.29
   2  -8  -2    0.45    0.06
   1  -8  -2    2.84    0.11
   0  -8  -2    3.86    0.14
  -1  -8  -2    0.51    0.06
  -1  -8  -2    0.47    0.05
  -2  -8  -2   13.26    0.28
  -2  -8  -2   13.53    0.31
  -2  -8  -2   13.40    0.25
  -2  -8  -2   12.92    0.22
  -2  -8  -2   13.00    0.27
  -2  -8  -2   13.09    0.24
  -3  -8  -2    0.06    0.04
  -3  -8  -2    0.03    0.04
  -3  -8  -2    0.01    0.02
  -3  -8  -2    0.02    0.04
  -3  -8  -2    0.02    0.03
  -3  -8  -2   -0.01    0.03
  -4  -8  -2    0.00    0.03
  -4  -8  -2    0.01    0.04
  -4  -8  -2   -0.03    0.03
  -4  -8  -2    0.04    0.04
  -4  -8  -2   -0.02    0.04
  -5  -8  -2    4.31    0.15
  -5  -8  -2    4.42    0.11
  -5  -8  -2    3.94    0.14
  -5  -8  -2    4.27    0.13
  -5  -8  -2    3.97    0.14
  -6  -8  -2    1.68    0.07
  -6  -8  -2    1.67    0.07
  -6  -8  -2    1.64    0.06
  -6  -8  -2    1.66    0.07
  -7   9   2    0.53    0.04
  -7   9   2    0.54    0.06
   6  -9  -2    0.18    0.05
  -6   9   2    0.22    0.04
  -6   9   2    0.23    0.05
  -6   9   2    0.26    0.05
  -6   9   2    0.18    0.04
   5  -9  -2    0.08    0.05
  -5   9   2    0.04    0.04
  -5   9   2    0.01    0.03
  -5   9   2    0.10    0.04
  -5   9   2    0.02    0.04
   4  -9  -2   17.02    0.36
  -4   9   2   16.84    0.28
  -4   9   2   15.84    0.28
  -4   9   2   15.86    0.32
  -4   9   2   16.29    0.34
  -4   9   2   16.91    0.32
   3  -9  -2    3.99    0.15
  -3   9   2    4.19    0.13
  -3   9   2    3.95    0.12
  -3   9   2    4.07    0.14
  -3   9   2    4.00    0.13
   2  -9  -2   39.84    0.65
   2  -9  -2   41.42    0.71
  -2   9   2   40.96    0.66
  -2   9   2   39.79    0.61
  -2   9   2   39.32    0.61
   1  -9  -2    9.44    0.22
   1  -9  -2    9.84    0.24
  -1   9   2    9.43    0.21
  -1   9   2    9.43    0.22
   0  -9  -2    8.45    0.21
   0  -9  -2    8.60    0.21
   0  -9  -2    8.68    0.23
   0   9   2    8.68    0.21
  -1  -9  -2    1.79    0.10
  -1  -9  -2    1.83    0.09
  -1  -9  -2    1.87    0.09
  -1  -9  -2    1.71    0.08
  -1  -9  -2    1.98    0.10
  -1  -9  -2    1.71    0.09
  -2  -9  -2   25.26    0.45
  -2  -9  -2   25.45    0.46
  -2  -9  -2   25.04    0.39
  -2  -9  -2   24.72    0.49
  -2  -9  -2   24.91    0.40
   2   9   2   24.75    0.41
  -3  -9  -2    0.95    0.09
  -3  -9  -2    1.05    0.08
  -3  -9  -2    1.03    0.09
  -3  -9  -2    0.95    0.07
  -3  -9  -2    1.07    0.04
  -3  -9  -2    0.97    0.08
  -3  -9  -2    0.98    0.06
  -4  -9  -2   11.53    0.28
  -4  -9  -2   11.77    0.21
  -4  -9  -2   11.67    0.26
  -4  -9  -2   11.50    0.23
  -4  -9  -2   11.20    0.25
  -5  -9  -2    5.77    0.12
  -5  -9  -2    5.57    0.15
  -5  -9  -2    5.68    0.15
  -5  -9  -2    5.65    0.13
   5   9   2    5.54    0.14
   7 -10  -2    0.82    0.06
  -7  10   2    0.80    0.05
  -7  10   2    0.86    0.06
   6 -10  -2    2.98    0.12
  -6  10   2    3.09    0.09
  -6  10   2    3.07    0.11
  -6  10   2    3.06    0.11
  -6  10   2    3.09    0.11
   5 -10  -2    0.30    0.06
  -5  10   2    0.24    0.04
  -5  10   2    0.27    0.05
  -5  10   2    0.30    0.05
  -5  10   2    0.31    0.05
   4 -10  -2    7.67    0.22
  -4  10   2    7.68    0.20
  -4  10   2    8.00    0.19
  -4  10   2    7.86    0.16
  -4  10   2    7.90    0.21
   3 -10  -2    0.10    0.05
   3 -10  -2    0.06    0.04
  -3  10   2    0.02    0.04
  -3  10   2    0.00    0.03
  -3  10   2    0.09    0.04
  -3  10   2    0.09    0.04
   2 -10  -2   24.05    0.47
   2 -10  -2   23.89    0.44
  -2  10   2   23.44    0.44
  -2  10   2   24.89    0.42
  -2  10   2   24.01    0.41
  -2  10   2   23.95    0.41
   1 -10  -2    7.79    0.22
   1 -10  -2    7.66    0.20
   1 -10  -2    7.20    0.20
  -1  10   2    7.47    0.18
  -1  10   2    7.19    0.18
  -1  10   2    7.36    0.20
   0 -10  -2    4.32    0.14
   0 -10  -2    4.45    0.15
   0 -10  -2    4.20    0.16
   0 -10  -2    4.14    0.14
   0  10   2    4.20    0.13
   0  10   2    4.24    0.14
  -1 -10  -2    1.85    0.09
  -1 -10  -2    1.73    0.11
  -1 -10  -2    1.89    0.10
  -1 -10  -2    1.84    0.08
   1  10   2    1.86    0.09
  -2 -10  -2    6.62    0.21
  -2 -10  -2    6.98    0.19
  -2 -10  -2    6.87    0.16
  -2 -10  -2    6.71    0.15
   2  10   2    6.67    0.17
  -3 -10  -2    2.22    0.09
  -3 -10  -2    1.96    0.12
  -3 -10  -2    1.97    0.10
  -4 -10  -2    4.59    0.11
  -4 -10  -2    4.72    0.13
  -4 -10  -2    4.69    0.16
  -4 -10  -2    4.89    0.14
  -4 -10  -2    4.84    0.12
   4  10   2    4.78    0.14
  -5 -10  -2    1.10    0.05
  -5 -10  -2    1.09    0.06
   6 -11  -2    0.00    0.03
  -6  11   2    0.07    0.03
  -6  11   2   -0.03    0.03
  -6  11   2    0.02    0.03
   5 -11  -2    2.99    0.12
   5 -11  -2    2.97    0.12
  -5  11   2    3.16    0.11
  -5  11   2    2.91    0.12
   4 -11  -2    2.10    0.11
   4 -11  -2    1.93    0.11
  -4  11   2    1.87    0.09
  -4  11   2    1.95    0.10
  -4  11   2    1.80    0.10
  -4  11   2    1.93    0.08
   3 -11  -2    1.72    0.11
   3 -11  -2    1.86    0.10
  -3  11   2    1.67    0.09
  -3  11   2    1.55    0.10
  -3  11   2    1.58    0.09
  -3  11   2    1.61    0.09
   2 -11  -2    0.99    0.09
   2 -11  -2    1.05    0.09
  -2  11   2    1.11    0.08
  -2  11   2    1.03    0.09
  -2  11   2    1.34    0.09
  -2  11   2    1.03    0.08
   1 -11  -2    7.12    0.21
   1 -11  -2    6.94    0.19
   1 -11  -2    6.92    0.19
  -1  11   2    6.78    0.18
  -1  11   2    6.85    0.18
  -1  11   2    7.07    0.19
   0 -11  -2    1.04    0.08
   0 -11  -2    1.07    0.09
   0 -11  -2    1.21    0.09
   0 -11  -2    1.27    0.10
   0  11   2    1.03    0.08
  -1 -11  -2    4.85    0.17
  -1 -11  -2    5.01    0.11
  -1 -11  -2    5.07    0.16
  -1 -11  -2    5.10    0.14
   1  11   2    5.08    0.15
   1  11   2    4.93    0.14
  -2 -11  -2    7.98    0.15
  -2 -11  -2    7.75    0.22
  -2 -11  -2    8.03    0.20
   2  11   2    7.97    0.20
  -3 -11  -2    1.43    0.09
  -3 -11  -2    1.35    0.08
   3  11   2    1.58    0.08
  -4 -11  -2    0.10    0.03
   4  11   2    0.02    0.03
   6 -12  -2    0.95    0.06
  -6  12   2    0.90    0.05
   5 -12  -2    0.03    0.03
  -5  12   2    0.02    0.03
  -5  12   2    0.03    0.03
   4 -12  -2    0.74    0.07
   4 -12  -2    0.65    0.07
  -4  12   2    0.77    0.06
  -4  12   2    0.59    0.04
  -4  12   2    0.70    0.07
  -4  12   2    0.66    0.06
   3 -12  -2    3.30    0.14
   3 -12  -2    3.29    0.13
  -3  12   2    3.34    0.12
  -3  12   2    3.48    0.12
  -3  12   2    3.08    0.12
  -3  12   2    3.37    0.11
   2 -12  -2    1.84    0.10
   2 -12  -2    1.71    0.10
   2 -12  -2    1.61    0.11
  -2  12   2    1.79    0.09
  -2  12   2    1.77    0.10
  -2  12   2    1.76    0.10
  -2  12   2    1.78    0.09
   1 -12  -2    2.35    0.12
   1 -12  -2    2.40    0.11
   1 -12  -2    2.21    0.11
  -1  12   2    2.33    0.10
  -1  12   2    2.22    0.10
  -1  12   2    2.27    0.10
   0 -12  -2    3.31    0.14
   0 -12  -2    3.29    0.13
   0 -12  -2    3.16    0.12
   0 -12  -2    3.25    0.11
   0  12   2    3.35    0.12
  -1 -12  -2    0.14    0.04
  -1 -12  -2    0.13    0.04
  -1 -12  -2    0.06    0.03
   1  12   2    0.04    0.03
   1  12   2    0.10    0.04
  -2 -12  -2    1.33    0.08
   2  12   2    1.29    0.08
  -3 -12  -2   12.01    0.22
   3  12   2   11.75    0.22
   3  12   2   11.33    0.22
   5 -13  -2    0.26    0.04
  -5  13   2    0.29    0.04
  -5  13   2    0.35    0.04
   4 -13  -2    0.48    0.05
  -4  13   2    0.57    0.05
  -4  13   2    0.61    0.06
  -4  13   2    0.49    0.04
   3 -13  -2    2.53    0.11
   3 -13  -2    2.51    0.10
  -3  13   2    2.56    0.10
  -3  13   2    2.47    0.09
  -3  13   2    2.64    0.09
  -3  13   2    2.47    0.08
   2 -13  -2    2.30    0.10
   2 -13  -2    2.11    0.10
   2 -13  -2    2.10    0.10
  -2  13   2    2.23    0.10
  -2  13   2    2.03    0.09
  -2  13   2    2.12    0.09
  -2  13   2    2.16    0.09
   1 -13  -2    2.35    0.10
   1 -13  -2    2.45    0.09
   1 -13  -2    2.58    0.11
   1 -13  -2    2.26    0.11
  -1  13   2    2.52    0.11
  -1  13   2    2.60    0.10
   0 -13  -2    4.77    0.14
   0 -13  -2    4.61    0.12
   0  13   2    4.53    0.12
  -1 -13  -2    0.31    0.05
  -1 -13  -2    0.41    0.04
   1  13   2    0.31    0.04
  -2 -13  -2    0.14    0.03
  -4  14   2    0.98    0.05
   3 -14  -2    2.25    0.08
   3 -14  -2    2.24    0.08
  -3  14   2    2.13    0.08
  -3  14   2    2.13    0.07
  -3  14   2    2.30    0.07
  -3  14   2    2.13    0.05
   2 -14  -2    0.32    0.04
   2 -14  -2    0.49    0.04
  -2  14   2    0.40    0.04
  -2  14   2    0.38    0.04
  -2  14   2    0.41    0.04
   1 -14  -2    0.09    0.03
   1 -14  -2    0.08    0.03
  -1  14   2    0.10    0.03
  -1  14   2    0.09    0.03
   0 -14  -2    2.13    0.08
   0 -14  -2    2.09    0.06
   0  14   2    2.00    0.07
  -1 -14   3    2.95    0.08
  -1 -14   3    2.93    0.09
   0  14  -3    2.27    0.08
   0 -14   3    2.17    0.08
   0 -14   3    2.24    0.08
   0 -14   3    2.35    0.07
  -1  14  -3    0.50    0.04
  -1  14  -3    0.60    0.05
   1 -14   3    0.55    0.06
   1 -14   3    0.43    0.04
  -2  14  -3    0.47    0.05
  -2  14  -3    0.47    0.03
   2 -14   3    0.40    0.04
   2 -14   3    0.48    0.05
  -3  14  -3    0.38    0.04
  -4  14  -3    0.00    0.02
  -4  14  -3    0.01    0.02
   2  13  -3    4.53    0.12
  -2 -13   3    4.60    0.10
  -2 -13   3    4.70    0.12
   1  13  -3    0.01    0.03
  -1 -13   3   -0.02    0.03
  -1 -13   3   -0.01    0.03
   0  13  -3   13.86    0.25
   0  13  -3   13.64    0.26
   0  13  -3   13.76    0.26
   0 -13   3   13.98    0.27
   0 -13   3   13.95    0.27
  -1  13  -3    0.25    0.04
  -1  13  -3    0.25    0.04
   1 -13   3    0.33    0.05
   1 -13   3    0.24    0.05
  -2  13  -3    6.31    0.14
  -2  13  -3    6.45    0.16
   2 -13   3    5.97    0.16
  -3  13  -3   13.43    0.24
  -3  13  -3   13.17    0.26
  -3  13  -3   13.09    0.25
   3 -13   3   13.46    0.26
  -4  13  -3    1.82    0.08
  -4  13  -3    1.88    0.09
  -4  13  -3    1.73    0.08
  -5  13  -3    7.21    0.15
  -5  13  -3    6.91    0.14
   4  12  -3    5.04    0.12
   3  12  -3    1.05    0.07
   3  12  -3    1.13    0.07
   3  12  -3    1.05    0.06
  -3 -12   3    1.01    0.06
   2  12  -3    4.95    0.13
   2  12  -3    4.93    0.14
   2  12  -3    5.04    0.14
  -2 -12   3    5.07    0.12
  -2 -12   3    5.06    0.14
   1  12  -3    0.25    0.05
  -1 -12   3    0.27    0.05
  -1 -12   3    0.27    0.05
  -1 -12   3    0.19    0.05
  -1 -12   3    0.28    0.05
   0  12  -3    6.28    0.17
   0  12  -3    6.54    0.16
   0 -12   3    6.26    0.17
   0 -12   3    6.37    0.18
  -1  12  -3    3.45    0.12
  -1  12  -3    3.48    0.12
  -1  12  -3    3.46    0.12
   1 -12   3    3.58    0.13
   1 -12   3    3.26    0.14
  -2  12  -3    4.27    0.13
  -2  12  -3    4.58    0.14
  -2  12  -3    4.70    0.13
  -2  12  -3    4.75    0.14
   2 -12   3    4.61    0.14
  -3  12  -3    0.08    0.04
  -3  12  -3    0.04    0.04
  -3  12  -3    0.10    0.03
  -3  12  -3    0.07    0.04
   3 -12   3    0.12    0.04
  -4  12  -3    7.08    0.17
  -4  12  -3    6.73    0.17
  -4  12  -3    7.01    0.18
   4 -12   3    6.56    0.18
  -5  12  -3    0.80    0.06
  -5  12  -3    0.81    0.06
  -5  12  -3    0.91    0.06
  -6  12  -3    0.11    0.03
  -6  12  -3    0.13    0.03
   4  11  -3    1.42    0.07
   4  11  -3    1.43    0.07
   4  11  -3    1.38    0.07
  -4 -11   3    1.38    0.07
   3  11  -3    0.70    0.06
   3  11  -3    0.76    0.06
   3  11  -3    0.78    0.07
  -3 -11   3    0.79    0.05
  -3 -11   3    0.83    0.07
  -3 -11   3    0.79    0.07
   2  11  -3    0.57    0.06
   2  11  -3    0.43    0.06
   2  11  -3    0.54    0.06
  -2 -11   3    0.57    0.06
  -2 -11   3    0.59    0.06
  -2 -11   3    0.51    0.07
  -2 -11   3    0.62    0.05
   1  11  -3    0.11    0.04
   1  11  -3    0.17    0.04
   1  11  -3    0.19    0.05
  -1 -11   3    0.26    0.05
  -1 -11   3    0.20    0.05
  -1 -11   3    0.18    0.05
  -1 -11   3    0.18    0.04
   0  11  -3    0.28    0.05
   0  11  -3    0.27    0.05
   0 -11   3    0.31    0.05
   0 -11   3    0.29    0.06
   0 -11   3    0.32    0.06
  -1  11  -3    0.23    0.04
  -1  11  -3    0.21    0.05
  -1  11  -3    0.22    0.05
   1 -11   3    0.21    0.05
  -2  11  -3    5.89    0.16
  -2  11  -3    6.23    0.15
  -2  11  -3    5.74    0.17
  -2  11  -3    5.83    0.16
   2 -11   3    6.04    0.17
  -3  11  -3   13.06    0.28
  -3  11  -3   12.94    0.26
  -3  11  -3   12.48    0.30
  -3  11  -3   12.49    0.26
  -3  11  -3   12.68    0.22
   3 -11   3   12.82    0.27
  -4  11  -3    6.88    0.19
  -4  11  -3    6.95    0.18
  -4  11  -3    6.67    0.21
  -4  11  -3    6.83    0.18
  -4  11  -3    6.91    0.15
  -4  11  -3    6.89    0.18
   4 -11   3    6.67    0.18
  -5  11  -3    3.72    0.13
  -5  11  -3    3.76    0.11
  -5  11  -3    3.74    0.12
  -5  11  -3    3.95    0.12
  -5  11  -3    3.76    0.13
  -6  11  -3    0.93    0.06
  -6  11  -3    0.87    0.06
   5  10  -3    0.04    0.03
   5  10  -3    0.03    0.03
   5  10  -3    0.02    0.02
  -5 -10   3    0.06    0.03
   4  10  -3   23.39    0.40
   4  10  -3   23.84    0.42
  -4 -10   3   23.87    0.41
  -4 -10   3   23.14    0.40
  -4 -10   3   22.25    0.43
   3  10  -3    0.76    0.07
   3  10  -3    0.76    0.07
  -3 -10   3    0.83    0.08
  -3 -10   3    0.81    0.06
  -3 -10   3    0.92    0.08
   2  10  -3    0.00    0.03
   2  10  -3    0.02    0.04
  -2 -10   3    0.03    0.04
  -2 -10   3   -0.04    0.03
  -2 -10   3    0.00    0.04
  -2 -10   3   -0.04    0.03
   1  10  -3    1.59    0.09
   1  10  -3    1.67    0.09
  -1 -10   3    1.65    0.09
  -1 -10   3    1.50    0.10
  -1 -10   3    1.31    0.09
   0  10  -3    2.69    0.11
   0  10  -3    2.68    0.10
   0 -10   3    2.43    0.12
   0 -10   3    2.82    0.12
   0 -10   3    2.74    0.12
  -1  10  -3    1.02    0.07
  -1  10  -3    1.02    0.07
  -1  10  -3    0.94    0.07
   1 -10   3    1.08    0.08
   1 -10   3    1.08    0.08
  -2  10  -3    1.16    0.08
  -2  10  -3    1.13    0.08
  -2  10  -3    1.18    0.07
  -2  10  -3    1.15    0.08
   2 -10   3    1.23    0.08
  -3  10  -3    0.50    0.05
  -3  10  -3    0.53    0.06
  -3  10  -3    0.50    0.06
  -3  10  -3    0.54    0.07
  -3  10  -3    0.45    0.05
  -3  10  -3    0.53    0.06
   3 -10   3    0.53    0.06
  -4  10  -3    0.86    0.08
  -4  10  -3    0.64    0.07
  -4  10  -3    0.61    0.07
  -4  10  -3    0.72    0.06
  -4  10  -3    0.71    0.08
  -4  10  -3    0.72    0.07
   4 -10   3    0.59    0.06
  -5  10  -3    2.56    0.09
  -5  10  -3    2.50    0.11
  -5  10  -3    2.61    0.12
  -5  10  -3    2.60    0.10
  -5  10  -3    2.58    0.11
  -5  10  -3    2.35    0.12
  -6  10  -3    0.12    0.03
  -6  10  -3    0.01    0.04
  -6  10  -3    0.04    0.03
  -7  10  -3    0.89    0.05
  -7  10  -3    0.91    0.06
  -7  10  -3    0.86    0.05
   6   9  -3    1.52    0.06
  -6  -9   3    1.53    0.07
   5   9  -3    0.05    0.03
   5   9  -3    0.04    0.03
   5   9  -3    0.16    0.04
  -5  -9   3    0.09    0.04
  -5  -9   3    0.04    0.03
   4   9  -3    6.57    0.17
   4   9  -3    6.52    0.18
  -4  -9   3    6.63    0.18
  -4  -9   3    6.45    0.19
  -4  -9   3    6.27    0.17
   3   9  -3    3.78    0.13
  -3  -9   3    3.97    0.11
  -3  -9   3    3.72    0.15
  -3  -9   3    3.51    0.13
  -3  -9   3    3.72    0.14
   2   9  -3    7.25    0.19
  -2  -9   3    7.12    0.20
  -2  -9   3    7.24    0.17
  -2  -9   3    7.08    0.19
  -2  -9   3    7.19    0.17
   1   9  -3    1.49    0.09
   1   9  -3    1.36    0.08
  -1  -9   3    1.64    0.09
  -1  -9   3    1.39    0.09
  -1  -9   3    1.53    0.09
   0   9  -3    0.16    0.04
   0  -9   3    0.29    0.05
   0  -9   3    0.22    0.05
  -1   9  -3    1.43    0.08
  -1   9  -3    1.65    0.08
   1  -9   3    1.66    0.09
  -2   9  -3    5.16    0.16
  -2   9  -3    5.27    0.13
  -2   9  -3    4.86    0.14
  -2   9  -3    5.10    0.15
  -2   9  -3    4.90    0.12
   2  -9   3    4.93    0.14
  -3   9  -3    2.30    0.10
  -3   9  -3    2.27    0.10
  -3   9  -3    2.25    0.10
  -3   9  -3    2.47    0.11
  -3   9  -3    2.24    0.08
  -3   9  -3    2.33    0.11
  -3   9  -3    2.26    0.08
   3  -9   3    2.35    0.10
  -4   9  -3    2.83    0.12
  -4   9  -3    2.76    0.11
  -4   9  -3    2.82    0.12
  -4   9  -3    2.83    0.12
  -4   9  -3    2.91    0.13
  -4   9  -3    3.05    0.10
  -5   9  -3    4.28    0.13
  -5   9  -3    3.80    0.16
  -5   9  -3    4.29    0.12
  -5   9  -3    4.00    0.14
  -5   9  -3    4.01    0.14
  -5   9  -3    4.15    0.14
  -6   9  -3    1.01    0.08
  -6   9  -3    0.86    0.06
  -6   9  -3    0.90    0.08
  -7   9  -3    0.05    0.04
  -7   9  -3    0.05    0.03
  -7   9  -3    0.02    0.02
   6   8  -3    0.72    0.06
   6   8  -3    0.78    0.05
   6   8  -3    0.68    0.05
  -6  -8   3    0.75    0.06
  -6  -8   3    0.71    0.06
  -6  -8   3    0.67    0.04
   5   8  -3    0.83    0.07
  -5  -8   3    0.86    0.06
  -5  -8   3    0.98    0.08
  -5  -8   3    0.80    0.08
  -5  -8   3    0.82    0.07
  -5  -8   3    0.95    0.06
   4   8  -3    1.39    0.08
  -4  -8   3    1.33    0.06
  -4  -8   3    1.29    0.09
  -4  -8   3    1.26    0.07
  -4  -8   3    1.25    0.09
  -4  -8   3    1.43    0.09
   3   8  -3    0.50    0.06
  -3  -8   3    0.43    0.06
  -3  -8   3    0.52    0.04
  -3  -8   3    0.48    0.05
  -3  -8   3    0.46    0.07
  -3  -8   3    0.48    0.05
  -3  -8   3    0.54    0.06
   2   8  -3    0.20    0.04
  -2  -8   3    0.13    0.04
  -2  -8   3    0.13    0.04
  -2  -8   3    0.17    0.04
  -2  -8   3    0.11    0.04
   1   8  -3    6.69    0.17
  -1  -8   3    6.84    0.18
   0   8  -3    0.00    0.03
   0  -8   3    0.12    0.04
   1  -8   3   42.04    0.70
  -2   8  -3    0.03    0.03
  -3   8  -3    4.76    0.16
  -3   8  -3    4.27    0.11
  -3   8  -3    4.46    0.10
  -3   8  -3    4.40    0.14
  -4   8  -3    4.63    0.14
  -4   8  -3    4.67    0.15
  -4   8  -3    4.46    0.15
  -4   8  -3    4.60    0.16
  -4   8  -3    4.38    0.14
  -4   8  -3    4.76    0.12
  -5   8  -3    7.53    0.20
  -5   8  -3    7.19    0.15
  -5   8  -3    7.30    0.20
  -5   8  -3    7.38    0.19
  -5   8  -3    7.37    0.18
  -5   8  -3    7.28    0.22
  -6   8  -3    8.76    0.24
  -6   8  -3    9.22    0.21
  -6   8  -3    9.13    0.17
  -6   8  -3    9.26    0.23
  -7   8  -3    0.86    0.07
  -7   8  -3    0.98    0.05
  -8   8  -3    5.36    0.10
  -7  -7   3    1.04    0.06
   6   7  -3    0.02    0.03
   6   7  -3    0.01    0.03
  -6  -7   3    0.02    0.02
  -6  -7   3    0.01    0.03
  -6  -7   3    0.00    0.03
  -5  -7   3    4.08    0.11
  -5  -7   3    4.42    0.15
  -5  -7   3    4.02    0.12
  -5  -7   3    4.00    0.15
  -5  -7   3    4.29    0.15
   4   7  -3    1.14    0.08
  -4  -7   3    1.15    0.07
  -4  -7   3    1.01    0.06
  -4  -7   3    1.21    0.09
  -4  -7   3    0.93    0.08
  -4  -7   3    0.98    0.06
  -4  -7   3    0.99    0.08
   3   7  -3   18.50    0.34
  -3  -7   3   17.21    0.30
  -3  -7   3   18.36    0.37
  -3  -7   3   17.80    0.34
  -3  -7   3   17.67    0.34
  -3  -7   3   17.87    0.30
  -3  -7   3   17.78    0.29
   2   7  -3   35.92    0.58
   2   7  -3   36.46    0.73
  -2  -7   3   37.16    0.63
   1   7  -3   14.25    0.35
  -1  -7   3   14.95    0.29
   0  -7   3    1.57    0.07
  -1   7  -3   18.31    0.34
   1  -7   3   17.57    0.33
  -2   7  -3   26.95    0.48
  -3   7  -3   93.17    1.49
  -4   7  -3   10.42    0.18
  -4   7  -3   10.40    0.24
  -4   7  -3   10.26    0.26
  -5   7  -3   29.84    0.53
  -5   7  -3   30.02    0.58
  -5   7  -3   30.14    0.44
  -5   7  -3   30.38    0.49
  -5   7  -3   30.77    0.52
  -6   7  -3    0.38    0.06
  -6   7  -3    0.31    0.06
  -6   7  -3    0.39    0.04
  -6   7  -3    0.42    0.06
  -7   7  -3    5.12    0.11
  -7   7  -3    5.22    0.15
  -8   7  -3    0.23    0.04
  -8   7  -3    0.21    0.02
   7   6  -3    4.69    0.13
  -7  -6   3    4.68    0.10
  -7  -6   3    4.77    0.13
  -7  -6   3    4.73    0.13
   6   6  -3   -0.02    0.03
  -6  -6   3    0.04    0.04
  -6  -6   3    0.01    0.04
  -6  -6   3    0.02    0.04
  -6  -6   3    0.06    0.03
  -5  -6   3   11.10    0.26
  -5  -6   3   11.26    0.28
  -5  -6   3   11.49    0.23
  -5  -6   3   11.25    0.21
  -5  -6   3   11.56    0.27
   4   6  -3    5.10    0.15
  -4  -6   3    5.31    0.13
  -4  -6   3    5.22    0.17
  -4  -6   3    5.24    0.16
  -4  -6   3    5.19    0.14
  -4  -6   3    5.26    0.12
  -4  -6   3    5.55    0.17
   3   6  -3   25.64    0.58
   3   6  -3   25.57    0.43
  -3  -6   3   26.62    0.46
  -3  -6   3   26.38    0.48
  -3  -6   3   25.65    0.40
   2   6  -3    8.19    0.25
  -2  -6   3    7.99    0.19
   1   6  -3    0.08    0.04
  -1  -6   3    0.09    0.03
   0   6  -3    2.51    0.10
  -1   6  -3    3.33    0.10
  -2   6  -3   45.10    0.75
  -3   6  -3   10.74    0.24
  -4   6  -3    0.12    0.04
  -5   6  -3    6.31    0.18
  -5   6  -3    6.05    0.17
  -5   6  -3    6.31    0.13
  -5   6  -3    6.38    0.19
  -5   6  -3    6.52    0.17
  -6   6  -3    4.18    0.15
  -6   6  -3    4.20    0.16
  -6   6  -3    4.19    0.13
  -6   6  -3    4.13    0.10
  -7   6  -3    0.18    0.03
  -7   6  -3    0.08    0.04
  -8   6  -3    9.66    0.15
  -8   6  -3    9.67    0.20
   7   5  -3    0.03    0.03
  -7  -5   3    0.02    0.03
  -7  -5   3    0.04    0.02
  -7  -5   3    0.10    0.04
  -6  -5   3    1.16    0.06
  -6  -5   3    1.26    0.10
  -6  -5   3    1.02    0.09
  -6  -5   3    0.94    0.08
  -5  -5   3    6.09    0.18
  -5  -5   3    6.04    0.19
  -5  -5   3    6.02    0.16
  -5  -5   3    5.85    0.18
  -5  -5   3    5.92    0.14
  -4  -5   3    0.14    0.03
  -4  -5   3    0.11    0.04
  -4  -5   3    0.19    0.03
  -4  -5   3    0.20    0.04
  -4  -5   3    0.11    0.04
  -4  -5   3    0.17    0.04
   3   5  -3    6.90    0.24
  -3  -5   3    6.92    0.18
   2   5  -3   12.43    0.33
   2   5  -3   13.04    0.32
  -2  -5   3   12.74    0.25
   1   5  -3    8.42    0.23
   1   5  -3    8.46    0.22
   0   5  -3    0.04    0.03
   0   5  -3    0.04    0.03
   0   5  -3    0.04    0.02
  -1   5  -3   43.55    0.71
  -1   5  -3   44.40    0.71
  -2   5  -3    8.05    0.18
  -3   5  -3    3.40    0.11
  -4   5  -3    0.34    0.05
   4  -5   3    0.29    0.04
  -5   5  -3    1.83    0.09
  -5   5  -3    1.55    0.09
  -5   5  -3    1.86    0.10
   5  -5   3    1.77    0.09
  -6   5  -3    4.89    0.15
  -6   5  -3    4.73    0.16
  -7   5  -3    1.50    0.09
  -8  -4   3    0.31    0.03
  -8  -4   3    0.23    0.03
  -7  -4   3    1.71    0.07
  -7  -4   3    1.87    0.10
  -7  -4   3    1.69    0.09
  -7  -4   3    1.69    0.10
  -6  -4   3    0.76    0.05
  -6  -4   3    0.78    0.08
  -6  -4   3    0.77    0.07
  -6  -4   3    0.85    0.07
  -6  -4   3    0.78    0.08
  -5  -4   3    0.07    0.03
  -5  -4   3    0.08    0.04
  -5  -4   3    0.03    0.03
  -5  -4   3    0.04    0.04
  -5  -4   3    0.00    0.04
   4   4  -3   13.20    0.38
  -4  -4   3   14.00    0.30
  -4  -4   3   13.98    0.29
  -4  -4   3   13.63    0.22
   3   4  -3    0.97    0.10
  -3  -4   3    1.06    0.07
   2   4  -3    1.20    0.09
   1   4  -3   31.34    0.61
   1   4  -3   31.31    0.56
   0   4  -3    0.34    0.04
   0   4  -3    0.41    0.05
   0   4  -3    0.41    0.05
  -1   4  -3    5.72    0.13
  -1   4  -3    5.45    0.12
  -2   4  -3    0.17    0.03
  -3   4  -3    0.09    0.03
   3  -4   3    0.07    0.02
  -4   4  -3    2.94    0.11
   4  -4   3    2.91    0.09
  -5   4  -3    0.05    0.04
   5  -4   3    0.02    0.02
  -6   4  -3    0.28    0.05
  -7   4  -3    1.76    0.09
  -8  -3   3   11.81    0.19
  -8  -3   3   11.71    0.17
  -8  -3   3   12.04    0.22
  -7  -3   3    0.63    0.06
  -7  -3   3    0.76    0.07
  -7  -3   3    0.59    0.05
  -7  -3   3    0.72    0.08
  -6  -3   3   39.10    0.56
  -6  -3   3   40.16    0.65
  -6  -3   3   39.72    0.70
  -6  -3   3   38.31    0.65
  -5  -3   3    0.03    0.04
  -5  -3   3    0.01    0.04
  -5  -3   3    0.01    0.02
  -5  -3   3    0.07    0.03
  -5  -3   3    0.00    0.03
   4   3  -3   53.73    0.99
  -4  -3   3   53.22    0.87
   3   3  -3    3.97    0.16
  -3  -3   3    3.72    0.11
   2   3  -3    3.51    0.13
   1   3  -3    1.20    0.07
   1   3  -3    1.15    0.07
   0   3  -3    9.62    0.21
   0   3  -3    9.51    0.20
   0   3  -3   10.01    0.21
   0  -3   3   10.09    0.23
  -1   3  -3    9.62    0.19
   1  -3   3    9.57    0.21
  -2   3  -3   26.19    0.44
  -2   3  -3   25.68    0.44
   2  -3   3   26.62    0.42
   2  -3   3   26.34    0.47
  -3   3  -3    0.07    0.03
  -4   3  -3    2.18    0.09
  -5   3  -3    1.75    0.09
  -6   3  -3    7.82    0.21
  -8  -2   3    0.13    0.04
  -8  -2   3    0.13    0.02
  -8  -2   3    0.11    0.02
   7   2  -3    2.91    0.12
  -7  -2   3    3.10    0.12
  -7  -2   3    2.80    0.13
  -7  -2   3    2.81    0.11
  -7  -2   3    2.81    0.09
  -6  -2   3   27.82    0.42
  -6  -2   3   28.38    0.50
  -6  -2   3   28.26    0.54
  -6  -2   3   27.83    0.50
   5   2  -3   10.95    0.33
  -5  -2   3   11.00    0.19
  -5  -2   3   11.08    0.22
  -5  -2   3   10.73    0.24
  -5  -2   3   11.12    0.26
  -5  -2   3   10.69    0.24
   4   2  -3    1.74    0.12
  -4  -2   3    1.57    0.08
   3   2  -3   24.53    0.48
  -3  -2   3   24.01    0.42
   2   2  -3    5.17    0.16
   1   2  -3  154.89    2.63
   1   2  -3  154.18    2.35
   0   2  -3   62.77    1.07
   0   2  -3   61.98    1.07
   0   2  -3   61.15    0.97
   0  -2   3   61.96    1.08
  -1   2  -3  191.74    2.87
   1  -2   3  191.26    3.21
   1  -2   3  191.70    3.22
  -2   2  -3    5.45    0.13
  -2   2  -3    5.43    0.12
  -3   2  -3   15.71    0.31
  -3   2  -3   15.89    0.29
  -4   2  -3   28.89    0.49
  -4   2  -3   27.22    0.48
  -5   2  -3   12.49    0.26
  -8  -1   3    7.52    0.17
  -8  -1   3    7.34    0.13
  -8  -1   3    7.19    0.13
  -7  -1   3    8.04    0.16
  -7  -1   3    7.79    0.21
  -7  -1   3    7.60    0.22
  -6  -1   3   31.18    0.54
  -6  -1   3   31.78    0.59
  -6  -1   3   30.90    0.54
  -6  -1   3   31.65    0.46
   5   1  -3   26.73    0.59
  -5  -1   3   28.49    0.51
  -5  -1   3   27.37    0.47
   4   1  -3    9.40    0.26
  -4  -1   3    9.21    0.21
   3   1  -3   51.81    0.88
   2   1  -3    0.44    0.05
   1   1  -3   15.49    0.29
   1   1  -3   15.63    0.31
  -1  -1   3   15.47    0.31
   0   1  -3    2.59    0.08
   0   1  -3    2.41    0.07
   0  -1   3    2.48    0.08
  -1   1  -3  119.33    1.81
   1  -1   3  120.38    1.99
   1  -1   3  118.23    1.77
  -2   1  -3   86.70    1.34
  -2   1  -3   85.35    1.32
  -3   1  -3   18.54    0.33
  -3   1  -3   18.74    0.36
  -4   1  -3    7.03    0.20
  -4   1  -3    6.88    0.16
  -4   1  -3    6.28    0.16
   4  -1   3    6.94    0.20
  -5   1  -3    2.73    0.11
  -6   1  -3    0.66    0.07
  -8   0   3    0.05    0.04
  -8   0   3    0.05    0.02
  -8   0   3    0.00    0.02
  -7   0   3    3.92    0.16
  -7   0   3    4.13    0.10
  -7   0   3    3.91    0.14
  -6   0   3   50.04    0.84
  -6   0   3   47.38    0.77
  -6   0   3   48.52    0.68
  -5   0   3    4.01    0.14
   4   0  -3    0.02    0.03
  -4   0   3   -0.04    0.03
   3   0  -3   28.79    0.53
   2   0  -3   16.30    0.31
   1   0  -3   70.57    1.24
   1   0  -3   72.11    1.11
  -1   0   3   72.28    1.24
   0   0  -3   17.41    0.31
   0   0  -3   17.07    0.29
   0   0  -3   18.31    0.32
   0   0   3   17.78    0.33
  -2   0  -3   15.32    0.30
  -3   0  -3   20.56    0.36
  -3   0  -3   21.20    0.41
  -4   0  -3    3.41    0.11
  -4   0  -3    3.52    0.15
   4   0   3    3.32    0.15
  -5   0  -3    1.82    0.09
  -6   0  -3    4.99    0.14
  -6   0  -3    5.00    0.16
  -8   1   3    4.55    0.10
  -8   1   3    4.56    0.10
  -8   1   3    4.80    0.14
  -7   1   3    2.47    0.12
  -7   1   3    2.41    0.12
  -7   1   3    2.45    0.08
  -7   1   3    2.48    0.08
  -6   1   3   29.41    0.51
  -6   1   3   30.51    0.56
  -6   1   3   28.96    0.43
  -5   1   3   16.24    0.34
   4  -1  -3    1.81    0.10
  -4   1   3    1.98    0.09
   3  -1  -3   21.61    0.41
   2  -1  -3    1.20    0.06
  -2   1   3    1.22    0.05
   1  -1  -3   15.33    0.28
   1  -1  -3   15.07    0.28
   1  -1  -3   15.61    0.31
  -1   1   3   15.70    0.31
   0  -1  -3   10.68    0.21
   0  -1  -3   10.47    0.19
   0  -1  -3   10.93    0.21
   0   1   3   10.86    0.22
  -1  -1  -3  105.81    1.63
   1   1   3  106.69    1.79
  -2  -1  -3   15.56    0.31
  -3  -1  -3    8.30    0.23
  -4  -1  -3   15.13    0.37
  -4  -1  -3   15.01    0.30
   4   1   3   15.29    0.37
  -5  -1  -3    0.77    0.07
  -5  -1  -3    0.90    0.07
  -5  -1  -3    0.94    0.07
   5   1   3    0.85    0.10
  -6  -1  -3    0.95    0.08
  -6  -1  -3    1.03    0.09
  -6  -1  -3    1.00    0.07
  -6  -1  -3    1.06    0.08
  -7  -1  -3   15.21    0.27
  -8   2   3    0.25    0.03
  -8   2   3    0.25    0.03
  -8   2   3    0.28    0.05
  -7   2   3    7.50    0.19
  -7   2   3    7.49    0.15
  -7   2   3    7.31    0.20
  -7   2   3    7.21    0.15
  -6   2   3    8.39    0.22
  -6   2   3    8.30    0.16
  -6   2   3    8.43    0.23
  -6   2   3    8.25    0.21
   5  -2  -3   37.70    0.69
  -5   2   3   38.23    0.66
   4  -2  -3   59.20    0.98
  -4   2   3   58.64    0.94
   3  -2  -3   46.39    0.77
   3  -2  -3   47.19    0.77
   2  -2  -3    0.19    0.03
   2  -2  -3    0.07    0.03
  -2   2   3    0.10    0.02
   1  -2  -3   47.70    0.85
   1  -2  -3   47.24    0.76
   1  -2  -3   47.85    0.76
  -1   2   3   47.71    0.85
   0  -2  -3   33.05    0.60
   0  -2  -3   34.10    0.56
   0   2   3   33.76    0.61
  -1  -2  -3   42.52    0.70
   1   2   3   41.36    0.74
  -2  -2  -3  114.02    1.79
  -3  -2  -3    0.03    0.03
  -4  -2  -3    3.88    0.12
   4   2   3    3.88    0.18
  -5  -2  -3    1.11    0.07
  -5  -2  -3    1.27    0.08
  -5  -2  -3    1.24    0.08
  -5  -2  -3    1.19    0.08
  -5  -2  -3    1.27    0.07
  -6  -2  -3    1.74    0.11
  -6  -2  -3    1.76    0.09
  -6  -2  -3    1.58    0.10
  -6  -2  -3    1.74    0.10
  -7  -2  -3   14.98    0.30
  -7  -2  -3   15.42    0.27
  -8   3   3    4.40    0.10
  -8   3   3    4.30    0.13
  -8   3   3    4.38    0.09
  -7   3   3    5.04    0.17
  -7   3   3    5.01    0.12
  -7   3   3    4.87    0.16
  -7   3   3    5.06    0.12
  -6   3   3   52.79    0.73
  -6   3   3   53.20    0.83
  -6   3   3   52.20    0.84
  -6   3   3   53.19    0.72
   5  -3  -3    0.17    0.05
  -5   3   3    0.17    0.03
   4  -3  -3    0.26    0.05
   3  -3  -3    0.05    0.04
   2  -3  -3   29.82    0.49
   2  -3  -3   30.49    0.52
  -2   3   3   29.68    0.55
   1  -3  -3    6.85    0.15
   1  -3  -3    6.72    0.16
   1  -3  -3    6.94    0.18
  -1   3   3    6.47    0.17
   0  -3  -3   16.85    0.33
   0  -3  -3   17.00    0.32
   0   3   3   17.13    0.35
  -1  -3  -3   12.28    0.26
   1   3   3   11.89    0.26
  -2  -3  -3   21.13    0.43
  -3  -3  -3   32.95    0.56
  -3  -3  -3   33.36    0.64
   3   3   3   32.72    0.65
  -4  -3  -3    6.21    0.16
  -4  -3  -3    6.59    0.17
   4   3   3    5.88    0.24
  -5  -3  -3   39.91    0.59
  -5  -3  -3   40.32    0.70
  -5  -3  -3   41.29    0.67
  -5  -3  -3   39.22    0.63
  -5  -3  -3   39.69    0.65
  -6  -3  -3    8.58    0.19
  -6  -3  -3    8.41    0.21
  -6  -3  -3    8.68    0.23
  -6  -3  -3    8.35    0.22
  -7  -3  -3   16.36    0.33
  -7  -3  -3   16.62    0.32
  -7  -3  -3   16.12    0.25
  -7  -3  -3   16.57    0.28
  -8   4   3    4.06    0.10
  -8   4   3    4.15    0.13
  -8   4   3    3.95    0.09
  -8   4   3    4.08    0.12
  -7   4   3    6.09    0.18
  -7   4   3    5.68    0.13
  -7   4   3    5.81    0.13
  -7   4   3    5.80    0.17
  -6   4   3   52.89    0.74
  -6   4   3   52.65    0.83
  -6   4   3   52.08    0.84
  -6   4   3   53.41    0.73
   5  -4  -3   20.51    0.45
  -5   4   3   19.91    0.32
  -5   4   3   20.28    0.38
  -5   4   3   20.36    0.31
   4  -4  -3   38.44    0.70
   3  -4  -3   35.07    0.62
   2  -4  -3   17.13    0.33
  -2   4   3   16.52    0.34
   1  -4  -3    8.12    0.17
  -1   4   3    8.30    0.21
   0  -4  -3   70.42    1.10
   0   4   3   67.19    1.23
  -1  -4  -3   23.14    0.44
   1   4   3   22.63    0.47
  -2  -4  -3   67.12    1.12
  -2  -4  -3   65.82    1.04
  -3  -4  -3    0.12    0.03
  -3  -4  -3    0.10    0.05
   3   4   3    0.02    0.04
  -4  -4  -3   21.27    0.40
  -4  -4  -3   21.37    0.37
  -4  -4  -3   21.39    0.41
  -4  -4  -3   21.08    0.35
   4   4   3   21.36    0.52
  -5  -4  -3    0.88    0.08
  -5  -4  -3    0.90    0.07
  -5  -4  -3    1.00    0.09
  -5  -4  -3    0.93    0.08
  -5  -4  -3    0.83    0.07
  -6  -4  -3    2.29    0.12
  -6  -4  -3    2.11    0.10
  -6  -4  -3    2.14    0.11
  -6  -4  -3    2.18    0.11
  -7  -4  -3    1.30    0.07
  -7  -4  -3    1.02    0.07
  -7  -4  -3    1.25    0.05
  -8   5   3    0.17    0.04
  -8   5   3    0.19    0.03
  -8   5   3    0.20    0.04
  -7   5   3    2.55    0.12
  -7   5   3    2.48    0.09
  -7   5   3    2.40    0.12
  -7   5   3    2.33    0.08
  -6   5   3    0.14    0.05
  -6   5   3    0.12    0.04
  -6   5   3    0.16    0.05
  -6   5   3    0.19    0.04
   5  -5  -3    0.33    0.07
  -5   5   3    0.28    0.04
  -5   5   3    0.34    0.02
  -5   5   3    0.26    0.04
  -5   5   3    0.33    0.05
  -5   5   3    0.29    0.05
   4  -5  -3   11.00    0.28
   3  -5  -3    3.16    0.13
   2  -5  -3    2.59    0.09
   2  -5  -3    2.62    0.11
  -1   5   3    7.01    0.20
   0  -5  -3   27.38    0.49
   0   5   3   26.72    0.55
  -1  -5  -3    3.49    0.11
  -1  -5  -3    3.80    0.14
  -2  -5  -3    2.13    0.12
  -2  -5  -3    2.26    0.09
   2   5   3    2.17    0.13
  -3  -5  -3    0.54    0.06
  -3  -5  -3    0.39    0.05
   3   5   3    0.56    0.09
  -4  -5  -3    0.37    0.06
  -4  -5  -3    0.38    0.05
  -4  -5  -3    0.39    0.06
  -4  -5  -3    0.32    0.05
  -4  -5  -3    0.43    0.06
  -5  -5  -3    2.64    0.11
  -5  -5  -3    2.72    0.13
  -5  -5  -3    2.78    0.12
  -5  -5  -3    2.72    0.13
  -5  -5  -3    2.66    0.11
  -6  -5  -3    2.13    0.10
  -6  -5  -3    2.17    0.12
  -6  -5  -3    2.36    0.10
  -6  -5  -3    2.25    0.11
  -6  -5  -3    2.45    0.10
  -7  -5  -3    0.16    0.03
  -7  -5  -3    0.18    0.04
  -7  -5  -3    0.15    0.03
  -8   6   3    0.39    0.05
  -8   6   3    0.38    0.05
  -8   6   3    0.45    0.04
   7  -6  -3    7.74    0.22
  -7   6   3    8.02    0.16
  -7   6   3    8.00    0.16
  -7   6   3    8.00    0.20
  -7   6   3    8.01    0.21
   6  -6  -3    3.13    0.14
  -6   6   3    3.25    0.13
  -6   6   3    3.18    0.10
  -6   6   3    3.06    0.10
  -6   6   3    3.13    0.13
  -6   6   3    2.90    0.13
   5  -6  -3    7.19    0.21
  -5   6   3    6.43    0.18
  -5   6   3    7.08    0.16
  -5   6   3    7.23    0.15
  -5   6   3    6.79    0.19
  -5   6   3    6.87    0.12
   4  -6  -3    0.24    0.05
   4  -6  -3    0.28    0.05
  -4   6   3    0.23    0.04
   3  -6  -3    2.96    0.13
   3  -6  -3    2.90    0.11
   1  -6  -3   23.00    0.41
   0  -6  -3    2.82    0.11
   0  -6  -3    2.58    0.10
  -1  -6  -3    1.79    0.11
  -1  -6  -3    1.81    0.08
   1   6   3    1.64    0.11
  -2  -6  -3    0.09    0.03
  -2  -6  -3    0.17    0.04
   2   6   3    0.10    0.05
  -3  -6  -3    0.61    0.07
  -3  -6  -3    0.61    0.03
  -3  -6  -3    0.73    0.07
  -3  -6  -3    0.60    0.06
   3   6   3    0.68    0.10
  -4  -6  -3    2.39    0.12
  -4  -6  -3    2.21    0.11
  -4  -6  -3    2.23    0.11
  -4  -6  -3    2.21    0.10
  -4  -6  -3    2.38    0.11
  -5  -6  -3    1.12    0.08
  -5  -6  -3    1.30    0.10
  -5  -6  -3    1.02    0.08
  -5  -6  -3    0.82    0.08
  -5  -6  -3    1.07    0.08
  -6  -6  -3    1.01    0.08
  -6  -6  -3    0.89    0.07
  -6  -6  -3    0.99    0.07
  -6  -6  -3    1.09    0.08
  -6  -6  -3    0.89    0.05
  -6  -6  -3    1.05    0.09
  -7  -6  -3    1.25    0.06
  -7  -6  -3    1.20    0.04
  -7  -6  -3    1.10    0.06
  -8   7   3    0.05    0.03
  -8   7   3    0.01    0.02
   7  -7  -3    0.05    0.04
  -7   7   3   -0.02    0.04
  -7   7   3    0.06    0.03
  -7   7   3    0.04    0.04
   6  -7  -3    4.84    0.17
  -6   7   3    4.73    0.16
  -6   7   3    5.01    0.16
  -6   7   3    4.77    0.17
  -6   7   3    5.12    0.13
   5  -7  -3    0.21    0.05
  -5   7   3    0.07    0.04
  -5   7   3    0.11    0.04
  -5   7   3    0.08    0.03
  -5   7   3    0.14    0.02
  -5   7   3    0.08    0.04
  -5   7   3    0.11    0.03
  -5   7   3    0.12    0.05
   4  -7  -3    0.05    0.05
   4  -7  -3    0.10    0.04
  -4   7   3    0.05    0.03
  -4   7   3    0.12    0.04
  -4   7   3    0.17    0.04
  -4   7   3    0.09    0.03
  -4   7   3    0.23    0.05
  -4   7   3    0.05    0.03
   3  -7  -3    1.04    0.08
  -3   7   3    1.30    0.09
   2  -7  -3    6.58    0.18
   1  -7  -3    7.18    0.18
   0  -7  -3   17.05    0.34
  -1  -7  -3    4.17    0.14
  -2  -7  -3    3.55    0.11
  -2  -7  -3    3.78    0.13
  -2  -7  -3    3.43    0.10
  -2  -7  -3    3.55    0.14
   2   7   3    3.89    0.19
  -3  -7  -3   14.97    0.22
  -3  -7  -3   15.29    0.33
  -3  -7  -3   15.80    0.31
  -3  -7  -3   14.78    0.28
  -3  -7  -3   14.94    0.32
  -3  -7  -3   14.86    0.31
  -4  -7  -3    0.06    0.04
  -4  -7  -3    0.21    0.05
  -4  -7  -3    0.09    0.04
  -4  -7  -3    0.13    0.04
  -4  -7  -3    0.08    0.05
  -5  -7  -3    4.11    0.15
  -5  -7  -3    4.15    0.14
  -5  -7  -3    3.89    0.14
  -5  -7  -3    4.13    0.13
  -5  -7  -3    4.14    0.15
  -6  -7  -3    1.29    0.08
  -6  -7  -3    1.32    0.07
  -6  -7  -3    1.32    0.06
  -6  -7  -3    1.33    0.07
  -8   8   3    2.96    0.09
  -7   8   3    1.26    0.06
  -7   8   3    1.22    0.08
   6  -8  -3    1.94    0.11
  -6   8   3    1.96    0.11
  -6   8   3    1.81    0.08
   5  -8  -3    6.54    0.20
  -5   8   3    6.83    0.19
  -5   8   3    6.70    0.12
  -5   8   3    6.68    0.18
  -5   8   3    6.71    0.15
  -5   8   3    6.55    0.19
  -5   8   3    6.87    0.20
   4  -8  -3   14.10    0.32
  -4   8   3   13.38    0.29
  -4   8   3   14.06    0.24
  -4   8   3   14.08    0.30
  -4   8   3   13.99    0.25
  -4   8   3   13.83    0.28
   3  -8  -3    0.01    0.04
  -3   8   3    0.02    0.03
  -3   8   3    0.08    0.04
   2  -8  -3    7.61    0.20
   1  -8  -3    5.90    0.17
   0  -8  -3    0.43    0.06
  -1  -8  -3    0.62    0.07
  -1  -8  -3    0.71    0.06
  -1  -8  -3    0.66    0.07
  -1  -8  -3    0.73    0.06
  -2  -8  -3    1.14    0.07
  -2  -8  -3    1.07    0.09
  -2  -8  -3    1.17    0.07
  -2  -8  -3    1.04    0.09
  -2  -8  -3    1.25    0.09
  -2  -8  -3    1.07    0.08
  -3  -8  -3   18.11    0.32
  -3  -8  -3   18.13    0.36
  -3  -8  -3   18.13    0.39
  -3  -8  -3   17.72    0.36
  -3  -8  -3   18.70    0.36
  -4  -8  -3    2.81    0.12
  -4  -8  -3    2.87    0.12
  -4  -8  -3    2.92    0.12
  -4  -8  -3    2.94    0.11
  -4  -8  -3    2.83    0.13
  -5  -8  -3    1.81    0.08
  -5  -8  -3    1.77    0.09
  -5  -8  -3    1.70    0.09
  -5  -8  -3    1.91    0.10
  -5  -8  -3    1.74    0.07
  -6  -8  -3    3.47    0.10
  -6  -8  -3    3.48    0.09
  -6  -8  -3    3.51    0.09
  -6  -8  -3    3.47    0.08
  -7   9   3    0.03    0.03
  -7   9   3    0.06    0.03
   6  -9  -3    1.12    0.09
  -6   9   3    1.08    0.07
  -6   9   3    1.07    0.07
  -6   9   3    0.90    0.08
   5  -9  -3    2.80    0.13
  -5   9   3    2.74    0.12
  -5   9   3    2.70    0.12
  -5   9   3    2.71    0.11
  -5   9   3    2.63    0.09
   4  -9  -3    8.45    0.24
  -4   9   3    8.35    0.22
  -4   9   3    8.44    0.21
  -4   9   3    8.26    0.17
   3  -9  -3    3.54    0.15
  -3   9   3    3.50    0.13
  -3   9   3    3.53    0.12
  -3   9   3    3.58    0.13
  -3   9   3    3.63    0.12
   2  -9  -3   51.56    0.81
   2  -9  -3   52.80    0.88
  -2   9   3   50.75    0.76
  -2   9   3   52.44    0.82
  -2   9   3   52.43    0.77
   1  -9  -3    0.27    0.05
   1  -9  -3    0.23    0.05
   1  -9  -3    0.29    0.05
  -1   9   3    0.27    0.05
  -1   9   3    0.26    0.05
   0  -9  -3   21.00    0.37
   0  -9  -3   21.36    0.42
   0  -9  -3   20.66    0.38
   0  -9  -3   20.84    0.34
   0  -9  -3   21.01    0.39
   0   9   3   20.67    0.38
  -1  -9  -3    4.86    0.17
  -1  -9  -3    4.53    0.13
  -1  -9  -3    4.33    0.14
  -1  -9  -3    4.35    0.12
  -1  -9  -3    4.72    0.15
  -1  -9  -3    4.70    0.13
  -2  -9  -3    0.59    0.07
  -2  -9  -3    0.66    0.06
  -2  -9  -3    0.59    0.07
  -2  -9  -3    0.71    0.06
  -2  -9  -3    0.57    0.07
  -3  -9  -3    3.43    0.13
  -3  -9  -3    3.40    0.15
  -3  -9  -3    3.33    0.12
  -3  -9  -3    3.73    0.14
  -3  -9  -3    3.62    0.13
  -4  -9  -3   14.56    0.25
  -4  -9  -3   13.96    0.29
  -4  -9  -3   14.84    0.29
  -4  -9  -3   14.36    0.26
  -4  -9  -3   14.03    0.32
  -4  -9  -3   14.69    0.29
  -5  -9  -3    3.68    0.11
  -5  -9  -3    3.61    0.09
  -5  -9  -3    3.59    0.11
  -5  -9  -3    3.78    0.10
   5   9   3    3.54    0.11
   7 -10  -3    0.87    0.06
  -7  10   3    0.86    0.06
  -6  10   3    7.44    0.16
  -6  10   3    7.17    0.17
  -6  10   3    7.17    0.17
   5 -10  -3    0.05    0.04
  -5  10   3    0.11    0.04
  -5  10   3    0.02    0.04
  -5  10   3    0.06    0.04
   4 -10  -3    3.80    0.15
   4 -10  -3    3.75    0.14
  -4  10   3    3.75    0.11
  -4  10   3    3.82    0.14
  -4  10   3    3.86    0.14
   3 -10  -3    1.74    0.10
   3 -10  -3    1.71    0.11
  -3  10   3    1.91    0.11
  -3  10   3    1.83    0.10
  -3  10   3    1.86    0.10
  -3  10   3    1.97    0.10
   2 -10  -3    9.28    0.23
   2 -10  -3    9.57    0.25
  -2  10   3    9.50    0.22
  -2  10   3    9.54    0.23
  -2  10   3    9.30    0.21
  -2  10   3    9.73    0.22
   1 -10  -3    0.18    0.05
   1 -10  -3    0.16    0.05
   1 -10  -3    0.10    0.05
  -1  10   3    0.14    0.04
  -1  10   3    0.16    0.04
  -1  10   3    0.11    0.04
   0 -10  -3    9.11    0.21
   0 -10  -3    9.42    0.21
   0 -10  -3    8.88    0.24
   0 -10  -3    9.56    0.23
   0  10   3    9.09    0.22
   0  10   3    9.36    0.21
  -1 -10  -3    0.11    0.03
  -1 -10  -3    0.08    0.04
  -1 -10  -3    0.10    0.04
  -1 -10  -3    0.11    0.04
  -1 -10  -3    0.16    0.05
   1  10   3    0.13    0.04
  -2 -10  -3    0.40    0.06
  -2 -10  -3    0.41    0.05
  -2 -10  -3    0.44    0.07
  -2 -10  -3    0.42    0.04
   2  10   3    0.44    0.05
  -3 -10  -3    4.80    0.15
  -3 -10  -3    4.54    0.12
  -3 -10  -3    4.65    0.16
  -3 -10  -3    4.69    0.13
  -4 -10  -3    1.65    0.06
  -4 -10  -3    1.61    0.07
  -4 -10  -3    1.63    0.08
  -4 -10  -3    1.61    0.08
   4  10   3    1.65    0.08
   6 -11  -3    0.09    0.03
  -6  11   3    0.04    0.03
  -6  11   3    0.06    0.03
   5 -11  -3    0.53    0.06
   5 -11  -3    0.51    0.06
  -5  11   3    0.61    0.06
  -5  11   3    0.48    0.05
   4 -11  -3    3.08    0.12
   4 -11  -3    3.12    0.13
  -4  11   3    3.21    0.13
  -4  11   3    3.15    0.10
  -4  11   3    3.29    0.11
  -4  11   3    3.22    0.12
   3 -11  -3    2.69    0.12
   3 -11  -3    2.55    0.13
  -3  11   3    2.55    0.11
  -3  11   3    2.49    0.11
  -3  11   3    2.52    0.12
  -3  11   3    2.72    0.11
   2 -11  -3    0.95    0.09
   2 -11  -3    1.12    0.10
   2 -11  -3    1.07    0.09
  -2  11   3    1.22    0.09
  -2  11   3    0.96    0.08
  -2  11   3    1.08    0.08
  -2  11   3    0.97    0.08
   1 -11  -3    8.75    0.24
   1 -11  -3    8.97    0.22
   1 -11  -3    9.02    0.22
  -1  11   3    9.19    0.21
  -1  11   3    8.99    0.21
  -1  11   3    9.05    0.22
   0 -11  -3    1.30    0.09
   0 -11  -3    1.23    0.09
   0 -11  -3    1.10    0.08
   0 -11  -3    1.32    0.10
   0  11   3    1.13    0.08
  -1 -11  -3    0.69    0.06
  -1 -11  -3    0.56    0.07
  -1 -11  -3    0.50    0.07
   1  11   3    0.68    0.06
   1  11   3    0.71    0.07
  -2 -11  -3    0.03    0.04
  -2 -11  -3    0.01    0.03
  -2 -11  -3    0.04    0.02
  -2 -11  -3    0.04    0.04
   2  11   3    0.05    0.03
   2  11   3   -0.05    0.03
  -3 -11  -3    0.18    0.04
  -3 -11  -3    0.24    0.04
   3  11   3    0.24    0.04
  -4 -11  -3    0.40    0.04
   4  11   3    0.33    0.04
   6 -12  -3    2.72    0.08
  -6  12   3    2.73    0.07
   5 -12  -3    0.33    0.04
  -5  12   3    0.31    0.04
  -5  12   3    0.25    0.04
   4 -12  -3    0.31    0.05
   4 -12  -3    0.35    0.05
  -4  12   3    0.35    0.03
  -4  12   3    0.31    0.05
  -4  12   3    0.35    0.04
  -4  12   3    0.37    0.05
   3 -12  -3    1.59    0.10
   3 -12  -3    1.59    0.09
   3 -12  -3    1.45    0.10
  -3  12   3    1.67    0.09
  -3  12   3    1.48    0.08
  -3  12   3    1.41    0.08
  -3  12   3    1.44    0.09
   2 -12  -3    1.54    0.09
   2 -12  -3    1.81    0.10
   2 -12  -3    1.64    0.10
  -2  12   3    1.65    0.09
  -2  12   3    2.00    0.10
  -2  12   3    1.70    0.09
  -2  12   3    1.84    0.10
   1 -12  -3    9.57    0.21
   1 -12  -3    9.45    0.21
   1 -12  -3    9.24    0.24
   1 -12  -3    9.39    0.22
  -1  12   3    9.61    0.21
  -1  12   3    9.11    0.20
  -1  12   3    9.58    0.22
   0 -12  -3    0.18    0.04
   0 -12  -3    0.24    0.05
   0 -12  -3    0.31    0.06
   0 -12  -3    0.26    0.05
   0  12   3    0.26    0.05
  -1 -12  -3    5.38    0.15
  -1 -12  -3    5.33    0.17
  -1 -12  -3    5.55    0.13
   1  12   3    5.58    0.14
   1  12   3    5.58    0.14
  -2 -12  -3    3.85    0.12
   2  12   3    3.83    0.12
  -3 -12  -3    2.32    0.08
   3  12   3    2.46    0.08
   5 -13  -3    0.28    0.03
  -5  13   3    0.26    0.03
  -5  13   3    0.30    0.04
   4 -13  -3    0.26    0.04
   4 -13  -3    0.34    0.05
  -4  13   3    0.33    0.04
  -4  13   3    0.27    0.04
  -4  13   3    0.27    0.04
   3 -13  -3    1.23    0.07
   3 -13  -3    1.34    0.08
  -3  13   3    1.40    0.08
  -3  13   3    1.36    0.06
  -3  13   3    1.33    0.07
  -3  13   3    1.32    0.07
   2 -13  -3    0.65    0.06
   2 -13  -3    0.63    0.06
  -2  13   3    0.64    0.06
  -2  13   3    0.60    0.05
  -2  13   3    0.69    0.06
  -2  13   3    0.60    0.05
   1 -13  -3    0.67    0.06
   1 -13  -3    0.59    0.05
   1 -13  -3    0.59    0.06
  -1  13   3    0.69    0.06
  -1  13   3    0.51    0.05
   0 -13  -3    0.67    0.05
   0 -13  -3    0.74    0.06
   0  13   3    0.66    0.05
  -1 -13  -3    0.13    0.03
  -1 -13  -3    0.15    0.02
   1  13   3    0.14    0.03
  -2 -13  -3    0.01    0.02
   3 -14  -3    0.31    0.04
   3 -14  -3    0.37    0.04
  -3  14   3    0.30    0.03
  -3  14   3    0.32    0.03
  -3  14   3    0.34    0.04
   2 -14  -3    1.22    0.05
   2 -14  -3    1.14    0.06
  -2  14   3    1.11    0.05
  -2  14   3    1.16    0.06
  -2  14   3    1.18    0.06
  -2  14   3    1.09    0.05
   1 -14  -3    0.00    0.02
   1 -14  -3    0.02    0.03
  -1  14   3    0.00    0.02
   0 -14  -3    0.37    0.04
   0  14   3    0.34    0.03
   0  14  -4    0.22    0.03
   0 -14   4    0.21    0.04
   0 -14   4    0.27    0.03
  -1  14  -4    0.72    0.05
  -1  14  -4    0.71    0.05
   1 -14   4    0.73    0.06
  -2  14  -4    0.59    0.03
  -2  14  -4    0.70    0.05
   2 -14   4    0.69    0.06
  -3  14  -4    0.80    0.05
  -4  14  -4    0.17    0.03
  -4  14  -4    0.15    0.02
   2  13  -4    4.37    0.12
  -2 -13   4    4.29    0.11
  -2 -13   4    4.35    0.09
   1  13  -4    3.43    0.11
  -1 -13   4    3.36    0.10
  -1 -13   4    3.41    0.08
  -1 -13   4    3.35    0.10
   0  13  -4    1.48    0.08
   0  13  -4    1.39    0.08
   0 -13   4    1.43    0.08
   0 -13   4    1.39    0.08
  -1  13  -4    1.02    0.07
  -1  13  -4    1.03    0.06
   1 -13   4    1.10    0.08
   1 -13   4    1.06    0.07
  -2  13  -4    1.13    0.07
  -2  13  -4    0.94    0.06
  -3  13  -4    0.71    0.06
  -3  13  -4    0.57    0.05
  -4  13  -4    0.36    0.04
  -4  13  -4    0.38    0.05
  -5  13  -4    3.76    0.09
  -5  13  -4    3.77    0.10
   3  12  -4    1.28    0.07
   3  12  -4    1.35    0.07
   3  12  -4    1.30    0.06
  -3 -12   4    1.27    0.07
   2  12  -4    7.33    0.18
   2  12  -4    7.39    0.18
   2  12  -4    6.85    0.16
  -2 -12   4    6.86    0.17
  -2 -12   4    7.13    0.15
   1  12  -4    1.06    0.08
  -1 -12   4    1.12    0.08
  -1 -12   4    1.19    0.08
  -1 -12   4    1.15    0.08
   0  12  -4    7.76    0.19
   0  12  -4    7.56    0.17
   0  12  -4    7.85    0.19
   0 -12   4    7.95    0.19
   0 -12   4    7.70    0.19
  -1  12  -4    0.17    0.04
  -1  12  -4    0.18    0.04
  -1  12  -4    0.17    0.04
   1 -12   4    0.12    0.04
   1 -12   4    0.16    0.06
  -2  12  -4    2.94    0.10
  -2  12  -4    2.73    0.11
  -2  12  -4    2.87    0.11
  -3  12  -4    1.41    0.09
  -3  12  -4    1.50    0.08
  -3  12  -4    1.34    0.08
  -3  12  -4    1.35    0.05
  -4  12  -4    0.17    0.04
  -4  12  -4    0.26    0.05
  -4  12  -4    0.23    0.05
  -5  12  -4    0.36    0.05
  -5  12  -4    0.49    0.05
  -5  12  -4    0.55    0.04
  -6  12  -4    0.38    0.04
   4  11  -4    6.49    0.15
   4  11  -4    6.08    0.14
   4  11  -4    6.07    0.14
  -4 -11   4    6.19    0.15
   3  11  -4    4.06    0.12
   3  11  -4    4.11    0.13
   3  11  -4    4.16    0.13
  -3 -11   4    4.07    0.13
  -3 -11   4    4.08    0.10
   2  11  -4    0.73    0.07
   2  11  -4    0.96    0.08
   2  11  -4    0.92    0.07
  -2 -11   4    0.96    0.07
  -2 -11   4    0.97    0.08
  -2 -11   4    0.86    0.06
   1  11  -4    1.47    0.09
   1  11  -4    1.76    0.09
   1  11  -4    1.79    0.09
  -1 -11   4    1.78    0.10
  -1 -11   4    1.75    0.10
  -1 -11   4    1.87    0.10
   0  11  -4    0.06    0.03
   0  11  -4    0.04    0.04
   0 -11   4    0.03    0.03
   0 -11   4    0.00    0.04
  -1  11  -4    5.58    0.16
  -1  11  -4    5.83    0.16
  -1  11  -4    6.01    0.16
   1 -11   4    5.65    0.16
  -2  11  -4   20.37    0.39
  -2  11  -4   21.73    0.35
  -2  11  -4   21.21    0.37
  -2  11  -4   20.96    0.37
  -3  11  -4   15.36    0.29
  -3  11  -4   14.95    0.29
  -3  11  -4   14.29    0.30
  -3  11  -4   14.69    0.24
  -4  11  -4    5.72    0.16
  -4  11  -4    6.04    0.14
  -4  11  -4    6.00    0.16
  -4  11  -4    5.69    0.17
  -5  11  -4    8.33    0.19
  -5  11  -4    8.77    0.17
  -5  11  -4    8.47    0.19
  -6  11  -4    4.56    0.11
  -6  11  -4    4.65    0.12
   5  10  -4    5.68    0.13
   5  10  -4    5.52    0.14
  -5 -10   4    5.40    0.13
   4  10  -4    0.84    0.07
   4  10  -4    0.80    0.06
   4  10  -4    0.86    0.07
   4  10  -4    0.87    0.07
  -4 -10   4    0.90    0.07
  -4 -10   4    0.87    0.06
   3  10  -4    0.17    0.04
   3  10  -4    0.18    0.04
   3  10  -4    0.11    0.04
  -3 -10   4    0.16    0.04
  -3 -10   4    0.24    0.04
  -3 -10   4    0.23    0.05
   2  10  -4    9.93    0.23
   2  10  -4    9.36    0.23
   2  10  -4    9.91    0.22
  -2 -10   4   10.04    0.22
  -2 -10   4    9.93    0.21
  -2 -10   4    9.95    0.23
  -2 -10   4    9.66    0.24
   1  10  -4    4.94    0.15
   1  10  -4    4.87    0.15
   1  10  -4    5.23    0.16
  -1 -10   4    4.79    0.15
  -1 -10   4    5.01    0.16
   0  10  -4   22.57    0.39
   0  10  -4   24.00    0.42
   0 -10   4   23.50    0.42
  -1  10  -4   12.82    0.25
  -1  10  -4   13.33    0.27
  -1  10  -4   13.35    0.26
   1 -10   4   13.29    0.29
  -2  10  -4   20.17    0.36
  -2  10  -4   20.43    0.38
  -2  10  -4   20.41    0.34
  -2  10  -4   20.20    0.36
  -3  10  -4   15.85    0.35
  -3  10  -4   15.77    0.30
  -3  10  -4   15.92    0.26
  -3  10  -4   15.09    0.32
  -3  10  -4   15.54    0.30
  -3  10  -4   15.69    0.27
  -4  10  -4    5.13    0.15
  -4  10  -4    5.08    0.16
  -4  10  -4    5.05    0.16
  -4  10  -4    5.38    0.13
  -4  10  -4    4.92    0.15
  -4  10  -4    5.42    0.18
  -5  10  -4    0.54    0.07
  -5  10  -4    0.46    0.06
  -5  10  -4    0.45    0.06
  -5  10  -4    0.55    0.05
  -5  10  -4    0.57    0.06
  -6  10  -4    1.20    0.08
  -6  10  -4    1.12    0.06
  -6  10  -4    1.05    0.07
  -7  10  -4    0.46    0.04
  -7  10  -4    0.44    0.03
   5   9  -4    1.64    0.08
   5   9  -4    1.62    0.08
   5   9  -4    1.54    0.08
  -5  -9   4    1.82    0.08
  -5  -9   4    1.58    0.08
   4   9  -4    4.01    0.14
   4   9  -4    3.95    0.13
  -4  -9   4    3.98    0.14
  -4  -9   4    3.97    0.09
  -4  -9   4    4.14    0.14
  -4  -9   4    4.19    0.14
   3   9  -4    1.12    0.08
   3   9  -4    1.17    0.08
  -3  -9   4    1.08    0.09
  -3  -9   4    1.07    0.09
  -3  -9   4    1.21    0.08
  -3  -9   4    1.23    0.07
   2   9  -4   11.30    0.26
   2   9  -4   11.68    0.26
  -2  -9   4   11.63    0.24
  -2  -9   4   11.30    0.25
  -2  -9   4   11.74    0.27
  -2  -9   4   11.52    0.24
   1   9  -4   13.17    0.27
   1   9  -4   12.81    0.27
  -1  -9   4   12.62    0.27
  -1  -9   4   12.45    0.27
  -1  -9   4   12.76    0.28
   0   9  -4    2.35    0.10
   0   9  -4    2.28    0.09
   0  -9   4    2.31    0.10
  -1   9  -4    0.95    0.07
  -1   9  -4    0.91    0.07
  -2   9  -4    7.01    0.15
  -2   9  -4    7.27    0.17
  -2   9  -4    7.22    0.20
  -2   9  -4    7.44    0.16
  -2   9  -4    7.46    0.19
  -3   9  -4   20.26    0.36
  -3   9  -4   20.31    0.42
  -3   9  -4   20.03    0.36
  -3   9  -4   19.64    0.38
  -3   9  -4   20.01    0.38
  -3   9  -4   20.86    0.33
  -3   9  -4   20.11    0.31
  -4   9  -4   -0.07    0.03
  -4   9  -4    0.02    0.04
  -4   9  -4    0.03    0.03
  -4   9  -4   -0.01    0.03
  -4   9  -4    0.00    0.03
  -5   9  -4    0.84    0.08
  -5   9  -4    0.75    0.07
  -5   9  -4    0.85    0.09
  -5   9  -4    0.68    0.07
  -5   9  -4    0.75    0.07
  -5   9  -4    0.75    0.06
  -6   9  -4    1.00    0.06
  -6   9  -4    0.98    0.07
  -6   9  -4    1.02    0.08
  -7   9  -4    0.24    0.04
  -7   9  -4    0.17    0.03
  -7   9  -4    0.24    0.04
   6   8  -4    1.00    0.06
   6   8  -4    1.01    0.06
  -6  -8   4    1.03    0.07
  -6  -8   4    1.06    0.06
   5   8  -4    1.29    0.08
   5   8  -4    1.05    0.08
  -5  -8   4    1.24    0.08
  -5  -8   4    1.16    0.06
  -5  -8   4    1.13    0.08
  -5  -8   4    1.24    0.09
   4   8  -4    9.16    0.21
   4   8  -4    9.36    0.23
  -4  -8   4    9.39    0.17
  -4  -8   4    9.26    0.24
  -4  -8   4    9.33    0.23
  -4  -8   4    9.44    0.22
   3   8  -4    0.53    0.06
   3   8  -4    0.83    0.08
  -3  -8   4    0.69    0.07
  -3  -8   4    0.80    0.06
  -3  -8   4    0.71    0.06
  -3  -8   4    0.75    0.07
  -3  -8   4    0.82    0.08
   2   8  -4    2.92    0.11
   2   8  -4    3.00    0.12
  -2  -8   4    3.03    0.11
  -2  -8   4    2.95    0.12
  -2  -8   4    3.05    0.12
  -2  -8   4    2.86    0.11
   1   8  -4    0.10    0.03
  -1  -8   4    0.11    0.04
   0   8  -4    0.30    0.04
   0   8  -4    0.39    0.05
  -1   8  -4    0.43    0.05
  -2   8  -4    1.16    0.06
  -2   8  -4    1.05    0.07
  -2   8  -4    1.28    0.08
  -3   8  -4   11.87    0.26
  -3   8  -4   12.16    0.21
  -3   8  -4   12.09    0.28
  -3   8  -4   12.01    0.20
  -4   8  -4   16.83    0.31
  -4   8  -4   16.98    0.34
  -4   8  -4   16.89    0.37
  -4   8  -4   16.38    0.33
  -4   8  -4   17.03    0.28
  -4   8  -4   16.46    0.32
  -5   8  -4    0.29    0.04
  -5   8  -4    0.23    0.05
  -5   8  -4    0.22    0.05
  -5   8  -4    0.23    0.05
  -5   8  -4    0.24    0.05
  -5   8  -4    0.16    0.05
  -6   8  -4    0.61    0.06
  -6   8  -4    0.59    0.07
  -6   8  -4    0.64    0.07
  -6   8  -4    0.70    0.05
  -7   8  -4    3.30    0.10
  -7   8  -4    3.20    0.08
  -7   8  -4    3.22    0.12
   6   7  -4    1.71    0.07
   6   7  -4    1.70    0.09
   6   7  -4    1.79    0.08
  -6  -7   4    1.90    0.09
  -6  -7   4    1.77    0.06
  -6  -7   4    1.92    0.09
   5   7  -4   14.29    0.30
  -5  -7   4   14.21    0.25
  -5  -7   4   14.49    0.30
  -5  -7   4   14.59    0.32
  -5  -7   4   14.51    0.30
   4   7  -4    9.13    0.21
  -4  -7   4    8.99    0.18
  -4  -7   4    8.95    0.24
  -4  -7   4    9.16    0.23
  -4  -7   4    8.92    0.22
  -4  -7   4    9.07    0.18
   3   7  -4   25.91    0.44
  -3  -7   4   25.59    0.41
  -3  -7   4   25.60    0.42
  -3  -7   4   26.15    0.46
  -3  -7   4   25.87    0.39
  -3  -7   4   25.98    0.45
  -3  -7   4   26.17    0.49
   2   7  -4    0.50    0.05
   2   7  -4    0.73    0.10
  -2  -7   4    0.67    0.06
  -2  -7   4    0.62    0.06
   1   7  -4    2.78    0.14
  -1  -7   4    2.60    0.10
  -1   7  -4    2.31    0.09
  -2   7  -4   -0.01    0.02
  -3   7  -4   19.66    0.29
  -3   7  -4   20.22    0.40
  -4   7  -4    1.96    0.07
  -4   7  -4    1.94    0.10
  -4   7  -4    1.75    0.09
  -4   7  -4    1.90    0.10
  -5   7  -4    2.89    0.12
  -5   7  -4    2.85    0.13
  -5   7  -4    2.72    0.11
  -5   7  -4    3.03    0.12
  -5   7  -4    2.86    0.08
  -5   7  -4    2.82    0.11
  -6   7  -4    0.48    0.04
  -6   7  -4    0.52    0.07
  -6   7  -4    0.51    0.06
  -6   7  -4    0.42    0.06
  -7   7  -4    0.40    0.06
  -7   7  -4    0.52    0.04
  -8   7  -4    0.39    0.03
   7   6  -4    2.04    0.08
  -7  -6   4    2.11    0.06
  -7  -6   4    2.20    0.08
   6   6  -4    0.18    0.04
  -6  -6   4    0.20    0.03
  -6  -6   4    0.19    0.05
  -6  -6   4    0.18    0.05
  -6  -6   4    0.22    0.05
   5   6  -4   22.73    0.42
  -5  -6   4   22.65    0.45
  -5  -6   4   22.58    0.42
  -5  -6   4   22.94    0.37
  -5  -6   4   22.51    0.36
  -5  -6   4   23.59    0.43
   4   6  -4    0.61    0.07
  -4  -6   4    0.67    0.05
  -4  -6   4    0.69    0.07
  -4  -6   4    0.71    0.08
  -4  -6   4    0.79    0.06
  -4  -6   4    0.74    0.07
  -4  -6   4    0.62    0.05
   3   6  -4    3.30    0.11
   3   6  -4    3.44    0.18
  -3  -6   4    3.24    0.12
  -3  -6   4    3.27    0.12
  -3  -6   4    3.40    0.10
   2   6  -4    5.10    0.20
  -2  -6   4    4.74    0.14
   1   6  -4    3.72    0.15
  -1  -6   4    3.74    0.11
   0   6  -4    7.08    0.20
  -1   6  -4   23.08    0.41
  -2   6  -4    2.51    0.09
  -3   6  -4   24.02    0.45
  -4   6  -4   36.35    0.65
  -5   6  -4    0.03    0.04
  -5   6  -4    0.11    0.04
  -5   6  -4    0.05    0.04
  -6   6  -4    7.81    0.19
  -6   6  -4    7.71    0.20
  -6   6  -4    7.44    0.22
  -7   6  -4    0.15    0.04
  -7   6  -4    0.20    0.03
  -8   6  -4   11.10    0.17
   7   5  -4    0.24    0.04
  -7  -5   4    0.24    0.04
  -7  -5   4    0.24    0.03
  -6  -5   4    0.89    0.08
  -6  -5   4    0.76    0.07
  -6  -5   4    0.58    0.06
  -6  -5   4    0.82    0.06
   5   5  -4   16.65    0.33
  -5  -5   4   16.37    0.30
  -5  -5   4   17.50    0.35
  -5  -5   4   16.90    0.36
  -5  -5   4   17.17    0.28
  -5  -5   4   16.15    0.33
  -4  -5   4    2.72    0.12
  -4  -5   4    2.59    0.10
  -4  -5   4    2.69    0.08
  -4  -5   4    2.67    0.09
  -4  -5   4    2.61    0.11
  -4  -5   4    2.71    0.11
   3   5  -4    1.48    0.12
  -3  -5   4    1.60    0.08
   2   5  -4   12.16    0.31
  -2  -5   4   11.64    0.24
   1   5  -4    3.36    0.13
   1   5  -4    3.14    0.14
   0   5  -4    0.36    0.03
   0   5  -4    0.32    0.05
   0   5  -4    0.38    0.05
  -1   5  -4   28.98    0.49
  -1   5  -4   28.65    0.50
  -2   5  -4   29.03    0.50
  -3   5  -4    3.97    0.13
  -4   5  -4   42.91    0.74
  -5   5  -4    5.39    0.17
  -5   5  -4    4.99    0.16
  -6   5  -4   13.06    0.30
  -6   5  -4   12.85    0.28
  -7   5  -4    0.30    0.05
   7   4  -4   10.77    0.23
  -7  -4   4   10.09    0.22
  -7  -4   4   10.53    0.18
  -7  -4   4   10.66    0.23
  -6  -4   4    0.19    0.05
  -6  -4   4    0.24    0.05
  -6  -4   4    0.31    0.04
  -6  -4   4    0.26    0.05
  -5  -4   4   55.11    0.89
  -5  -4   4   55.81    0.78
  -5  -4   4   55.51    0.87
  -5  -4   4   55.96    0.94
  -5  -4   4   55.80    0.78
   4   4  -4    3.84    0.19
  -4  -4   4    3.91    0.11
  -4  -4   4    3.77    0.13
  -4  -4   4    3.75    0.10
  -4  -4   4    3.82    0.13
   3   4  -4    1.60    0.12
  -3  -4   4    1.73    0.08
   2   4  -4   23.24    0.47
   1   4  -4    0.95    0.08
   1   4  -4    1.09    0.08
   0   4  -4   27.48    0.46
   0   4  -4   27.48    0.49
   0   4  -4   26.72    0.52
  -1   4  -4    0.69    0.05
  -1   4  -4    0.79    0.06
   1  -4   4    0.73    0.06
  -2   4  -4    0.67    0.05
  -3   4  -4    0.12    0.03
  -4   4  -4    6.14    0.17
   4  -4   4    6.16    0.14
  -5   4  -4    0.98    0.08
   5  -4   4    1.04    0.06
  -6   4  -4    3.22    0.12
  -8  -3   4    1.76    0.05
  -8  -3   4    1.82    0.05
  -8  -3   4    1.83    0.07
   7   3  -4    0.45    0.06
  -7  -3   4    0.50    0.06
  -7  -3   4    0.49    0.06
  -7  -3   4    0.48    0.04
  -7  -3   4    0.51    0.06
  -6  -3   4    0.05    0.04
  -6  -3   4    0.11    0.05
  -6  -3   4    0.07    0.04
  -6  -3   4    0.09    0.03
  -5  -3   4   23.32    0.45
  -5  -3   4   23.37    0.43
  -5  -3   4   22.92    0.42
  -5  -3   4   23.35    0.38
  -5  -3   4   23.13    0.36
   4   3  -4    6.77    0.24
  -4  -3   4    6.61    0.18
  -4  -3   4    6.62    0.13
   3   3  -4    8.59    0.25
  -3  -3   4    8.21    0.19
   2   3  -4    8.62    0.23
   1   3  -4    9.82    0.25
   1   3  -4   10.46    0.24
   0   3  -4    1.70    0.07
   0   3  -4    1.90    0.08
   0   3  -4    1.76    0.07
   0  -3   4    1.78    0.09
  -1   3  -4   16.37    0.29
  -1   3  -4   16.58    0.31
   1  -3   4   17.28    0.34
  -2   3  -4    1.14    0.06
  -2   3  -4    1.10    0.06
  -3   3  -4    0.08    0.03
   3  -3   4    0.10    0.02
  -4   3  -4    5.45    0.15
  -5   3  -4   16.66    0.34
  -8  -2   4    0.13    0.02
  -8  -2   4    0.09    0.02
  -8  -2   4    0.10    0.03
   7   2  -4    1.56    0.09
  -7  -2   4    1.76    0.10
  -7  -2   4    1.74    0.10
  -7  -2   4    1.79    0.07
  -6  -2   4    0.66    0.07
  -6  -2   4    0.51    0.05
  -6  -2   4    0.69    0.08
  -6  -2   4    0.72    0.07
  -5  -2   4    1.95    0.10
  -5  -2   4    1.99    0.11
  -5  -2   4    2.01    0.07
   4   2  -4   16.24    0.40
  -4  -2   4   16.45    0.32
   3   2  -4    0.95    0.09
  -3  -2   4    0.84    0.06
   2   2  -4    8.32    0.22
   1   2  -4    2.14    0.09
   1   2  -4    2.20    0.10
  -1  -2   4    2.22    0.09
   0   2  -4   15.55    0.30
   0   2  -4   15.82    0.30
   0   2  -4   15.46    0.30
   0   2  -4   14.98    0.27
   0  -2   4   16.17    0.32
  -1   2  -4   60.74    0.96
  -1   2  -4   59.14    0.94
   1  -2   4   60.59    1.05
  -2   2  -4   33.01    0.54
  -2   2  -4   32.66    0.56
   2  -2   4   32.59    0.50
  -3   2  -4    3.33    0.12
  -3   2  -4    3.52    0.10
  -4   2  -4    0.10    0.03
  -8  -1   4    0.06    0.02
  -8  -1   4    0.07    0.04
  -8  -1   4    0.04    0.02
  -7  -1   4    2.17    0.11
  -7  -1   4    2.25    0.12
  -7  -1   4    2.08    0.08
  -6  -1   4    1.37    0.10
  -6  -1   4    1.20    0.08
  -6  -1   4    1.29    0.10
  -6  -1   4    1.36    0.07
   5   1  -4    0.00    0.04
  -5  -1   4    0.01    0.04
  -5  -1   4   -0.01    0.02
  -5  -1   4    0.04    0.03
  -5  -1   4    0.05    0.04
   4   1  -4    1.11    0.10
  -4  -1   4    0.95    0.07
   3   1  -4   83.56    1.36
   2   1  -4   10.37    0.24
   1   1  -4   25.78    0.46
   1   1  -4   25.85    0.50
  -1  -1   4   25.92    0.49
   0   1  -4   78.77    1.37
   0   1  -4   81.52    1.26
   0  -1   4   81.37    1.40
  -1   1  -4    1.75    0.08
   1  -1   4    1.66    0.06
   1  -1   4    1.61    0.06
  -2   1  -4    3.78    0.10
  -2   1  -4    3.78    0.12
  -3   1  -4    1.97    0.10
  -3   1  -4    1.85    0.07
  -4   1  -4    1.98    0.11
  -4   1  -4    2.01    0.08
  -8   0   4   -0.02    0.02
  -8   0   4    0.01    0.04
  -8   0   4    0.02    0.02
  -7   0   4    1.10    0.09
  -7   0   4    1.08    0.06
  -7   0   4    1.04    0.09
  -6   0   4    2.07    0.11
  -6   0   4    2.28    0.08
  -6   0   4    2.27    0.12
  -5   0   4   13.80    0.23
  -5   0   4   13.89    0.30
  -5   0   4   13.71    0.28
   4   0  -4    0.12    0.04
  -4   0   4    0.13    0.04
   3   0  -4   41.92    0.73
   2   0  -4    2.73    0.10
  -2   0   4    2.88    0.09
   1   0  -4    2.32    0.09
   1   0  -4    2.44    0.08
   1   0  -4    2.66    0.10
  -1   0   4    2.48    0.09
   0   0  -4  154.41    2.32
   0   0  -4  151.82    2.58
   0   0   4  153.05    2.60
  -1   0  -4   37.78    0.63
   1   0   4   36.54    0.59
   1   0   4   38.30    0.66
  -2   0  -4  100.42    1.55
  -2   0  -4  102.01    1.59
  -3   0  -4    8.01    0.22
  -3   0  -4    8.00    0.17
  -4   0  -4   16.56    0.38
  -8   1   4    0.50    0.04
  -8   1   4    0.55    0.04
  -8   1   4    0.56    0.06
  -7   1   4    1.10    0.09
  -7   1   4    1.19    0.06
  -7   1   4    1.21    0.06
  -6   1   4    5.68    0.17
  -6   1   4    5.83    0.19
  -6   1   4    6.06    0.17
  -6   1   4    6.05    0.13
   5  -1  -4   22.40    0.47
  -5   1   4   21.66    0.30
  -5   1   4   23.03    0.43
   4  -1  -4    0.34    0.05
   4  -1  -4    0.23    0.05
  -4   1   4    0.29    0.04
   3  -1  -4   57.34    0.96
   3  -1  -4   59.10    0.95
   2  -1  -4    7.15    0.18
   2  -1  -4    7.38    0.17
  -2   1   4    7.29    0.17
   1  -1  -4   68.32    1.08
   1  -1  -4   67.91    1.20
   1  -1  -4   69.00    1.07
  -1   1   4   68.07    1.20
   0  -1  -4    0.57    0.04
   0  -1  -4    0.71    0.06
   0   1   4    0.63    0.06
  -1  -1  -4   33.74    0.58
   1   1   4   33.49    0.60
  -2  -1  -4   15.42    0.32
  -2  -1  -4   14.68    0.27
  -3  -1  -4    0.68    0.07
  -3  -1  -4    0.59    0.05
  -4  -1  -4    0.02    0.04
   4   1   4    0.00    0.03
  -5  -1  -4    2.92    0.12
  -5  -1  -4    2.95    0.10
  -5  -1  -4    2.92    0.11
   5   1   4    2.60    0.16
  -6  -1  -4    3.61    0.13
  -6  -1  -4    3.47    0.12
  -8   2   4    0.29    0.03
  -8   2   4    0.31    0.03
  -8   2   4    0.34    0.05
  -7   2   4    7.44    0.16
  -7   2   4    7.55    0.15
  -7   2   4    7.54    0.19
  -7   2   4    7.40    0.20
  -6   2   4    9.31    0.18
  -6   2   4    9.20    0.23
  -6   2   4    9.27    0.23
   5  -2  -4   24.38    0.50
  -5   2   4   23.97    0.33
  -5   2   4   23.62    0.43
  -5   2   4   24.78    0.46
  -5   2   4   24.16    0.36
   4  -2  -4    2.71    0.12
  -4   2   4    2.94    0.11
   3  -2  -4    0.02    0.03
   3  -2  -4   -0.01    0.03
  -3   2   4    0.03    0.03
   2  -2  -4   54.74    0.89
   2  -2  -4   55.77    0.90
  -2   2   4   54.55    0.98
   1  -2  -4   10.23    0.24
   1  -2  -4   10.75    0.22
   1  -2  -4   10.49    0.22
  -1   2   4   10.77    0.25
   0  -2  -4  137.79    2.09
   0  -2  -4  133.65    2.31
   0   2   4  137.73    2.34
  -1  -2  -4    7.28    0.19
   1   2   4    7.42    0.18
  -2  -2  -4    8.84    0.23
  -3  -2  -4    5.00    0.18
  -3  -2  -4    4.62    0.12
  -4  -2  -4   18.30    0.35
  -4  -2  -4   19.01    0.45
  -4  -2  -4   18.06    0.32
   4   2   4   18.34    0.45
  -5  -2  -4    0.19    0.05
  -5  -2  -4    0.14    0.05
  -5  -2  -4    0.23    0.04
  -5  -2  -4    0.23    0.04
  -5  -2  -4    0.19    0.05
  -6  -2  -4    0.50    0.06
  -6  -2  -4    0.61    0.07
  -7  -2  -4    0.00    0.03
  -8   3   4    0.08    0.03
  -8   3   4    0.08    0.03
  -8   3   4    0.13    0.04
  -8   3   4    0.08    0.02
  -7   3   4    2.90    0.13
  -7   3   4    2.68    0.09
  -7   3   4    2.86    0.12
  -7   3   4    2.72    0.09
  -6   3   4   26.60    0.41
  -6   3   4   27.84    0.41
  -6   3   4   26.95    0.49
  -6   3   4   26.54    0.48
   5  -3  -4    1.60    0.11
  -5   3   4    1.59    0.09
  -5   3   4    1.42    0.05
  -5   3   4    1.60    0.07
  -5   3   4    1.66    0.07
   4  -3  -4    0.95    0.09
   3  -3  -4    0.16    0.04
   2  -3  -4    2.78    0.11
   2  -3  -4    2.59    0.09
  -2   3   4    2.50    0.10
   1  -3  -4   48.65    0.79
   1  -3  -4   47.34    0.78
   1  -3  -4   47.57    0.88
  -1   3   4   49.25    0.89
   0  -3  -4    3.61    0.11
   0  -3  -4    3.66    0.12
   0   3   4    3.64    0.13
  -1  -3  -4    9.76    0.24
   1   3   4    9.59    0.23
  -2  -3  -4    1.93    0.11
  -3  -3  -4   27.24    0.56
  -3  -3  -4   26.93    0.47
  -4  -3  -4    3.43    0.12
  -4  -3  -4    3.50    0.13
  -4  -3  -4    3.57    0.12
  -4  -3  -4    3.48    0.12
   4   3   4    3.59    0.19
  -5  -3  -4    2.00    0.10
  -5  -3  -4    2.16    0.10
  -5  -3  -4    2.09    0.11
  -5  -3  -4    2.09    0.11
  -5  -3  -4    2.20    0.10
  -6  -3  -4    1.05    0.09
  -6  -3  -4    1.02    0.08
  -7  -3  -4    6.27    0.12
  -7  -3  -4    6.66    0.17
  -7  -3  -4    6.61    0.15
  -8   4   4    0.03    0.04
  -8   4   4    0.07    0.02
  -8   4   4    0.06    0.03
  -8   4   4    0.06    0.03
  -7   4   4   27.07    0.48
  -7   4   4   26.92    0.41
  -7   4   4   27.14    0.47
  -7   4   4   26.59    0.40
  -6   4   4    0.61    0.05
  -6   4   4    0.59    0.07
  -6   4   4    0.60    0.08
  -6   4   4    0.60    0.05
   5  -4  -4    5.54    0.21
  -5   4   4    5.52    0.16
  -5   4   4    5.52    0.16
  -5   4   4    5.90    0.13
  -5   4   4    5.63    0.11
  -5   4   4    5.83    0.13
   4  -4  -4    0.39    0.06
   3  -4  -4   40.51    0.72
   2  -4  -4    0.84    0.07
   2  -4  -4    0.76    0.06
  -2   4   4    0.67    0.06
   1  -4  -4    2.67    0.10
  -1   4   4    2.67    0.12
   0  -4  -4   92.78    1.45
   0   4   4   90.42    1.63
  -1  -4  -4   14.67    0.33
  -2  -4  -4   35.94    0.60
  -2  -4  -4   36.42    0.69
  -3  -4  -4    2.54    0.10
  -3  -4  -4    2.53    0.14
  -3  -4  -4    2.65    0.10
   3   4   4    2.71    0.15
  -4  -4  -4    0.38    0.06
  -4  -4  -4    0.23    0.05
  -4  -4  -4    0.26    0.05
  -4  -4  -4    0.27    0.05
  -4  -4  -4    0.37    0.06
  -5  -4  -4    2.84    0.13
  -5  -4  -4    2.91    0.12
  -5  -4  -4    2.84    0.11
  -5  -4  -4    2.61    0.12
  -6  -4  -4    4.74    0.14
  -6  -4  -4    4.62    0.16
  -6  -4  -4    4.55    0.14
  -7  -4  -4    0.56    0.05
  -7  -4  -4    0.62    0.04
  -7  -4  -4    0.57    0.06
  -8   5   4    0.02    0.04
  -8   5   4    0.05    0.03
  -8   5   4    0.00    0.02
   7  -5  -4   11.93    0.29
  -7   5   4   11.85    0.22
  -7   5   4   12.18    0.27
  -7   5   4   11.91    0.21
  -7   5   4   12.23    0.26
  -6   5   4    1.27    0.09
  -6   5   4    1.39    0.07
  -6   5   4    1.37    0.07
  -6   5   4    1.35    0.10
  -5   5   4    3.50    0.10
  -5   5   4    3.61    0.13
  -5   5   4    3.56    0.11
  -5   5   4    3.62    0.13
  -5   5   4    3.55    0.09
   4  -5  -4    6.00    0.21
  -4   5   4    5.92    0.13
   3  -5  -4    3.03    0.11
   3  -5  -4    3.09    0.13
   2  -5  -4   29.29    0.49
   2  -5  -4   28.17    0.53
   1  -5  -4   25.94    0.44
   0  -5  -4    8.44    0.22
   0  -5  -4    8.35    0.19
   0   5   4    8.58    0.24
  -1  -5  -4   17.62    0.38
  -1  -5  -4   17.10    0.32
  -2  -5  -4    7.64    0.19
  -2  -5  -4    7.44    0.24
  -3  -5  -4   21.69    0.41
  -3  -5  -4   22.00    0.36
  -3  -5  -4   21.55    0.38
  -3  -5  -4   21.68    0.40
  -3  -5  -4   21.30    0.51
   3   5   4   21.01    0.52
  -4  -5  -4   13.02    0.30
  -4  -5  -4   13.41    0.28
  -4  -5  -4   12.79    0.29
  -4  -5  -4   13.64    0.28
  -4  -5  -4   13.10    0.26
  -5  -5  -4   10.62    0.23
  -5  -5  -4   11.12    0.27
  -5  -5  -4   10.61    0.25
  -5  -5  -4   10.71    0.26
  -6  -5  -4    0.08    0.04
  -6  -5  -4    0.07    0.04
  -6  -5  -4    0.15    0.04
  -7  -5  -4    3.86    0.08
  -7  -5  -4    3.82    0.10
  -7  -5  -4    3.97    0.11
  -8   6   4   11.69    0.23
  -8   6   4   11.96    0.23
  -8   6   4   11.67    0.19
   7  -6  -4   10.30    0.26
  -7   6   4   10.74    0.24
  -7   6   4   10.88    0.24
  -7   6   4   10.34    0.20
  -7   6   4   10.83    0.19
   6  -6  -4    0.50    0.07
  -6   6   4    0.35    0.06
  -6   6   4    0.43    0.07
  -6   6   4    0.30    0.04
  -6   6   4    0.30    0.04
   5  -6  -4    6.06    0.19
  -5   6   4    5.95    0.18
  -5   6   4    5.87    0.18
  -5   6   4    6.02    0.12
  -5   6   4    6.02    0.14
   4  -6  -4    4.22    0.18
   4  -6  -4    4.67    0.16
  -4   6   4    4.49    0.12
  -4   6   4    4.41    0.11
  -4   6   4    4.25    0.14
   3  -6  -4    2.10    0.10
   1  -6  -4   22.73    0.41
   0  -6  -4    0.92    0.08
   0  -6  -4    1.00    0.07
  -1  -6  -4   11.26    0.30
  -1  -6  -4   11.23    0.24
  -2  -6  -4    0.05    0.04
  -2  -6  -4    0.04    0.03
  -2  -6  -4    0.02    0.02
  -2  -6  -4    0.01    0.03
   2   6   4    0.01    0.04
  -3  -6  -4    0.89    0.07
  -3  -6  -4    0.83    0.08
  -3  -6  -4    1.00    0.08
  -3  -6  -4    0.72    0.07
  -3  -6  -4    0.97    0.08
  -3  -6  -4    0.88    0.08
  -4  -6  -4    1.26    0.09
  -4  -6  -4    1.09    0.09
  -4  -6  -4    1.27    0.09
  -4  -6  -4    1.30    0.09
  -4  -6  -4    1.26    0.09
  -5  -6  -4    1.52    0.09
  -5  -6  -4    1.64    0.09
  -5  -6  -4    1.67    0.10
  -5  -6  -4    1.90    0.11
  -5  -6  -4    1.70    0.10
  -6  -6  -4    1.55    0.08
  -6  -6  -4    1.53    0.08
  -6  -6  -4    1.42    0.09
  -6  -6  -4    1.57    0.06
  -7  -6  -4    0.18    0.02
  -8   7   4    3.14    0.07
  -8   7   4    3.21    0.10
   7  -7  -4    6.80    0.19
  -7   7   4    6.71    0.18
  -7   7   4    6.82    0.14
  -7   7   4    6.81    0.18
   6  -7  -4    9.80    0.26
  -6   7   4    9.54    0.20
  -6   7   4    9.94    0.24
  -6   7   4    9.70    0.23
  -6   7   4    9.80    0.19
   5  -7  -4    2.91    0.14
  -5   7   4    2.83    0.12
  -5   7   4    2.84    0.09
  -5   7   4    2.70    0.10
  -5   7   4    2.85    0.12
  -5   7   4    2.88    0.11
  -5   7   4    2.88    0.08
   4  -7  -4   12.23    0.29
  -4   7   4   12.12    0.23
  -4   7   4   11.91    0.22
  -4   7   4   12.03    0.25
  -4   7   4   12.10    0.26
  -4   7   4   12.34    0.27
  -4   7   4   12.13    0.27
   3  -7  -4    1.61    0.09
  -3   7   4    1.56    0.08
   2  -7  -4    4.02    0.13
   1  -7  -4    1.96    0.09
   0  -7  -4    0.02    0.03
  -1  -7  -4   13.95    0.27
  -1  -7  -4   14.00    0.25
  -1  -7  -4   14.31    0.30
  -2  -7  -4    2.86    0.11
  -2  -7  -4    2.82    0.11
  -2  -7  -4    2.63    0.08
  -2  -7  -4    2.70    0.10
  -2  -7  -4    2.63    0.12
  -2  -7  -4    2.70    0.11
   2   7   4    2.62    0.17
  -3  -7  -4    0.10    0.04
  -3  -7  -4    0.06    0.04
  -3  -7  -4   -0.03    0.03
  -3  -7  -4    0.01    0.04
  -3  -7  -4    0.01    0.04
  -4  -7  -4    1.75    0.10
  -4  -7  -4    1.78    0.10
  -4  -7  -4    1.67    0.09
  -4  -7  -4    1.63    0.10
  -4  -7  -4    1.86    0.11
  -5  -7  -4    0.01    0.04
  -5  -7  -4    0.05    0.04
  -5  -7  -4    0.02    0.04
  -5  -7  -4    0.03    0.03
  -5  -7  -4    0.06    0.04
  -6  -7  -4    0.32    0.03
  -6  -7  -4    0.30    0.04
  -6  -7  -4    0.30    0.04
  -7   8   4   13.72    0.23
  -7   8   4   14.36    0.28
   6  -8  -4    0.07    0.05
  -6   8   4    0.08    0.04
  -6   8   4    0.08    0.03
   5  -8  -4    1.64    0.11
  -5   8   4    1.84    0.10
  -5   8   4    1.65    0.06
  -5   8   4    1.57    0.10
  -5   8   4    1.60    0.09
  -5   8   4    1.69    0.08
   4  -8  -4    1.32    0.10
  -4   8   4    1.08    0.09
  -4   8   4    1.10    0.09
  -4   8   4    1.29    0.08
  -4   8   4    1.31    0.08
  -4   8   4    1.09    0.08
   3  -8  -4   31.13    0.57
  -3   8   4   30.71    0.53
  -3   8   4   30.99    0.49
  -3   8   4   31.36    0.50
   2  -8  -4    0.34    0.05
   2  -8  -4    0.24    0.05
  -2   8   4    0.22    0.05
   1  -8  -4    0.25    0.04
   1  -8  -4    0.24    0.05
  -1   8   4    0.21    0.05
   0  -8  -4    1.16    0.08
   0  -8  -4    1.47    0.09
   0  -8  -4    1.43    0.07
   0  -8  -4    1.49    0.09
   0   8   4    1.58    0.09
  -1  -8  -4    0.12    0.04
  -1  -8  -4    0.09    0.04
  -1  -8  -4    0.18    0.04
  -1  -8  -4    0.06    0.03
  -1  -8  -4    0.06    0.04
  -1  -8  -4    0.07    0.04
  -2  -8  -4   10.11    0.24
  -2  -8  -4    9.89    0.19
  -2  -8  -4   10.16    0.23
  -2  -8  -4   10.17    0.22
  -2  -8  -4    9.96    0.26
  -2  -8  -4   10.23    0.24
  -3  -8  -4    0.20    0.05
  -3  -8  -4    0.24    0.05
  -3  -8  -4    0.17    0.05
  -3  -8  -4    0.26    0.05
  -3  -8  -4    0.14    0.04
  -4  -8  -4    0.01    0.03
  -4  -8  -4    0.02    0.03
  -4  -8  -4   -0.01    0.04
  -4  -8  -4    0.10    0.05
  -4  -8  -4    0.11    0.04
  -5  -8  -4    0.36    0.05
  -5  -8  -4    0.27    0.05
  -5  -8  -4    0.32    0.05
  -5  -8  -4    0.35    0.04
  -5  -8  -4    0.32    0.05
  -6  -8  -4    2.17    0.06
  -6  -8  -4    2.14    0.07
  -6  -8  -4    2.06    0.08
  -7   9   4    3.89    0.11
  -7   9   4    3.68    0.09
   6  -9  -4    4.35    0.15
  -6   9   4    4.40    0.11
  -6   9   4    4.35    0.13
  -6   9   4    4.40    0.14
   5  -9  -4    6.18    0.19
  -5   9   4    6.12    0.11
  -5   9   4    6.18    0.17
  -5   9   4    6.02    0.17
  -5   9   4    5.94    0.17
   4  -9  -4   11.55    0.28
  -4   9   4   10.75    0.24
  -4   9   4   11.06    0.22
  -4   9   4   10.61    0.25
   3  -9  -4   11.18    0.27
  -3   9   4   10.42    0.22
  -3   9   4   11.00    0.26
  -3   9   4   11.32    0.24
  -3   9   4   10.75    0.23
   2  -9  -4    1.65    0.09
   2  -9  -4    1.91    0.11
  -2   9   4    1.80    0.09
  -2   9   4    1.60    0.09
   1  -9  -4   14.98    0.27
   1  -9  -4   15.07    0.31
   1  -9  -4   15.81    0.34
   1  -9  -4   15.04    0.31
  -1   9   4   15.35    0.30
  -1   9   4   15.18    0.31
   0  -9  -4    5.90    0.17
   0  -9  -4    5.98    0.16
   0  -9  -4    5.77    0.16
   0  -9  -4    5.95    0.15
   0  -9  -4    6.24    0.19
   0   9   4    5.88    0.17
   0   9   4    5.86    0.16
  -1  -9  -4    9.32    0.20
  -1  -9  -4    9.07    0.20
  -1  -9  -4    9.43    0.22
  -1  -9  -4    9.25    0.22
  -1  -9  -4    9.18    0.18
  -1  -9  -4    9.27    0.24
  -2  -9  -4   12.01    0.26
  -2  -9  -4   11.65    0.24
  -2  -9  -4   11.98    0.27
  -2  -9  -4   11.96    0.21
  -2  -9  -4   12.18    0.29
  -3  -9  -4    8.96    0.22
  -3  -9  -4    8.90    0.21
  -3  -9  -4    8.83    0.22
  -3  -9  -4    8.67    0.24
  -3  -9  -4    8.64    0.20
  -4  -9  -4    0.08    0.04
  -4  -9  -4    0.02    0.03
  -4  -9  -4    0.04    0.03
  -4  -9  -4    0.07    0.04
  -4  -9  -4    0.02    0.03
  -4  -9  -4    0.05    0.03
  -5  -9  -4    0.34    0.04
  -5  -9  -4    0.39    0.04
  -5  -9  -4    0.39    0.03
   5   9   4    0.36    0.04
   7 -10  -4    6.36    0.14
  -7  10   4    6.09    0.14
  -6  10   4    0.46    0.05
  -6  10   4    0.56    0.05
   5 -10  -4    0.05    0.04
  -5  10   4   -0.01    0.03
  -5  10   4   -0.03    0.04
   4 -10  -4    0.57    0.07
   4 -10  -4    0.53    0.06
  -4  10   4    0.63    0.07
  -4  10   4    0.57    0.07
  -4  10   4    0.54    0.05
   3 -10  -4    0.24    0.06
   3 -10  -4    0.17    0.05
  -3  10   4    0.20    0.05
  -3  10   4    0.21    0.05
  -3  10   4    0.19    0.04
  -3  10   4    0.23    0.05
   2 -10  -4    1.51    0.10
   2 -10  -4    1.57    0.11
   2 -10  -4    1.55    0.09
  -2  10   4    1.71    0.10
  -2  10   4    1.67    0.09
  -2  10   4    1.60    0.10
   1 -10  -4    1.82    0.11
   1 -10  -4    1.68    0.10
   1 -10  -4    1.75    0.10
  -1  10   4    1.76    0.09
  -1  10   4    1.77    0.10
  -1  10   4    1.87    0.10
   0 -10  -4    0.59    0.07
   0 -10  -4    0.52    0.06
   0 -10  -4    0.61    0.07
   0 -10  -4    0.47    0.06
   0 -10  -4    0.45    0.05
   0  10   4    0.57    0.06
   0  10   4    0.50    0.06
   0  10   4    0.40    0.06
  -1 -10  -4   11.75    0.26
  -1 -10  -4   11.76    0.29
  -1 -10  -4   11.50    0.25
  -1 -10  -4   11.95    0.23
  -1 -10  -4   11.84    0.23
   1  10   4   11.74    0.25
  -2 -10  -4    5.02    0.11
  -2 -10  -4    5.03    0.14
  -2 -10  -4    5.18    0.16
  -2 -10  -4    4.95    0.17
  -2 -10  -4    4.97    0.15
   2  10   4    5.22    0.15
  -3 -10  -4    0.12    0.03
  -3 -10  -4    0.14    0.04
  -3 -10  -4    0.06    0.03
  -3 -10  -4    0.14    0.04
  -4 -10  -4    6.16    0.14
  -4 -10  -4    5.93    0.15
  -4 -10  -4    6.30    0.14
  -4 -10  -4    6.20    0.12
   4  10   4    5.90    0.15
   6 -11  -4    0.04    0.03
  -6  11   4    0.00    0.02
   5 -11  -4   12.49    0.25
  -5  11   4   12.49    0.25
  -5  11   4   11.87    0.23
   4 -11  -4    2.34    0.12
   4 -11  -4    2.27    0.10
  -4  11   4    2.38    0.11
  -4  11   4    2.37    0.10
  -4  11   4    2.33    0.08
   3 -11  -4    5.56    0.18
   3 -11  -4    5.88    0.17
  -3  11   4    5.64    0.17
  -3  11   4    5.77    0.15
  -3  11   4    5.98    0.17
  -3  11   4    5.61    0.15
   2 -11  -4   17.49    0.35
   2 -11  -4   17.43    0.34
   2 -11  -4   17.70    0.38
  -2  11   4   18.27    0.36
  -2  11   4   18.41    0.33
  -2  11   4   17.57    0.33
  -2  11   4   17.94    0.33
   1 -11  -4   37.31    0.60
   1 -11  -4   37.52    0.62
   1 -11  -4   36.78    0.61
   1 -11  -4   37.46    0.67
  -1  11   4   37.77    0.58
  -1  11   4   37.52    0.62
  -1  11   4   36.62    0.58
   0 -11  -4    1.46    0.10
   0 -11  -4    1.55    0.08
   0 -11  -4    1.52    0.09
   0 -11  -4    1.44    0.09
   0  11   4    1.62    0.09
   0  11   4    1.52    0.09
  -1 -11  -4    7.03    0.18
  -1 -11  -4    7.08    0.16
  -1 -11  -4    7.07    0.20
  -1 -11  -4    6.94    0.16
   1  11   4    7.03    0.18
   1  11   4    7.20    0.18
  -2 -11  -4    2.47    0.10
  -2 -11  -4    2.47    0.09
  -2 -11  -4    2.21    0.11
   2  11   4    2.48    0.10
   2  11   4    2.35    0.09
  -3 -11  -4    3.50    0.11
  -3 -11  -4    3.35    0.10
   3  11   4    3.49    0.11
   5 -12  -4    1.10    0.07
  -5  12   4    1.06    0.06
  -5  12   4    1.00    0.06
   4 -12  -4    0.44    0.05
  -4  12   4    0.37    0.03
  -4  12   4    0.43    0.06
  -4  12   4    0.37    0.05
   3 -12  -4    1.52    0.09
   3 -12  -4    1.66    0.10
   3 -12  -4    1.66    0.10
  -3  12   4    1.48    0.08
  -3  12   4    1.53    0.08
  -3  12   4    1.60    0.09
  -3  12   4    1.63    0.09
   2 -12  -4    7.71    0.19
   2 -12  -4    7.16    0.20
   2 -12  -4    7.84    0.19
  -2  12   4    7.71    0.18
  -2  12   4    7.87    0.18
  -2  12   4    7.59    0.19
  -2  12   4    7.54    0.18
   1 -12  -4    0.18    0.05
   1 -12  -4    0.24    0.05
   1 -12  -4    0.10    0.04
   1 -12  -4    0.22    0.04
  -1  12   4    0.17    0.04
  -1  12   4    0.19    0.04
  -1  12   4    0.16    0.04
   0 -12  -4    0.06    0.04
   0 -12  -4    0.03    0.03
   0 -12  -4    0.02    0.03
   0  12   4    0.04    0.03
  -1 -12  -4    1.11    0.07
  -1 -12  -4    1.17    0.06
   1  12   4    1.31    0.07
  -2 -12  -4    2.63    0.09
   2  12   4    2.48    0.08
   2  12   4    2.47    0.09
   4 -13  -4    0.23    0.04
   4 -13  -4    0.26    0.04
  -4  13   4    0.26    0.04
  -4  13   4    0.24    0.03
   3 -13  -4    0.01    0.04
   3 -13  -4    0.05    0.03
  -3  13   4    0.03    0.03
  -3  13   4    0.11    0.03
  -3  13   4    0.03    0.03
  -3  13   4    0.03    0.03
   2 -13  -4    0.03    0.03
   2 -13  -4    0.03    0.03
  -2  13   4    0.03    0.03
  -2  13   4    0.00    0.03
  -2  13   4    0.01    0.03
  -2  13   4    0.06    0.04
   1 -13  -4    0.03    0.03
   1 -13  -4    0.04    0.02
   1 -13  -4    0.03    0.03
  -1  13   4    0.07    0.03
  -1  13   4   -0.04    0.03
   0 -13  -4   -0.05    0.02
   0 -13  -4   -0.01    0.03
   0  13   4    0.05    0.03
  -1 -13  -4    1.32    0.06
   1  13   4    1.19    0.06
   3 -14  -4    1.46    0.05
   2 -14  -4    0.01    0.02
  -2  14   4    0.02    0.02
  -1  14   4    0.55    0.04
   0  14  -5    0.78    0.05
   0 -14   5    0.77    0.05
  -1  14  -5    0.28    0.03
  -1  14  -5    0.25    0.03
   1 -14   5    0.26    0.04
  -2  14  -5    0.34    0.04
   2 -14   5    0.30    0.05
  -3  14  -5    0.87    0.05
  -4  14  -5    0.74    0.04
   2  13  -5    0.22    0.03
   2  13  -5    0.22    0.03
  -2 -13   5    0.26    0.03
   1  13  -5    6.46    0.15
  -1 -13   5    6.43    0.12
  -1 -13   5    6.25    0.14
   0  13  -5    3.44    0.11
   0  13  -5    3.34    0.11
   0 -13   5    3.54    0.11
  -1  13  -5    8.05    0.17
  -1  13  -5    8.23    0.18
  -1  13  -5    8.48    0.17
   1 -13   5    8.34    0.20
  -2  13  -5    4.45    0.10
  -2  13  -5    4.53    0.12
  -3  13  -5    2.41    0.09
  -3  13  -5    2.50    0.09
  -4  13  -5    6.02    0.14
  -4  13  -5    6.28    0.14
  -5  13  -5    5.44    0.11
  -5  13  -5    5.55    0.12
   3  12  -5    0.17    0.03
   3  12  -5    0.11    0.03
   3  12  -5    0.13    0.03
  -3 -12   5    0.15    0.03
   2  12  -5    0.25    0.04
   2  12  -5    0.24    0.04
   2  12  -5    0.27    0.04
  -2 -12   5    0.17    0.04
  -2 -12   5    0.28    0.04
   1  12  -5    3.54    0.12
   1  12  -5    3.30    0.11
   1  12  -5    3.24    0.11
  -1 -12   5    3.50    0.11
  -1 -12   5    3.35    0.12
   0  12  -5    6.80    0.17
   0  12  -5    6.70    0.17
   0 -12   5    6.65    0.18
  -1  12  -5    6.18    0.17
  -1  12  -5    6.32    0.15
  -1  12  -5    6.29    0.16
  -2  12  -5    0.09    0.03
  -2  12  -5    0.07    0.03
  -3  12  -5    2.23    0.09
  -3  12  -5    2.30    0.10
  -4  12  -5    2.70    0.10
  -4  12  -5    2.53    0.10
  -5  12  -5    0.01    0.03
  -5  12  -5    0.00    0.03
  -5  12  -5    0.04    0.03
  -6  12  -5    0.48    0.04
   4  11  -5    1.50    0.07
   4  11  -5    1.44    0.07
  -4 -11   5    1.40    0.06
   3  11  -5    0.44    0.05
   3  11  -5    0.48    0.05
   3  11  -5    0.45    0.05
  -3 -11   5    0.49    0.05
  -3 -11   5    0.46    0.04
   2  11  -5    0.25    0.05
   2  11  -5    0.28    0.05
   2  11  -5    0.23    0.04
  -2 -11   5    0.29    0.05
  -2 -11   5    0.24    0.05
  -2 -11   5    0.23    0.04
   1  11  -5    0.03    0.03
   1  11  -5    0.07    0.04
   1  11  -5    0.02    0.03
  -1 -11   5    0.00    0.03
  -1 -11   5    0.06    0.04
   0  11  -5    0.14    0.04
   0  11  -5    0.11    0.04
   0 -11   5    0.16    0.05
  -1  11  -5    9.87    0.22
  -1  11  -5    9.82    0.21
  -1  11  -5    9.59    0.21
  -2  11  -5    9.13    0.21
  -2  11  -5    8.98    0.18
  -2  11  -5    8.61    0.23
  -2  11  -5    8.85    0.21
  -2  11  -5    9.43    0.22
  -3  11  -5    9.56    0.22
  -3  11  -5    9.74    0.22
  -3  11  -5    9.78    0.16
  -3  11  -5    9.85    0.20
  -3  11  -5    9.92    0.23
  -4  11  -5   29.15    0.47
  -4  11  -5   29.49    0.48
  -4  11  -5   29.86    0.45
  -5  11  -5    5.31    0.12
  -5  11  -5    5.39    0.14
  -5  11  -5    5.41    0.15
  -6  11  -5    7.46    0.15
  -6  11  -5    7.84    0.16
  -6  11  -5    7.36    0.14
   5  10  -5    0.67    0.05
  -5 -10   5    0.78    0.05
   4  10  -5   13.17    0.26
   4  10  -5   13.41    0.27
   4  10  -5   12.74    0.25
   4  10  -5   13.24    0.25
  -4 -10   5   13.57    0.26
   3  10  -5    2.98    0.11
   3  10  -5    3.17    0.12
   3  10  -5    3.08    0.12
  -3 -10   5    2.98    0.11
  -3 -10   5    2.98    0.10
   2  10  -5    1.14    0.08
   2  10  -5    1.12    0.08
   2  10  -5    0.95    0.08
  -2 -10   5    1.03    0.08
  -2 -10   5    1.16    0.09
  -2 -10   5    1.23    0.08
   1  10  -5    1.88    0.10
   1  10  -5    1.82    0.10
   1  10  -5    2.08    0.10
  -1 -10   5    1.95    0.11
   0  10  -5    4.11    0.14
   0  10  -5    3.64    0.12
  -1  10  -5   15.48    0.28
  -1  10  -5   15.38    0.30
  -1  10  -5   15.21    0.29
  -2  10  -5    0.44    0.06
  -2  10  -5    0.42    0.05
  -2  10  -5    0.45    0.05
  -2  10  -5    0.35    0.05
  -2  10  -5    0.44    0.06
  -3  10  -5    0.17    0.04
  -3  10  -5    0.16    0.04
  -3  10  -5    0.17    0.04
  -3  10  -5    0.16    0.03
  -3  10  -5    0.31    0.05
  -3  10  -5    0.12    0.05
  -4  10  -5    0.92    0.08
  -4  10  -5    0.98    0.07
  -4  10  -5    1.00    0.09
  -4  10  -5    0.96    0.08
  -4  10  -5    0.79    0.07
  -5  10  -5    0.37    0.05
  -5  10  -5    0.44    0.05
  -5  10  -5    0.39    0.05
  -6  10  -5    0.40    0.05
  -6  10  -5    0.38    0.05
  -6  10  -5    0.42    0.04
  -7  10  -5    0.05    0.02
  -7  10  -5    0.04    0.02
   5   9  -5    1.17    0.07
   5   9  -5    1.14    0.07
   5   9  -5    1.21    0.07
  -5  -9   5    1.19    0.07
   4   9  -5    3.73    0.13
   4   9  -5    3.71    0.13
   4   9  -5    3.65    0.12
   4   9  -5    3.85    0.13
  -4  -9   5    3.82    0.13
  -4  -9   5    3.74    0.13
  -4  -9   5    3.83    0.09
   3   9  -5    4.66    0.15
   3   9  -5    4.38    0.14
   3   9  -5    4.32    0.14
   3   9  -5    4.30    0.14
  -3  -9   5    4.26    0.14
  -3  -9   5    4.27    0.14
  -3  -9   5    4.25    0.09
  -3  -9   5    4.50    0.13
   2   9  -5    1.31    0.09
   2   9  -5    1.11    0.08
  -2  -9   5    1.31    0.08
  -2  -9   5    1.17    0.08
  -2  -9   5    1.19    0.09
   1   9  -5    0.91    0.08
   1   9  -5    0.83    0.08
   1   9  -5    1.06    0.08
  -1  -9   5    0.86    0.08
   0   9  -5    0.55    0.06
   0   9  -5    0.55    0.06
   0   9  -5    0.47    0.06
  -1   9  -5    2.74    0.11
  -1   9  -5    2.68    0.10
  -1   9  -5    2.76    0.10
  -2   9  -5    0.72    0.07
  -2   9  -5    0.67    0.06
  -2   9  -5    0.65    0.06
  -2   9  -5    0.65    0.07
  -2   9  -5    0.67    0.07
  -2   9  -5    0.97    0.08
  -2   9  -5    0.63    0.05
  -3   9  -5    0.69    0.07
  -3   9  -5    0.52    0.06
  -3   9  -5    0.63    0.04
  -3   9  -5    0.70    0.07
  -3   9  -5    0.65    0.07
  -3   9  -5    0.60    0.05
  -4   9  -5    0.78    0.08
  -4   9  -5    0.71    0.07
  -4   9  -5    0.65    0.05
  -4   9  -5    0.59    0.07
  -4   9  -5    0.63    0.07
  -4   9  -5    0.71    0.07
  -5   9  -5    0.05    0.04
  -5   9  -5    0.09    0.04
  -5   9  -5    0.08    0.04
  -5   9  -5    0.03    0.03
  -5   9  -5    0.05    0.04
  -6   9  -5    0.00    0.03
  -6   9  -5   -0.01    0.03
  -6   9  -5    0.04    0.03
  -6   9  -5    0.03    0.04
  -7   9  -5    0.44    0.04
  -7   9  -5    0.47    0.04
   6   8  -5    2.10    0.08
   6   8  -5    2.07    0.07
  -6  -8   5    2.10    0.08
   5   8  -5    0.42    0.05
   5   8  -5    0.41    0.05
   5   8  -5    0.49    0.06
  -5  -8   5    0.44    0.06
  -5  -8   5    0.44    0.05
  -5  -8   5    0.45    0.06
   4   8  -5   12.84    0.26
   4   8  -5   12.28    0.28
   4   8  -5   12.93    0.27
  -4  -8   5   12.53    0.22
  -4  -8   5   12.66    0.28
  -4  -8   5   12.26    0.28
  -4  -8   5   12.46    0.27
   3   8  -5    1.97    0.10
   3   8  -5    1.95    0.10
  -3  -8   5    1.98    0.08
  -3  -8   5    1.87    0.10
  -3  -8   5    2.00    0.09
  -3  -8   5    1.88    0.10
  -3  -8   5    1.99    0.10
   2   8  -5   15.86    0.32
   2   8  -5   15.75    0.31
  -2  -8   5   15.38    0.31
  -2  -8   5   15.53    0.31
  -2  -8   5   15.84    0.29
   1   8  -5    2.23    0.10
   0   8  -5    0.22    0.04
   0   8  -5    0.21    0.04
  -1   8  -5    6.11    0.16
  -1   8  -5    5.96    0.14
  -2   8  -5   19.01    0.35
  -2   8  -5   20.55    0.40
  -2   8  -5   19.90    0.32
  -3   8  -5    0.72    0.05
  -3   8  -5    0.70    0.07
  -3   8  -5    0.71    0.06
  -3   8  -5    0.58    0.06
  -3   8  -5    0.57    0.07
  -3   8  -5    0.60    0.04
  -4   8  -5    1.14    0.09
  -4   8  -5    1.15    0.06
  -4   8  -5    1.13    0.08
  -4   8  -5    1.23    0.08
  -4   8  -5    1.13    0.08
  -4   8  -5    1.24    0.09
  -5   8  -5    6.75    0.18
  -5   8  -5    7.11    0.20
  -5   8  -5    6.99    0.14
  -5   8  -5    6.67    0.21
  -5   8  -5    7.10    0.18
  -6   8  -5    0.81    0.08
  -6   8  -5    0.84    0.05
  -6   8  -5    0.94    0.08
  -7   8  -5    0.78    0.05
  -7   8  -5    0.88    0.06
   6   7  -5    2.56    0.10
   6   7  -5    2.37    0.09
  -6  -7   5    2.58    0.10
   5   7  -5   10.44    0.24
   5   7  -5   10.60    0.22
   5   7  -5   11.07    0.25
  -5  -7   5   10.30    0.24
  -5  -7   5   10.69    0.25
  -5  -7   5   10.47    0.19
  -5  -7   5   10.88    0.25
   4   7  -5   48.35    0.74
   4   7  -5   48.53    0.78
  -4  -7   5   48.58    0.78
  -4  -7   5   46.95    0.76
  -4  -7   5   47.37    0.68
  -4  -7   5   48.25    0.82
  -4  -7   5   48.24    0.68
   3   7  -5    1.69    0.09
   3   7  -5    1.65    0.10
  -3  -7   5    1.61    0.09
  -3  -7   5    1.75    0.08
  -3  -7   5    1.81    0.10
  -3  -7   5    1.74    0.09
  -3  -7   5    1.65    0.08
   2   7  -5    0.04    0.03
   2   7  -5    0.04    0.05
  -2  -7   5    0.14    0.04
  -2  -7   5    0.07    0.03
   1   7  -5    2.57    0.14
   1   7  -5    2.58    0.10
   1   7  -5    2.46    0.10
  -1   7  -5   19.75    0.37
  -2   7  -5   18.52    0.37
  -3   7  -5    0.03    0.02
  -3   7  -5    0.02    0.03
  -4   7  -5    2.77    0.11
  -4   7  -5    2.83    0.11
  -4   7  -5    2.70    0.12
  -4   7  -5    2.78    0.12
  -4   7  -5    2.77    0.08
  -4   7  -5    2.94    0.11
  -5   7  -5    0.28    0.05
  -5   7  -5    0.33    0.06
  -5   7  -5    0.43    0.06
  -5   7  -5    0.43    0.04
  -5   7  -5    0.37    0.06
  -6   7  -5    2.17    0.10
  -6   7  -5    2.00    0.07
  -6   7  -5    1.92    0.10
  -6   7  -5    1.98    0.11
  -7   7  -5    0.14    0.03
  -7   7  -5    0.06    0.04
   7   6  -5    0.33    0.04
  -7  -6   5    0.26    0.04
   6   6  -5    4.87    0.15
  -6  -6   5    4.71    0.11
  -6  -6   5    4.73    0.15
  -6  -6   5    4.81    0.14
  -6  -6   5    4.96    0.15
   5   6  -5    6.85    0.17
   5   6  -5    6.94    0.19
  -5  -6   5    6.82    0.20
  -5  -6   5    6.90    0.19
  -5  -6   5    6.82    0.15
  -5  -6   5    6.94    0.19
   4   6  -5   30.14    0.52
  -4  -6   5   30.21    0.55
  -4  -6   5   29.72    0.45
  -4  -6   5   29.44    0.45
  -4  -6   5   28.98    0.51
  -4  -6   5   30.14    0.53
   3   6  -5    3.43    0.12
   3   6  -5    3.36    0.11
  -3  -6   5    3.35    0.10
  -3  -6   5    3.44    0.11
  -3  -6   5    3.41    0.12
  -3  -6   5    3.33    0.11
  -3  -6   5    3.29    0.12
  -3  -6   5    3.44    0.12
   2   6  -5   58.59    0.89
   2   6  -5   60.56    1.07
   1   6  -5    3.28    0.15
   0   6  -5   15.11    0.34
  -1   6  -5   15.43    0.30
  -2   6  -5   60.58    0.99
  -3   6  -5    2.27    0.10
  -4   6  -5   25.09    0.48
  -4   6  -5   24.62    0.44
  -5   6  -5    2.27    0.12
  -5   6  -5    1.96    0.10
  -5   6  -5    2.11    0.09
  -5   6  -5    2.34    0.11
  -6   6  -5    6.07    0.16
  -6   6  -5    6.13    0.19
  -6   6  -5    6.26    0.18
  -7   6  -5    2.99    0.07
  -7   6  -5    2.81    0.11
   7   5  -5    0.53    0.05
  -7  -5   5    0.52    0.05
  -7  -5   5    0.49    0.04
   6   5  -5    2.05    0.11
  -6  -5   5    1.91    0.07
  -6  -5   5    1.93    0.10
  -6  -5   5    1.80    0.10
  -6  -5   5    2.03    0.10
   5   5  -5    6.57    0.18
   5   5  -5    6.85    0.17
  -5  -5   5    6.67    0.15
  -5  -5   5    7.01    0.20
  -5  -5   5    6.61    0.18
  -5  -5   5    6.88    0.20
   4   5  -5    0.33    0.05
  -4  -5   5    0.34    0.04
  -4  -5   5    0.26    0.04
  -4  -5   5    0.25    0.05
  -4  -5   5    0.24    0.05
  -4  -5   5    0.32    0.05
  -4  -5   5    0.33    0.04
   3   5  -5   46.54    0.90
  -3  -5   5   46.94    0.77
  -3  -5   5   46.04    0.67
  -3  -5   5   47.53    0.74
   2   5  -5    0.95    0.10
   1   5  -5    2.15    0.12
   0   5  -5    0.17    0.04
   0   5  -5    0.19    0.03
   0   5  -5    0.16    0.04
  -1   5  -5    0.69    0.05
  -1   5  -5    0.73    0.07
  -2   5  -5    4.54    0.13
  -3   5  -5    4.68    0.14
  -4   5  -5   17.58    0.36
  -5   5  -5    8.05    0.20
  -5   5  -5    7.74    0.19
  -5   5  -5    7.64    0.18
  -5   5  -5    8.09    0.22
  -6   5  -5    1.29    0.09
  -6   5  -5    1.30    0.08
  -6   5  -5    1.30    0.09
  -7   5  -5    0.39    0.05
   7   4  -5    0.27    0.04
  -7  -4   5    0.20    0.04
  -7  -4   5    0.19    0.03
   6   4  -5    0.02    0.04
  -6  -4   5    0.01    0.03
  -6  -4   5    0.03    0.04
  -6  -4   5    0.03    0.04
  -6  -4   5    0.01    0.04
  -5  -4   5   14.45    0.31
  -5  -4   5   14.74    0.30
  -5  -4   5   14.61    0.32
  -5  -4   5   14.43    0.25
  -5  -4   5   14.42    0.22
  -4  -4   5    7.58    0.17
  -4  -4   5    7.84    0.20
  -4  -4   5    8.00    0.19
  -4  -4   5    7.95    0.20
  -4  -4   5    8.15    0.16
  -4  -4   5    8.10    0.16
   3   4  -5   16.86    0.41
  -3  -4   5   16.74    0.32
   2   4  -5    0.82    0.08
   1   4  -5    1.11    0.09
   1   4  -5    1.09    0.08
   0   4  -5   33.80    0.59
   0   4  -5   31.87    0.61
   0   4  -5   32.72    0.54
  -1   4  -5   39.33    0.68
  -1   4  -5   40.04    0.65
  -2   4  -5   51.19    0.85
  -2   4  -5   50.55    0.83
  -3   4  -5    0.34    0.05
  -4   4  -5    0.12    0.04
  -5   4  -5    2.85    0.12
  -5   4  -5    2.76    0.11
  -6   4  -5    2.61    0.11
  -8  -3   5    2.51    0.07
  -8  -3   5    2.58    0.08
   7   3  -5    0.66    0.06
  -7  -3   5    0.51    0.06
  -7  -3   5    0.52    0.06
  -7  -3   5    0.44    0.04
   6   3  -5    8.60    0.22
  -6  -3   5    8.30    0.23
  -6  -3   5    8.42    0.21
  -6  -3   5    8.26    0.21
  -6  -3   5    8.42    0.17
  -5  -3   5   41.67    0.69
  -5  -3   5   42.51    0.73
  -5  -3   5   41.24    0.56
  -5  -3   5   41.49    0.60
  -5  -3   5   41.76    0.67
   4   3  -5    0.84    0.10
  -4  -3   5    1.14    0.08
  -4  -3   5    0.96    0.07
  -4  -3   5    0.97    0.06
   3   3  -5   10.59    0.29
  -3  -3   5   10.13    0.22
   2   3  -5   10.26    0.27
   1   3  -5   36.79    0.65
   0   3  -5   41.36    0.70
   0   3  -5   41.07    0.74
   0   3  -5   40.97    0.66
   0  -3   5   41.30    0.78
  -1   3  -5   23.72    0.40
  -1   3  -5   22.95    0.43
   1  -3   5   23.03    0.47
  -2   3  -5    6.07    0.17
  -2   3  -5    6.17    0.15
  -3   3  -5   14.20    0.28
  -4   3  -5    0.88    0.07
  -5   3  -5   15.19    0.33
  -8  -2   5    0.08    0.02
  -8  -2   5    0.12    0.03
  -8  -2   5    0.04    0.02
   7   2  -5    4.39    0.14
  -7  -2   5    4.71    0.14
  -7  -2   5    4.68    0.11
  -7  -2   5    4.49    0.15
   6   2  -5    0.95    0.08
  -6  -2   5    0.99    0.06
  -6  -2   5    0.96    0.09
  -6  -2   5    0.74    0.07
  -6  -2   5    0.80    0.07
  -5  -2   5    6.25    0.12
  -5  -2   5    6.34    0.14
  -5  -2   5    6.51    0.19
  -5  -2   5    6.31    0.18
  -5  -2   5    6.19    0.17
   4   2  -5   28.13    0.60
  -4  -2   5   27.47    0.50
  -4  -2   5   28.39    0.43
   3   2  -5    0.12    0.05
  -3  -2   5    0.11    0.03
   1   2  -5    0.87    0.07
   1   2  -5    0.94    0.07
  -1  -2   5    0.88    0.07
   0   2  -5   20.60    0.38
   0   2  -5   19.52    0.38
   0   2  -5   20.33    0.38
   0   2  -5   20.15    0.35
   0  -2   5   20.61    0.42
  -1   2  -5   12.15    0.23
  -1   2  -5   12.28    0.26
   1  -2   5   12.11    0.27
  -2   2  -5   15.88    0.30
  -2   2  -5   16.64    0.33
  -3   2  -5    4.42    0.13
  -3   2  -5    4.50    0.15
  -4   2  -5   13.78    0.29
  -5   2  -5    0.12    0.04
  -8  -1   5    1.68    0.05
  -8  -1   5    1.68    0.06
  -8  -1   5    1.73    0.08
  -7  -1   5    2.11    0.11
  -7  -1   5    2.59    0.11
  -7  -1   5    2.65    0.08
   6   1  -5    0.28    0.05
  -6  -1   5    0.29    0.04
  -6  -1   5    0.34    0.06
  -6  -1   5    0.23    0.05
  -6  -1   5    0.27    0.05
   5   1  -5   25.04    0.45
  -5  -1   5   25.91    0.38
  -5  -1   5   25.12    0.36
  -5  -1   5   25.21    0.48
  -5  -1   5   24.84    0.45
  -5  -1   5   24.45    0.44
   4   1  -5    8.24    0.26
  -4  -1   5    8.03    0.19
   3   1  -5    5.91    0.19
  -3  -1   5    5.70    0.14
   2   1  -5    5.36    0.17
   1   1  -5   25.27    0.44
   1   1  -5   25.35    0.49
  -1  -1   5   25.00    0.50
   0   1  -5    4.01    0.13
   0   1  -5    3.79    0.10
   0   1  -5    4.03    0.10
   0   1  -5    3.98    0.10
   0  -1   5    4.18    0.13
  -1   1  -5    3.57    0.10
  -1   1  -5    3.39    0.12
   1  -1   5    3.55    0.11
  -2   1  -5    8.44    0.18
  -2   1  -5    8.55    0.21
  -3   1  -5   40.95    0.72
  -3   1  -5   40.31    0.67
  -4   1  -5    3.88    0.16
  -4   1  -5    3.87    0.12
  -8   0   5    0.15    0.02
  -8   0   5    0.13    0.04
  -8   0   5    0.11    0.03
  -7   0   5    1.67    0.10
  -7   0   5    1.63    0.07
  -6   0   5    1.32    0.10
  -6   0   5    1.43    0.07
  -6   0   5    1.24    0.09
   5   0  -5   41.92    0.68
   5   0  -5   42.09    0.80
  -5   0   5   43.16    0.73
  -5   0   5   42.27    0.58
  -5   0   5   43.37    0.60
  -5   0   5   41.56    0.67
   4   0  -5    7.80    0.24
  -4   0   5    7.69    0.19
   3   0  -5    1.99    0.11
  -3   0   5    1.93    0.08
   2   0  -5   48.71    0.83
   2   0  -5   49.64    0.81
  -2   0   5   48.51    0.89
   1   0  -5    6.57    0.18
   1   0  -5    6.82    0.16
   1   0  -5    6.82    0.18
  -1   0   5    6.90    0.19
   0   0  -5   24.33    0.44
   0   0  -5   24.77    0.44
   0   0   5   24.02    0.48
  -1   0  -5   41.67    0.67
  -1   0  -5   41.31    0.71
   1   0   5   41.27    0.75
  -2   0  -5   13.87    0.31
  -2   0  -5   13.80    0.26
  -3   0  -5    0.29    0.06
  -3   0  -5    0.37    0.04
  -4   0  -5    0.17    0.05
  -8   1   5    4.17    0.10
  -8   1   5    4.21    0.12
  -8   1   5    4.17    0.09
  -7   1   5    0.69    0.05
  -7   1   5    0.59    0.07
  -7   1   5    0.65    0.05
  -6   1   5   13.52    0.29
  -6   1   5   13.83    0.31
  -6   1   5   14.10    0.24
  -6   1   5   13.36    0.29
   5  -1  -5    3.03    0.15
  -5   1   5    2.97    0.09
  -5   1   5    2.84    0.11
  -5   1   5    2.99    0.08
  -5   1   5    2.81    0.12
   4  -1  -5    0.57    0.07
   4  -1  -5    0.62    0.08
  -4   1   5    0.71    0.06
   3  -1  -5    5.64    0.17
   3  -1  -5    5.64    0.17
  -3   1   5    5.48    0.14
   2  -1  -5  102.15    1.59
   2  -1  -5  102.50    1.60
  -2   1   5  100.46    1.77
   1  -1  -5   16.10    0.34
   1  -1  -5   15.69    0.30
   1  -1  -5   16.30    0.32
  -1   1   5   15.99    0.35
   0  -1  -5    0.05    0.02
   0  -1  -5    0.20    0.04
   0   1   5    0.06    0.04
  -1  -1  -5   11.87    0.27
   1   1   5   11.61    0.26
  -2  -1  -5    8.30    0.23
  -3  -1  -5    1.20    0.11
  -4  -1  -5    9.36    0.20
  -4  -1  -5    9.10    0.28
  -5  -1  -5    1.08    0.08
  -5  -1  -5    1.19    0.07
  -6  -1  -5    1.03    0.08
  -8   2   5    0.43    0.04
  -8   2   5    0.35    0.03
  -8   2   5    0.38    0.05
  -7   2   5    0.67    0.07
  -7   2   5    0.50    0.05
  -7   2   5    0.58    0.05
  -7   2   5    0.48    0.07
  -6   2   5    9.85    0.24
  -6   2   5    9.94    0.19
  -6   2   5    9.80    0.20
  -6   2   5    9.85    0.24
   5  -2  -5    1.07    0.11
  -5   2   5    1.05    0.08
  -5   2   5    1.07    0.08
  -5   2   5    0.98    0.05
  -5   2   5    0.96    0.06
   4  -2  -5    6.08    0.20
  -4   2   5    6.47    0.17
   3  -2  -5    0.34    0.05
   3  -2  -5    0.48    0.06
   2  -2  -5    9.14    0.22
   2  -2  -5    9.02    0.22
  -2   2   5    8.91    0.22
   1  -2  -5   22.80    0.41
   1  -2  -5   22.73    0.42
  -1   2   5   23.08    0.47
   0  -2  -5   52.30    0.91
   0  -2  -5   52.53    0.87
   0   2   5   53.41    0.97
  -1  -2  -5   10.13    0.25
  -2  -2  -5    0.60    0.08
  -3  -2  -5    0.47    0.07
  -4  -2  -5    2.97    0.17
  -4  -2  -5    3.04    0.12
  -4  -2  -5    3.10    0.11
   4   2   5    2.97    0.17
  -5  -2  -5    7.93    0.21
  -5  -2  -5    7.68    0.18
  -5  -2  -5    7.57    0.19
  -5  -2  -5    7.63    0.19
  -6  -2  -5    2.65    0.10
  -6  -2  -5    2.64    0.12
  -8   3   5    1.64    0.06
  -8   3   5    1.66    0.06
  -8   3   5    1.74    0.08
  -8   3   5    1.71    0.08
  -7   3   5    6.55    0.18
  -7   3   5    6.71    0.14
  -7   3   5    6.45    0.15
  -7   3   5    6.66    0.18
  -6   3   5   22.42    0.36
  -6   3   5   23.13    0.36
  -6   3   5   22.91    0.42
  -6   3   5   22.65    0.43
   5  -3  -5    5.91    0.22
  -5   3   5    6.02    0.17
  -5   3   5    5.87    0.17
  -5   3   5    5.91    0.12
  -5   3   5    5.95    0.14
  -5   3   5    6.10    0.14
   4  -3  -5   15.18    0.36
   3  -3  -5    0.07    0.04
   2  -3  -5   27.37    0.48
   2  -3  -5   26.85    0.49
  -2   3   5   25.77    0.53
   1  -3  -5    2.76    0.11
  -1   3   5    2.57    0.12
   0  -3  -5    3.94    0.14
   0   3   5    4.13    0.15
  -1  -3  -5   15.49    0.34
  -2  -3  -5    2.42    0.13
  -3  -3  -5    0.61    0.06
  -3  -3  -5    0.46    0.08
  -4  -3  -5    0.06    0.04
  -4  -3  -5    0.15    0.04
  -4  -3  -5    0.11    0.06
  -4  -3  -5    0.13    0.04
   4   3   5    0.09    0.05
  -5  -3  -5    2.45    0.11
  -5  -3  -5    2.59    0.12
  -5  -3  -5    2.44    0.11
  -5  -3  -5    2.38    0.10
  -6  -3  -5    0.20    0.05
  -6  -3  -5    0.15    0.04
  -6  -3  -5    0.15    0.04
  -7  -3  -5    0.03    0.03
  -7  -3  -5    0.02    0.03
  -7  -3  -5    0.02    0.02
  -8   4   5    1.31    0.07
  -8   4   5    1.30    0.06
  -8   4   5    1.31    0.05
  -8   4   5    1.38    0.07
  -7   4   5   25.58    0.46
  -7   4   5   25.75    0.45
  -7   4   5   25.52    0.39
  -7   4   5   25.54    0.39
  -6   4   5    1.06    0.07
  -6   4   5    1.11    0.07
  -6   4   5    1.03    0.09
  -6   4   5    0.95    0.08
  -5   4   5   23.40    0.43
  -5   4   5   24.73    0.37
  -5   4   5   23.94    0.38
  -5   4   5   23.47    0.44
  -5   4   5   24.10    0.36
   4  -4  -5    8.91    0.26
  -4   4   5    8.84    0.18
   3  -4  -5    9.25    0.25
   2  -4  -5    0.94    0.06
   1  -4  -5   31.56    0.56
  -1   4   5   30.46    0.62
   0  -4  -5    7.82    0.21
   0   4   5    7.55    0.23
  -1  -4  -5   30.68    0.59
  -2  -4  -5    0.51    0.08
  -2  -4  -5    0.63    0.06
  -3  -4  -5    2.50    0.11
  -3  -4  -5    2.23    0.14
  -3  -4  -5    2.22    0.10
  -4  -4  -5   16.59    0.30
  -4  -4  -5   16.32    0.32
  -4  -4  -5   15.99    0.32
  -4  -4  -5   16.40    0.34
  -5  -4  -5    3.96    0.13
  -5  -4  -5    3.95    0.15
  -5  -4  -5    3.51    0.13
  -5  -4  -5    3.82    0.14
  -6  -4  -5    7.60    0.20
  -6  -4  -5    7.71    0.19
  -6  -4  -5    7.41    0.18
  -7  -4  -5    1.52    0.07
  -7  -4  -5    1.38    0.07
  -7  -4  -5    1.46    0.05
  -8   5   5    1.61    0.06
  -8   5   5    1.60    0.07
  -8   5   5    1.59    0.07
   7  -5  -5    0.26    0.06
  -7   5   5    0.15    0.05
  -7   5   5    0.21    0.03
  -7   5   5    0.10    0.05
  -7   5   5    0.13    0.04
  -6   5   5    1.85    0.11
  -6   5   5    1.95    0.08
  -6   5   5    1.94    0.08
  -6   5   5    1.96    0.11
  -5   5   5    7.42    0.16
  -5   5   5    7.09    0.16
  -5   5   5    6.93    0.19
  -5   5   5    7.11    0.14
  -5   5   5    6.98    0.19
   4  -5  -5    0.25    0.06
   4  -5  -5    0.13    0.04
  -4   5   5    0.21    0.04
   3  -5  -5   10.55    0.24
   2  -5  -5   13.13    0.26
   1  -5  -5    5.51    0.14
   0  -5  -5   11.24    0.23
   0  -5  -5   11.24    0.28
  -1  -5  -5   52.70    0.94
  -1  -5  -5   53.76    0.85
  -2  -5  -5    5.70    0.22
  -2  -5  -5    5.65    0.16
  -2  -5  -5    5.70    0.15
  -3  -5  -5    0.25    0.05
  -3  -5  -5    0.24    0.05
  -3  -5  -5    0.23    0.07
  -3  -5  -5    0.31    0.05
  -3  -5  -5    0.28    0.05
   3   5   5    0.18    0.06
  -4  -5  -5    6.26    0.18
  -4  -5  -5    6.29    0.17
  -4  -5  -5    6.47    0.19
  -4  -5  -5    6.75    0.20
  -4  -5  -5    6.49    0.18
  -5  -5  -5    0.76    0.07
  -5  -5  -5    0.74    0.07
  -5  -5  -5    0.62    0.07
  -6  -5  -5    2.00    0.09
  -6  -5  -5    1.92    0.10
  -6  -5  -5    2.01    0.09
  -7  -5  -5    0.04    0.02
  -7  -5  -5    0.02    0.03
  -7  -5  -5    0.05    0.03
  -8   6   5    2.06    0.08
  -8   6   5    1.93    0.06
   7  -6  -5    0.57    0.07
  -7   6   5    0.63    0.05
  -7   6   5    0.60    0.07
  -7   6   5    0.69    0.07
  -7   6   5    0.61    0.05
   6  -6  -5    9.09    0.25
  -6   6   5    9.28    0.22
  -6   6   5    9.03    0.23
  -6   6   5    9.02    0.18
  -6   6   5    8.77    0.19
   5  -6  -5    5.03    0.18
  -5   6   5    4.75    0.12
  -5   6   5    4.68    0.16
  -5   6   5    4.86    0.11
  -5   6   5    4.95    0.13
  -5   6   5    5.08    0.16
   4  -6  -5   17.85    0.37
  -4   6   5   17.54    0.34
  -4   6   5   16.91    0.33
  -4   6   5   17.44    0.29
  -4   6   5   17.31    0.34
  -4   6   5   17.53    0.30
   3  -6  -5   14.43    0.31
  -3   6   5   14.51    0.28
   2  -6  -5   16.85    0.33
   1  -6  -5    0.16    0.04
   0  -6  -5   16.78    0.33
  -1  -6  -5    9.23    0.28
  -1  -6  -5    9.55    0.22
  -2  -6  -5    0.16    0.04
  -2  -6  -5    0.23    0.03
  -2  -6  -5    0.21    0.04
  -2  -6  -5    0.12    0.04
  -2  -6  -5    0.09    0.05
  -2  -6  -5    0.13    0.04
   2   6   5    0.05    0.05
  -3  -6  -5   13.65    0.29
  -3  -6  -5   12.91    0.26
  -3  -6  -5   13.25    0.28
  -3  -6  -5   13.25    0.30
  -3  -6  -5   13.44    0.29
  -4  -6  -5   11.00    0.26
  -4  -6  -5   10.68    0.25
  -4  -6  -5   10.86    0.26
  -4  -6  -5   10.35    0.23
  -5  -6  -5    4.36    0.13
  -5  -6  -5    4.39    0.14
  -5  -6  -5    4.57    0.16
  -6  -6  -5    2.91    0.11
  -6  -6  -5    3.03    0.10
  -6  -6  -5    3.18    0.10
  -8   7   5    0.00    0.02
  -7   7   5    0.01    0.04
  -7   7   5   -0.04    0.03
   6  -7  -5   11.23    0.28
  -6   7   5   11.71    0.26
  -6   7   5   11.37    0.21
  -6   7   5   12.05    0.27
   5  -7  -5    2.08    0.12
  -5   7   5    2.18    0.08
  -5   7   5    2.08    0.11
  -5   7   5    2.01    0.07
  -5   7   5    2.26    0.11
   4  -7  -5    4.74    0.16
  -4   7   5    4.65    0.15
  -4   7   5    4.89    0.15
  -4   7   5    4.79    0.15
  -4   7   5    4.94    0.14
  -4   7   5    4.79    0.14
   3  -7  -5    2.70    0.12
  -3   7   5    2.37    0.11
  -3   7   5    2.52    0.10
   2  -7  -5    3.12    0.12
   1  -7  -5   43.42    0.73
   0  -7  -5   -0.01    0.03
  -1  -7  -5   11.38    0.23
  -1  -7  -5   11.97    0.23
  -1  -7  -5   12.32    0.27
  -1  -7  -5   12.10    0.24
  -2  -7  -5    5.59    0.12
  -2  -7  -5    5.79    0.15
  -2  -7  -5    5.60    0.17
  -2  -7  -5    5.82    0.16
  -2  -7  -5    5.66    0.17
  -2  -7  -5    5.57    0.16
  -3  -7  -5   10.56    0.23
  -3  -7  -5   10.86    0.26
  -3  -7  -5   10.44    0.25
  -3  -7  -5   10.60    0.26
  -4  -7  -5    0.41    0.06
  -4  -7  -5    0.30    0.05
  -4  -7  -5    0.46    0.06
  -4  -7  -5    0.35    0.06
  -5  -7  -5    6.46    0.16
  -5  -7  -5    6.59    0.17
  -5  -7  -5    6.43    0.18
  -6  -7  -5    4.09    0.09
  -6  -7  -5    4.13    0.12
  -6  -7  -5    4.16    0.11
  -7   8   5    5.56    0.14
  -7   8   5    5.31    0.11
   6  -8  -5    0.00    0.04
  -6   8   5    0.01    0.04
  -6   8   5    0.02    0.03
   5  -8  -5    0.38    0.06
  -5   8   5    0.43    0.06
  -5   8   5    0.43    0.04
  -5   8   5    0.47    0.06
  -5   8   5    0.47    0.06
   4  -8  -5   12.99    0.30
  -4   8   5   12.52    0.27
  -4   8   5   13.00    0.25
  -4   8   5   12.71    0.28
  -4   8   5   12.59    0.26
   3  -8  -5    6.15    0.19
  -3   8   5    6.20    0.18
  -3   8   5    6.24    0.17
  -3   8   5    6.27    0.17
   2  -8  -5    5.16    0.16
   2  -8  -5    4.64    0.15
  -2   8   5    4.55    0.14
  -2   8   5    4.61    0.15
   1  -8  -5   24.97    0.46
   1  -8  -5   26.36    0.45
   1  -8  -5   27.08    0.49
   1  -8  -5   26.63    0.41
   0  -8  -5   15.98    0.31
   0  -8  -5   16.30    0.31
   0  -8  -5   16.67    0.29
   0  -8  -5   16.67    0.34
   0  -8  -5   16.35    0.30
   0   8   5   16.19    0.32
  -1  -8  -5    0.29    0.04
  -1  -8  -5    0.27    0.03
  -1  -8  -5    0.33    0.05
  -1  -8  -5    0.33    0.05
  -1  -8  -5    0.37    0.05
  -1  -8  -5    0.38    0.06
   1   8   5    0.26    0.05
  -2  -8  -5    8.44    0.23
  -2  -8  -5    8.02    0.20
  -2  -8  -5    7.74    0.20
  -2  -8  -5    8.43    0.16
  -2  -8  -5    8.31    0.19
  -2  -8  -5    7.86    0.21
  -3  -8  -5    3.82    0.14
  -3  -8  -5    4.09    0.15
  -3  -8  -5    3.91    0.13
  -3  -8  -5    3.85    0.14
  -4  -8  -5    0.03    0.04
  -4  -8  -5    0.02    0.03
  -4  -8  -5    0.10    0.04
  -4  -8  -5   -0.01    0.03
  -5  -8  -5    5.10    0.13
  -5  -8  -5    5.29    0.14
  -5  -8  -5    5.02    0.14
  -5  -8  -5    5.11    0.11
  -7   9   5    8.66    0.17
   6  -9  -5    0.11    0.04
  -6   9   5    0.11    0.04
   5  -9  -5    9.36    0.24
  -5   9   5    9.19    0.16
  -5   9   5    9.07    0.22
  -5   9   5    9.16    0.21
  -5   9   5    8.96    0.21
   4  -9  -5    0.44    0.07
  -4   9   5    0.45    0.06
  -4   9   5    0.43    0.06
  -4   9   5    0.42    0.05
   3  -9  -5   15.91    0.32
   3  -9  -5   15.79    0.35
  -3   9   5   15.87    0.30
  -3   9   5   15.16    0.29
  -3   9   5   15.87    0.33
  -3   9   5   15.75    0.31
   2  -9  -5    0.16    0.04
   2  -9  -5    0.15    0.05
   2  -9  -5    0.09    0.04
   2  -9  -5    0.08    0.04
  -2   9   5    0.12    0.04
  -2   9   5    0.14    0.04
  -2   9   5    0.20    0.05
   1  -9  -5   36.32    0.61
   1  -9  -5   37.24    0.65
   1  -9  -5   36.06    0.60
   1  -9  -5   35.41    0.54
  -1   9   5   36.76    0.58
  -1   9   5   35.59    0.61
   0  -9  -5    1.67    0.10
   0  -9  -5    1.61    0.09
   0  -9  -5    1.67    0.09
   0  -9  -5    1.61    0.09
   0  -9  -5    1.60    0.09
   0   9   5    1.61    0.09
   0   9   5    1.66    0.09
  -1  -9  -5   11.14    0.27
  -1  -9  -5   11.50    0.22
  -1  -9  -5   10.95    0.24
  -1  -9  -5   11.15    0.23
  -1  -9  -5   11.12    0.25
  -2  -9  -5    1.26    0.08
  -2  -9  -5    1.25    0.09
  -2  -9  -5    1.14    0.08
  -2  -9  -5    1.41    0.09
  -2  -9  -5    1.28    0.06
  -3  -9  -5    0.57    0.06
  -3  -9  -5    0.54    0.06
  -3  -9  -5    0.44    0.06
  -3  -9  -5    0.47    0.06
  -3  -9  -5    0.45    0.06
  -4  -9  -5    0.15    0.04
  -4  -9  -5    0.16    0.03
  -4  -9  -5    0.16    0.04
  -4  -9  -5    0.19    0.04
  -5  -9  -5    0.12    0.03
  -5  -9  -5    0.12    0.03
  -5  -9  -5    0.10    0.02
   6 -10  -5    0.01    0.03
  -6  10   5    0.01    0.03
  -6  10   5    0.01    0.03
   5 -10  -5    0.48    0.06
   5 -10  -5    0.37    0.06
  -5  10   5    0.55    0.06
  -5  10   5    0.42    0.06
   4 -10  -5    0.33    0.05
   4 -10  -5    0.41    0.06
  -4  10   5    0.30    0.05
  -4  10   5    0.27    0.05
  -4  10   5    0.36    0.06
   3 -10  -5    0.31    0.06
   3 -10  -5    0.30    0.05
  -3  10   5    0.35    0.05
  -3  10   5    0.28    0.06
  -3  10   5    0.33    0.05
  -3  10   5    0.27    0.05
   2 -10  -5    0.13    0.05
   2 -10  -5    0.13    0.04
   2 -10  -5    0.17    0.05
   2 -10  -5    0.18    0.05
  -2  10   5    0.15    0.04
  -2  10   5    0.10    0.04
  -2  10   5    0.10    0.05
   1 -10  -5    0.50    0.06
   1 -10  -5    0.63    0.06
   1 -10  -5    0.55    0.06
   1 -10  -5    0.51    0.07
   1 -10  -5    0.55    0.07
  -1  10   5    0.52    0.06
  -1  10   5    0.58    0.07
  -1  10   5    0.51    0.07
   0 -10  -5    3.31    0.14
   0 -10  -5    3.12    0.12
   0 -10  -5    2.97    0.12
   0 -10  -5    3.01    0.11
   0 -10  -5    3.35    0.11
   0  10   5    3.15    0.12
   0  10   5    3.18    0.13
  -1 -10  -5    4.11    0.13
  -1 -10  -5    4.17    0.16
  -1 -10  -5    4.19    0.12
  -1 -10  -5    4.12    0.14
  -1 -10  -5    3.88    0.12
  -2 -10  -5    0.34    0.05
  -2 -10  -5    0.25    0.05
  -2 -10  -5    0.23    0.05
  -2 -10  -5    0.33    0.05
   2  10   5    0.24    0.04
  -3 -10  -5    0.30    0.05
  -3 -10  -5    0.43    0.05
  -3 -10  -5    0.40    0.05
  -4 -10  -5    3.70    0.09
  -4 -10  -5    3.79    0.10
   6 -11  -5    0.45    0.04
  -6  11   5    0.53    0.04
   5 -11  -5    0.21    0.04
  -5  11   5    0.21    0.04
  -5  11   5    0.27    0.04
   4 -11  -5    6.73    0.17
   4 -11  -5    6.61    0.19
  -4  11   5    6.56    0.14
  -4  11   5    6.48    0.18
  -4  11   5    6.79    0.17
   3 -11  -5    8.36    0.22
   3 -11  -5    8.77    0.21
   3 -11  -5    8.42    0.21
  -3  11   5    8.37    0.19
  -3  11   5    9.01    0.20
  -3  11   5    8.59    0.19
  -3  11   5    8.81    0.22
   2 -11  -5    4.39    0.16
   2 -11  -5    4.74    0.15
   2 -11  -5    4.54    0.15
  -2  11   5    4.90    0.17
  -2  11   5    4.31    0.15
  -2  11   5    4.38    0.14
  -2  11   5    4.34    0.14
   1 -11  -5    3.85    0.13
   1 -11  -5    3.81    0.15
   1 -11  -5    3.82    0.12
   1 -11  -5    3.72    0.13
  -1  11   5    3.76    0.13
  -1  11   5    3.83    0.14
  -1  11   5    3.90    0.13
   0 -11  -5    2.34    0.10
   0 -11  -5    2.31    0.09
   0 -11  -5    2.40    0.08
   0 -11  -5    2.32    0.10
   0 -11  -5    2.23    0.11
   0  11   5    2.20    0.10
   0  11   5    2.23    0.10
   0  11   5    2.27    0.10
  -1 -11  -5   10.81    0.21
  -1 -11  -5   10.72    0.26
  -1 -11  -5   10.65    0.23
  -1 -11  -5   10.84    0.19
   1  11   5   10.91    0.22
  -2 -11  -5    0.42    0.05
  -2 -11  -5    0.47    0.05
   2  11   5    0.39    0.05
   2  11   5    0.35    0.04
  -3 -11  -5    4.11    0.10
   3  11   5    4.10    0.11
   5 -12  -5    0.19    0.03
  -5  12   5    0.19    0.03
  -5  12   5    0.23    0.04
   4 -12  -5    3.09    0.10
   4 -12  -5    3.03    0.11
  -4  12   5    2.98    0.07
  -4  12   5    2.96    0.10
  -4  12   5    2.95    0.11
   3 -12  -5    0.24    0.04
   3 -12  -5    0.41    0.06
  -3  12   5    0.30    0.05
  -3  12   5    0.31    0.05
  -3  12   5    0.29    0.04
  -3  12   5    0.25    0.04
   2 -12  -5    0.06    0.04
   2 -12  -5    0.06    0.04
   2 -12  -5    0.00    0.03
  -2  12   5   -0.04    0.04
  -2  12   5    0.03    0.04
  -2  12   5    0.04    0.04
  -2  12   5    0.00    0.03
   1 -12  -5    0.59    0.06
   1 -12  -5    0.54    0.06
   1 -12  -5    0.53    0.06
   1 -12  -5    0.59    0.05
  -1  12   5    0.66    0.06
  -1  12   5    0.59    0.06
  -1  12   5    0.61    0.06
   0 -12  -5    1.75    0.09
   0 -12  -5    1.84    0.08
   0 -12  -5    1.71    0.10
   0  12   5    2.03    0.09
  -1 -12  -5    1.03    0.07
  -1 -12  -5    1.04    0.04
   1  12   5    1.00    0.06
  -2 -12  -5    3.97    0.10
  -2 -12  -5    4.16    0.10
   2  12   5    4.13    0.10
   4 -13  -5    2.75    0.08
   4 -13  -5    2.23    0.08
  -4  13   5    2.51    0.08
  -4  13   5    2.54    0.08
   3 -13  -5    1.72    0.07
   3 -13  -5    1.81    0.08
  -3  13   5    1.71    0.06
  -3  13   5    1.66    0.06
  -3  13   5    1.84    0.08
  -3  13   5    1.72    0.07
   2 -13  -5    4.36    0.12
   2 -13  -5    4.69    0.10
   2 -13  -5    4.54    0.12
  -2  13   5    4.36    0.11
  -2  13   5    4.37    0.11
  -2  13   5    4.45    0.11
  -2  13   5    4.42    0.12
   1 -13  -5    2.29    0.08
   1 -13  -5    2.24    0.08
  -1  13   5    2.24    0.08
  -1  13   5    2.34    0.08
   0 -13  -5    1.38    0.06
   0 -13  -5    1.37    0.05
   0  13   5    1.40    0.06
   1  13   5    3.00    0.08
   0 -14   6    0.21    0.03
  -1  14  -6    7.48    0.12
   1 -14   6    7.59    0.16
  -2  14  -6    0.42    0.04
   2 -14   6    0.36    0.04
  -3  14  -6    0.36    0.03
  -2 -13   6    2.26    0.07
   1  13  -6    0.01    0.03
   1  13  -6   -0.02    0.03
  -1 -13   6    0.02    0.03
  -1 -13   6    0.06    0.02
   0  13  -6    2.02    0.08
   0  13  -6    2.08    0.08
   0 -13   6    2.12    0.09
  -1  13  -6    0.41    0.05
  -1  13  -6    0.48    0.04
  -1  13  -6    0.38    0.04
   1 -13   6    0.38    0.05
  -2  13  -6    1.59    0.07
  -2  13  -6    1.59    0.05
  -3  13  -6    1.74    0.08
  -4  13  -6    0.78    0.05
  -4  13  -6    0.75    0.05
  -5  13  -6    0.46    0.04
   3  12  -6    0.56    0.05
   2  12  -6    0.63    0.06
   2  12  -6    0.71    0.06
   2  12  -6    0.60    0.05
  -2 -12   6    0.65    0.05
   1  12  -6    4.33    0.13
   1  12  -6    4.27    0.13
   1  12  -6    4.46    0.12
  -1 -12   6    4.08    0.13
  -1 -12   6    4.35    0.12
   0  12  -6    1.05    0.08
   0  12  -6    1.08    0.08
   0 -12   6    1.15    0.09
  -1  12  -6    0.38    0.05
  -1  12  -6    0.38    0.05
  -1  12  -6    0.50    0.06
  -2  12  -6    0.13    0.03
  -2  12  -6    0.12    0.04
  -3  12  -6    7.78    0.17
  -3  12  -6    7.68    0.18
  -4  12  -6    1.12    0.07
  -4  12  -6    0.92    0.07
  -5  12  -6    0.05    0.03
  -5  12  -6    0.13    0.03
  -5  12  -6    0.19    0.03
  -6  12  -6    0.01    0.02
   4  11  -6    0.73    0.05
   3  11  -6    7.62    0.17
   3  11  -6    7.60    0.17
   3  11  -6    7.73    0.18
  -3 -11   6    7.47    0.15
   2  11  -6    0.03    0.03
   2  11  -6   -0.08    0.03
   2  11  -6    0.04    0.03
  -2 -11   6    0.04    0.03
  -2 -11   6    0.00    0.03
   1  11  -6    7.46    0.19
   1  11  -6    7.71    0.19
   1  11  -6    7.33    0.18
  -1 -11   6    7.98    0.19
   0  11  -6   10.82    0.24
   0  11  -6   11.60    0.24
   0  11  -6   11.65    0.25
   0 -11   6   11.45    0.26
  -1  11  -6    2.24    0.09
  -1  11  -6    2.14    0.09
  -1  11  -6    2.10    0.10
  -2  11  -6    9.86    0.22
  -2  11  -6   10.10    0.19
  -2  11  -6    9.99    0.22
  -3  11  -6   14.22    0.25
  -3  11  -6   14.41    0.28
  -3  11  -6   14.69    0.28
  -4  11  -6    3.17    0.11
  -4  11  -6    2.98    0.11
  -4  11  -6    2.89    0.10
  -5  11  -6    1.72    0.08
  -5  11  -6    1.71    0.07
  -5  11  -6    1.58    0.08
  -6  11  -6    7.60    0.14
  -6  11  -6    7.38    0.16
  -6  11  -6    7.49    0.15
   5  10  -6    0.76    0.05
   4  10  -6    4.64    0.13
   4  10  -6    4.51    0.12
   4  10  -6    4.51    0.13
   3  10  -6   20.40    0.38
   3  10  -6   19.99    0.36
   3  10  -6   20.15    0.36
  -3 -10   6   20.14    0.33
   2  10  -6    1.10    0.09
   2  10  -6    1.08    0.09
   2  10  -6    1.05    0.08
  -2 -10   6    1.22    0.08
  -2 -10   6    1.22    0.08
   1  10  -6   11.86    0.25
   1  10  -6   12.32    0.27
   1  10  -6   11.77    0.27
  -1 -10   6   11.86    0.27
   0  10  -6    0.22    0.05
   0  10  -6    0.31    0.05
   0  10  -6    0.18    0.05
   0  10  -6    0.13    0.04
  -1  10  -6    0.93    0.07
  -1  10  -6    0.86    0.08
  -1  10  -6    0.92    0.07
  -2  10  -6    7.58    0.16
  -2  10  -6    7.37    0.18
  -2  10  -6    7.27    0.18
  -2  10  -6    7.43    0.19
  -3  10  -6    0.13    0.04
  -3  10  -6    0.13    0.04
  -3  10  -6    0.25    0.04
  -3  10  -6    0.10    0.04
  -4  10  -6    5.07    0.17
  -4  10  -6    5.22    0.15
  -4  10  -6    5.31    0.15
  -4  10  -6    5.38    0.13
  -5  10  -6    2.15    0.10
  -5  10  -6    2.16    0.08
  -5  10  -6    2.19    0.10
  -6  10  -6    0.38    0.04
  -6  10  -6    0.37    0.04
  -6  10  -6    0.29    0.04
  -7  10  -6    0.07    0.02
  -7  10  -6    0.07    0.02
   5   9  -6    0.06    0.03
   5   9  -6    0.10    0.03
   5   9  -6    0.09    0.03
  -5  -9   6    0.09    0.03
   4   9  -6   14.27    0.29
   4   9  -6   14.24    0.27
   4   9  -6   15.14    0.30
   4   9  -6   14.69    0.28
  -4  -9   6   14.86    0.28
  -4  -9   6   14.46    0.23
   3   9  -6   18.92    0.35
   3   9  -6   18.96    0.35
   3   9  -6   18.88    0.36
   3   9  -6   19.36    0.37
  -3  -9   6   18.27    0.30
  -3  -9   6   18.94    0.33
   2   9  -6   25.28    0.43
   2   9  -6   24.69    0.44
   2   9  -6   24.73    0.46
  -2  -9   6   24.76    0.42
  -2  -9   6   25.11    0.44
   1   9  -6   41.74    0.65
   1   9  -6   42.04    0.67
   1   9  -6   41.09    0.68
  -1  -9   6   41.58    0.69
   0   9  -6   18.52    0.33
   0   9  -6   17.85    0.33
   0   9  -6   17.78    0.35
   0   9  -6   18.36    0.35
  -1   9  -6   12.90    0.25
  -1   9  -6   13.30    0.27
  -1   9  -6   13.31    0.25
  -2   9  -6   33.13    0.53
  -2   9  -6   33.12    0.61
  -2   9  -6   33.66    0.55
  -2   9  -6   32.33    0.52
  -2   9  -6   33.93    0.50
  -2   9  -6   34.23    0.50
  -2   9  -6   33.64    0.56
  -3   9  -6   37.01    0.58
  -3   9  -6   37.87    0.55
  -3   9  -6   37.51    0.59
  -3   9  -6   37.89    0.51
  -3   9  -6   36.77    0.68
  -3   9  -6   36.72    0.62
  -4   9  -6   12.65    0.26
  -4   9  -6   12.62    0.26
  -4   9  -6   12.46    0.31
  -4   9  -6   12.43    0.23
  -5   9  -6    5.66    0.16
  -5   9  -6    4.91    0.18
  -5   9  -6    5.64    0.13
  -5   9  -6    5.64    0.16
  -6   9  -6    0.08    0.04
  -6   9  -6    0.03    0.04
  -6   9  -6    0.05    0.03
  -7   9  -6    1.59    0.07
  -7   9  -6    1.57    0.05
   6   8  -6    1.67    0.07
   5   8  -6    1.81    0.08
   5   8  -6    1.69    0.09
   5   8  -6    1.82    0.09
  -5  -8   6    1.88    0.09
   4   8  -6   21.35    0.41
   4   8  -6   22.07    0.38
   4   8  -6   21.86    0.38
   4   8  -6   21.62    0.40
  -4  -8   6   21.84    0.34
  -4  -8   6   21.48    0.40
  -4  -8   6   21.89    0.39
   3   8  -6    9.36    0.22
   3   8  -6    9.30    0.23
   3   8  -6    9.39    0.23
   3   8  -6    9.57    0.22
  -3  -8   6    9.05    0.19
  -3  -8   6    9.38    0.20
  -3  -8   6    9.31    0.23
   2   8  -6   51.93    0.80
   2   8  -6   52.37    0.78
   2   8  -6   51.53    0.82
  -2  -8   6   52.41    0.76
  -2  -8   6   50.69    0.82
   1   8  -6    0.32    0.05
   1   8  -6    0.24    0.05
   1   8  -6    0.18    0.04
  -1  -8   6    0.27    0.06
   0   8  -6    1.58    0.08
   0   8  -6    1.56    0.09
  -1   8  -6    0.94    0.07
  -1   8  -6    1.04    0.07
  -1   8  -6    0.98    0.07
  -2   8  -6    0.20    0.04
  -2   8  -6    0.16    0.04
  -2   8  -6    0.23    0.04
  -2   8  -6    0.22    0.05
  -2   8  -6    0.20    0.03
  -2   8  -6    0.18    0.03
  -3   8  -6   19.22    0.35
  -3   8  -6   19.86    0.35
  -3   8  -6   19.64    0.41
  -3   8  -6   20.12    0.32
  -3   8  -6   19.87    0.38
  -3   8  -6   19.86    0.28
  -4   8  -6    4.87    0.16
  -4   8  -6    4.50    0.17
  -4   8  -6    4.82    0.15
  -4   8  -6    4.54    0.14
  -4   8  -6    4.64    0.12
  -5   8  -6    7.39    0.22
  -5   8  -6    7.78    0.21
  -5   8  -6    7.73    0.16
  -5   8  -6    7.77    0.20
  -5   8  -6    7.67    0.19
  -6   8  -6    0.20    0.03
  -6   8  -6    0.14    0.04
  -6   8  -6    0.11    0.04
  -7   8  -6    0.60    0.04
  -7   8  -6    0.64    0.05
   6   7  -6    0.65    0.06
   6   7  -6    0.58    0.06
  -6  -7   6    0.67    0.05
   5   7  -6    3.59    0.13
   5   7  -6    3.56    0.13
   5   7  -6    3.54    0.12
  -5  -7   6    3.46    0.13
  -5  -7   6    3.58    0.13
   4   7  -6    8.89    0.21
   4   7  -6    9.32    0.23
   4   7  -6    8.70    0.22
  -4  -7   6    8.36    0.21
  -4  -7   6    8.84    0.22
  -4  -7   6    8.93    0.18
   3   7  -6   16.71    0.34
   3   7  -6   17.11    0.32
   3   7  -6   17.34    0.34
   3   7  -6   16.67    0.32
  -3  -7   6   17.03    0.31
  -3  -7   6   17.01    0.31
  -3  -7   6   17.54    0.34
   2   7  -6    1.87    0.09
   2   7  -6    1.90    0.09
   2   7  -6    2.13    0.09
   2   7  -6    1.90    0.10
  -2  -7   6    1.95    0.09
  -2  -7   6    1.86    0.09
   1   7  -6   24.18    0.53
   1   7  -6   24.39    0.42
   1   7  -6   24.71    0.41
   0   7  -6    0.19    0.04
   0   7  -6    0.18    0.04
  -1   7  -6    4.43    0.13
  -1   7  -6    4.39    0.12
  -1   7  -6    4.67    0.14
  -2   7  -6    0.10    0.03
  -2   7  -6    0.12    0.04
  -2   7  -6    0.06    0.03
  -3   7  -6   17.25    0.27
  -3   7  -6   16.84    0.32
  -3   7  -6   17.46    0.36
  -3   7  -6   16.94    0.33
  -4   7  -6    2.26    0.12
  -4   7  -6    2.24    0.10
  -4   7  -6    2.36    0.08
  -4   7  -6    2.34    0.10
  -5   7  -6    3.84    0.10
  -5   7  -6    3.57    0.13
  -5   7  -6    3.70    0.14
  -5   7  -6    3.64    0.13
  -5   7  -6    3.89    0.16
  -6   7  -6    1.21    0.09
  -6   7  -6    1.31    0.08
  -6   7  -6    1.35    0.06
  -6   7  -6    1.14    0.08
  -7   7  -6    0.66    0.04
  -7   7  -6    0.69    0.06
   6   6  -6    0.03    0.03
  -6  -6   6   -0.01    0.02
  -6  -6   6    0.06    0.03
   5   6  -6    1.83    0.09
   5   6  -6    1.88    0.09
   5   6  -6    2.01    0.11
  -5  -6   6    1.82    0.10
  -5  -6   6    1.87    0.07
  -5  -6   6    1.82    0.10
  -5  -6   6    1.99    0.10
   4   6  -6    3.70    0.13
   4   6  -6    3.29    0.13
   4   6  -6    3.58    0.13
  -4  -6   6    3.57    0.13
  -4  -6   6    3.52    0.14
  -4  -6   6    3.57    0.11
   3   6  -6    6.15    0.16
   3   6  -6    6.30    0.18
   3   6  -6    6.04    0.16
  -3  -6   6    6.41    0.18
  -3  -6   6    5.99    0.15
  -3  -6   6    6.46    0.16
   2   6  -6    0.74    0.10
   2   6  -6    0.63    0.07
   2   6  -6    0.63    0.06
   2   6  -6    0.69    0.06
  -2  -6   6    0.70    0.07
   1   6  -6    6.88    0.16
   1   6  -6    7.24    0.23
   0   6  -6    2.71    0.13
  -1   6  -6    3.68    0.12
  -2   6  -6    1.54    0.08
  -3   6  -6   27.42    0.50
  -3   6  -6   26.14    0.44
  -4   6  -6   13.44    0.30
  -4   6  -6   12.53    0.25
  -4   6  -6   13.30    0.27
  -4   6  -6   12.61    0.28
  -4   6  -6   12.64    0.21
  -5   6  -6    2.09    0.12
  -5   6  -6    2.12    0.10
  -5   6  -6    2.12    0.11
  -5   6  -6    2.08    0.10
  -5   6  -6    2.24    0.07
  -6   6  -6    4.57    0.15
  -6   6  -6    4.62    0.14
  -6   6  -6    4.45    0.16
   7   5  -6    4.29    0.12
  -7  -5   6    4.20    0.09
  -7  -5   6    4.50    0.11
   6   5  -6    2.10    0.10
  -6  -5   6    2.09    0.08
  -6  -5   6    1.89    0.10
  -6  -5   6    2.30    0.10
   5   5  -6    0.27    0.05
   5   5  -6    0.25    0.06
   5   5  -6    0.27    0.05
  -5  -5   6    0.25    0.05
  -5  -5   6    0.29    0.06
  -5  -5   6    0.25    0.03
  -5  -5   6    0.28    0.05
  -5  -5   6    0.28    0.04
   4   5  -6    5.88    0.17
   4   5  -6    6.29    0.16
  -4  -5   6    6.42    0.14
  -4  -5   6    6.27    0.15
  -4  -5   6    6.37    0.18
  -4  -5   6    6.12    0.17
   3   5  -6    0.41    0.09
   3   5  -6    0.44    0.05
  -3  -5   6    0.34    0.04
  -3  -5   6    0.36    0.05
   2   5  -6    8.22    0.18
   2   5  -6    8.66    0.27
   1   5  -6   41.86    0.77
   0   5  -6   25.01    0.43
   0   5  -6   24.68    0.49
  -1   5  -6    1.40    0.07
  -1   5  -6    1.26    0.09
  -2   5  -6   21.27    0.40
  -3   5  -6    7.78    0.20
  -4   5  -6    1.13    0.09
  -5   5  -6   15.26    0.29
  -5   5  -6   14.96    0.29
  -5   5  -6   15.57    0.31
  -5   5  -6   14.81    0.34
  -6   5  -6    4.36    0.14
  -6   5  -6    4.09    0.15
  -6   5  -6    4.33    0.14
   7   4  -6    0.26    0.04
  -7  -4   6    0.29    0.04
  -7  -4   6    0.26    0.03
   6   4  -6    2.36    0.11
  -6  -4   6    2.12    0.08
  -6  -4   6    2.15    0.11
  -6  -4   6    2.17    0.10
   5   4  -6    0.16    0.05
  -5  -4   6    0.12    0.05
  -5  -4   6    0.13    0.04
  -5  -4   6    0.18    0.05
  -5  -4   6    0.16    0.03
  -5  -4   6    0.13    0.03
   4   4  -6    5.74    0.16
   4   4  -6    5.41    0.15
  -4  -4   6    5.61    0.12
  -4  -4   6    5.51    0.13
  -4  -4   6    5.48    0.15
  -4  -4   6    5.69    0.17
  -4  -4   6    5.69    0.14
   3   4  -6   15.80    0.29
   3   4  -6   16.47    0.41
   2   4  -6    2.61    0.14
   1   4  -6    1.93    0.11
   0   4  -6    1.19    0.06
   0   4  -6    1.29    0.09
   0   4  -6    1.40    0.06
   0  -4   6    1.40    0.09
  -1   4  -6   36.30    0.61
  -1   4  -6   36.29    0.65
  -2   4  -6    7.33    0.18
  -2   4  -6    6.87    0.19
  -3   4  -6   45.36    0.77
  -4   4  -6   34.49    0.62
  -5   4  -6   44.49    0.68
  -5   4  -6   43.86    0.66
  -5   4  -6   45.12    0.72
  -5   4  -6   46.21    0.80
  -6   4  -6    8.83    0.21
   7   3  -6    0.78    0.06
  -7  -3   6    0.75    0.05
  -7  -3   6    0.73    0.06
   6   3  -6    1.36    0.09
  -6  -3   6    1.18    0.06
  -6  -3   6    0.94    0.08
  -6  -3   6    1.25    0.09
   5   3  -6    0.52    0.07
  -5  -3   6    0.61    0.07
  -5  -3   6    0.54    0.05
  -5  -3   6    0.70    0.07
  -5  -3   6    0.50    0.06
  -5  -3   6    0.60    0.04
   4   3  -6   34.00    0.72
  -4  -3   6   34.74    0.50
  -4  -3   6   34.82    0.58
  -4  -3   6   34.67    0.51
  -4  -3   6   34.00    0.60
   3   3  -6    0.87    0.10
   2   3  -6   87.28    1.44
   1   3  -6   21.21    0.42
  -1  -3   6   19.49    0.44
   0   3  -6   41.20    0.67
   0   3  -6   41.58    0.72
   0  -3   6   41.11    0.80
  -1   3  -6    0.39    0.05
  -1   3  -6    0.30    0.04
  -2   3  -6   50.14    0.81
  -2   3  -6   48.28    0.84
  -3   3  -6   10.62    0.24
  -4   3  -6   32.51    0.59
  -5   3  -6   13.32    0.30
  -5   3  -6   12.87    0.26
  -5   3  -6   12.83    0.26
  -8  -2   6    3.71    0.08
   7   2  -6    0.47    0.05
  -7  -2   6    0.36    0.05
  -7  -2   6    0.51    0.04
  -7  -2   6    0.50    0.06
   6   2  -6    0.05    0.04
  -6  -2   6    0.07    0.05
  -6  -2   6    0.09    0.04
  -6  -2   6    0.04    0.03
   5   2  -6    2.11    0.11
  -5  -2   6    2.15    0.11
  -5  -2   6    2.13    0.08
  -5  -2   6    2.16    0.10
  -5  -2   6    2.16    0.07
  -5  -2   6    2.10    0.11
   4   2  -6    1.24    0.12
   4   2  -6    1.09    0.08
  -4  -2   6    1.18    0.08
  -4  -2   6    1.28    0.08
  -4  -2   6    1.16    0.06
   3   2  -6   13.80    0.35
   2   2  -6    3.85    0.15
   1   2  -6   34.28    0.62
  -1  -2   6   33.19    0.66
   0   2  -6   16.33    0.34
   0   2  -6   15.95    0.29
   0   2  -6   16.03    0.31
   0  -2   6   15.82    0.36
  -1   2  -6   15.39    0.33
  -2   2  -6    1.05    0.06
  -2   2  -6    1.20    0.09
  -3   2  -6    0.07    0.04
  -3   2  -6    0.06    0.03
  -4   2  -6   15.02    0.32
  -5   2  -6   24.20    0.47
  -8  -1   6    0.96    0.04
  -8  -1   6    0.96    0.06
  -8  -1   6    0.90    0.04
  -7  -1   6    5.17    0.15
  -7  -1   6    5.03    0.12
   6   1  -6    0.60    0.07
  -6  -1   6    0.50    0.05
  -6  -1   6    0.53    0.07
  -6  -1   6    0.51    0.06
   5   1  -6   11.21    0.25
  -5  -1   6   11.37    0.27
  -5  -1   6   11.41    0.20
  -5  -1   6   11.05    0.25
  -5  -1   6   11.64    0.27
  -5  -1   6   11.47    0.21
   4   1  -6    2.62    0.14
   4   1  -6    2.54    0.15
  -4  -1   6    2.46    0.09
  -4  -1   6    2.74    0.11
   3   1  -6    6.04    0.20
   3   1  -6    5.71    0.19
  -3  -1   6    5.93    0.15
   2   1  -6   16.36    0.34
   2   1  -6   16.50    0.36
   1   1  -6    5.32    0.17
  -1  -1   6    5.17    0.17
   0   1  -6    7.95    0.21
   0   1  -6    7.70    0.16
   0  -1   6    7.97    0.21
  -1   1  -6   83.95    1.35
  -1   1  -6   83.37    1.31
  -2   1  -6   12.72    0.30
  -2   1  -6   12.76    0.26
  -3   1  -6    0.57    0.07
  -3   1  -6    0.49    0.05
  -4   1  -6    6.52    0.16
  -4   1  -6    6.56    0.18
  -4   1  -6    6.25    0.16
  -4   1  -6    6.58    0.23
  -8   0   6    2.73    0.09
  -8   0   6    2.91    0.07
  -8   0   6    2.95    0.07
  -7   0   6    1.60    0.07
  -7   0   6    1.50    0.09
  -7   0   6    1.57    0.07
  -6   0   6   24.58    0.48
  -6   0   6   24.81    0.38
  -6   0   6   24.40    0.44
  -6   0   6   24.63    0.44
   5   0  -6    2.12    0.10
  -5   0   6    2.08    0.10
  -5   0   6    2.06    0.08
  -5   0   6    2.04    0.11
  -5   0   6    2.19    0.07
  -5   0   6    2.13    0.10
   4   0  -6   17.19    0.41
   4   0  -6   17.85    0.40
  -4   0   6   17.70    0.29
  -4   0   6   17.72    0.34
   3   0  -6    2.59    0.12
   3   0  -6    2.55    0.13
  -3   0   6    2.40    0.09
   2   0  -6    2.54    0.11
   2   0  -6    2.49    0.12
  -2   0   6    2.54    0.11
   1   0  -6    3.44    0.13
  -1   0   6    3.29    0.13
   0   0  -6   -0.02    0.03
   0   0   6   -0.01    0.03
  -1   0  -6    7.05    0.20
  -2   0  -6    9.78    0.21
  -2   0  -6    9.69    0.25
  -3   0  -6    0.11    0.03
  -3   0  -6    0.09    0.04
  -4   0  -6   18.19    0.33
  -4   0  -6   18.41    0.36
  -4   0  -6   18.55    0.33
  -4   0  -6   17.83    0.44
  -5   0  -6    3.44    0.13
  -5   0  -6    3.48    0.12
  -8   1   6    1.22    0.07
  -8   1   6    1.32    0.05
  -8   1   6    1.29    0.05
  -7   1   6    1.63    0.09
  -7   1   6    1.46    0.07
  -7   1   6    1.50    0.07
  -7   1   6    1.69    0.10
  -6   1   6    8.63    0.17
  -6   1   6    8.33    0.22
  -6   1   6    8.29    0.21
  -5   1   6    4.75    0.15
  -5   1   6    4.65    0.14
  -5   1   6    4.51    0.11
  -5   1   6    4.67    0.12
  -5   1   6    4.56    0.15
   4  -1  -6    9.65    0.27
  -4   1   6    9.45    0.19
  -4   1   6    9.80    0.22
   3  -1  -6    6.29    0.19
   3  -1  -6    6.25    0.20
  -3   1   6    6.12    0.15
   2  -1  -6   52.01    0.89
   2  -1  -6   51.90    0.87
   1  -1  -6   35.94    0.63
  -1   1   6   34.65    0.69
   0  -1  -6    0.71    0.07
   0   1   6    0.82    0.08
  -1  -1  -6  250.73    3.82
  -2  -1  -6   16.18    0.37
  -3  -1  -6    4.05    0.17
  -4  -1  -6    1.29    0.08
  -4  -1  -6    1.38    0.08
  -4  -1  -6    1.32    0.09
  -4  -1  -6    1.45    0.13
  -5  -1  -6    1.70    0.10
  -5  -1  -6    1.60    0.09
  -5  -1  -6    1.49    0.09
  -6  -1  -6   12.21    0.27
  -8   2   6    0.04    0.02
  -8   2   6    0.04    0.02
  -8   2   6    0.08    0.03
  -7   2   6    1.02    0.06
  -7   2   6    1.21    0.09
  -7   2   6    1.09    0.06
  -7   2   6    1.08    0.08
  -6   2   6    1.08    0.07
  -6   2   6    1.10    0.07
  -6   2   6    1.32    0.09
  -6   2   6    1.35    0.09
  -5   2   6    0.06    0.04
  -5   2   6    0.02    0.03
  -5   2   6    0.03    0.03
  -5   2   6    0.06    0.04
  -5   2   6    0.04    0.03
   4  -2  -6   21.77    0.48
  -4   2   6   22.23    0.35
   3  -2  -6    2.13    0.11
   3  -2  -6    2.26    0.12
   2  -2  -6   12.88    0.29
   1  -2  -6   10.74    0.26
  -1   2   6   10.91    0.28
   0  -2  -6    1.20    0.08
   0   2   6    1.23    0.09
  -1  -2  -6    3.65    0.15
  -2  -2  -6    8.57    0.25
  -3  -2  -6    0.18    0.04
  -3  -2  -6    0.12    0.05
  -4  -2  -6    2.52    0.10
  -4  -2  -6    2.36    0.16
  -4  -2  -6    2.58    0.10
  -4  -2  -6    2.56    0.11
  -5  -2  -6    4.24    0.13
  -5  -2  -6    4.24    0.14
  -5  -2  -6    4.18    0.14
  -5  -2  -6    4.41    0.15
  -6  -2  -6    2.22    0.11
  -6  -2  -6    2.35    0.11
  -8   3   6    0.17    0.03
  -8   3   6    0.16    0.03
  -8   3   6    0.15    0.02
  -8   3   6    0.15    0.04
  -7   3   6    0.94    0.06
  -7   3   6    0.99    0.06
  -7   3   6    0.98    0.08
  -7   3   6    0.92    0.08
  -6   3   6    1.63    0.08
  -6   3   6    1.55    0.10
  -6   3   6    1.64    0.08
  -6   3   6    1.62    0.10
  -5   3   6   13.41    0.23
  -5   3   6   13.34    0.28
  -5   3   6   13.12    0.29
  -5   3   6   13.25    0.24
  -5   3   6   13.37    0.24
   4  -3  -6    0.22    0.05
  -4   3   6    0.36    0.04
   3  -3  -6    4.32    0.16
   2  -3  -6    0.51    0.06
   2  -3  -6    0.56    0.05
   1  -3  -6    7.87    0.21
  -1   3   6    8.19    0.23
   0  -3  -6    3.46    0.14
   0   3   6    3.37    0.14
  -1  -3  -6   28.82    0.56
  -2  -3  -6    4.62    0.19
  -3  -3  -6   14.49    0.39
  -3  -3  -6   15.17    0.29
  -4  -3  -6    7.69    0.20
  -4  -3  -6    8.03    0.20
  -4  -3  -6    7.88    0.21
  -4  -3  -6    8.06    0.18
  -5  -3  -6    1.47    0.09
  -5  -3  -6    1.69    0.09
  -5  -3  -6    1.77    0.11
  -5  -3  -6    1.76    0.10
  -6  -3  -6    6.74    0.16
  -6  -3  -6    6.93    0.19
  -6  -3  -6    6.64    0.17
  -7  -3  -6    0.55    0.03
  -7  -3  -6    0.48    0.05
  -8   4   6    2.08    0.06
  -8   4   6    2.25    0.08
  -8   4   6    2.26    0.08
  -8   4   6    2.22    0.06
   7  -4  -6    0.31    0.06
  -7   4   6    0.37    0.04
  -7   4   6    0.40    0.06
  -7   4   6    0.51    0.06
  -7   4   6    0.53    0.05
  -6   4   6    3.76    0.12
  -6   4   6    3.76    0.14
  -6   4   6    3.66    0.14
  -6   4   6    3.89    0.11
  -5   4   6   11.69    0.21
  -5   4   6   11.59    0.22
  -5   4   6   11.41    0.22
  -5   4   6   11.37    0.25
  -5   4   6   11.73    0.27
  -4   4   6    1.63    0.08
   3  -4  -6   26.86    0.48
   2  -4  -6    0.32    0.04
   1  -4  -6   50.21    0.80
   1  -4  -6   51.36    0.87
   0  -4  -6   13.49    0.31
   0   4   6   12.88    0.34
  -1  -4  -6   46.33    0.85
  -2  -4  -6   40.17    0.78
  -2  -4  -6   39.38    0.61
  -3  -4  -6    0.36    0.05
  -3  -4  -6    0.35    0.05
  -3  -4  -6    0.49    0.06
  -3  -4  -6    0.31    0.08
  -4  -4  -6   26.76    0.46
  -4  -4  -6   26.42    0.43
  -4  -4  -6   26.62    0.47
  -4  -4  -6   26.60    0.49
  -5  -4  -6    0.20    0.05
  -5  -4  -6    0.11    0.04
  -5  -4  -6    0.15    0.04
  -5  -4  -6    0.13    0.05
  -6  -4  -6    8.74    0.22
  -6  -4  -6    8.71    0.20
  -6  -4  -6    8.90    0.19
  -7  -4  -6    1.01    0.05
  -7  -4  -6    1.10    0.06
  -7  -4  -6    1.02    0.04
  -8   5   6    0.24    0.04
  -8   5   6    0.23    0.03
  -8   5   6    0.21    0.04
   7  -5  -6    0.24    0.05
  -7   5   6    0.20    0.05
  -7   5   6    0.23    0.03
  -7   5   6    0.31    0.04
  -7   5   6    0.19    0.05
   6  -5  -6    5.99    0.19
  -6   5   6    5.95    0.17
  -6   5   6    6.12    0.18
  -6   5   6    5.83    0.15
  -6   5   6    5.89    0.14
   5  -5  -6    1.21    0.10
  -5   5   6    1.06    0.07
  -5   5   6    1.09    0.09
  -5   5   6    1.27    0.09
  -5   5   6    1.15    0.06
   4  -5  -6    0.55    0.07
  -4   5   6    0.64    0.07
  -4   5   6    0.74    0.07
  -4   5   6    0.67    0.05
  -4   5   6    0.65    0.06
   3  -5  -6   22.51    0.42
   2  -5  -6    8.61    0.20
   1  -5  -6    9.15    0.20
   0  -5  -6   79.40    1.24
   0  -5  -6   80.81    1.34
  -1  -5  -6   60.11    1.07
  -2  -5  -6   17.71    0.45
  -2  -5  -6   17.77    0.35
  -2  -5  -6   18.11    0.33
  -2  -5  -6   17.90    0.31
  -2  -5  -6   17.59    0.27
  -3  -5  -6   30.87    0.52
  -3  -5  -6   30.87    0.51
  -3  -5  -6   31.45    0.55
  -3  -5  -6   30.50    0.48
  -4  -5  -6    2.79    0.13
  -4  -5  -6    2.57    0.12
  -4  -5  -6    2.78    0.12
  -4  -5  -6    2.77    0.11
  -5  -5  -6    3.85    0.13
  -5  -5  -6    4.05    0.14
  -5  -5  -6    4.10    0.15
  -6  -5  -6    2.85    0.10
  -6  -5  -6    3.03    0.12
  -6  -5  -6    2.77    0.10
  -8   6   6    0.62    0.05
  -7   6   6    0.53    0.04
  -7   6   6    0.48    0.04
  -7   6   6    0.45    0.06
  -7   6   6    0.48    0.06
   6  -6  -6   13.34    0.31
  -6   6   6   13.70    0.29
  -6   6   6   13.41    0.24
  -6   6   6   13.72    0.25
  -6   6   6   13.94    0.29
   5  -6  -6    3.88    0.15
  -5   6   6    3.74    0.14
  -5   6   6    3.74    0.11
  -5   6   6    3.86    0.14
  -5   6   6    3.77    0.11
   4  -6  -6   11.39    0.27
  -4   6   6   11.70    0.25
  -4   6   6   11.24    0.26
  -4   6   6   11.37    0.23
  -4   6   6   11.26    0.24
   3  -6  -6    2.22    0.10
  -3   6   6    2.12    0.10
  -3   6   6    2.20    0.10
   2  -6  -6    1.64    0.08
   1  -6  -6    7.61    0.19
   0  -6  -6    7.21    0.18
  -1  -6  -6    0.11    0.04
  -1  -6  -6    0.08    0.05
  -1  -6  -6    0.12    0.04
  -1  -6  -6    0.14    0.04
  -2  -6  -6    1.70    0.09
  -2  -6  -6    1.83    0.10
  -2  -6  -6    1.76    0.09
  -2  -6  -6    1.84    0.09
  -2  -6  -6    1.69    0.10
  -2  -6  -6    1.66    0.06
  -3  -6  -6   32.54    0.54
  -3  -6  -6   33.16    0.56
  -3  -6  -6   32.69    0.58
  -3  -6  -6   32.54    0.51
  -4  -6  -6   14.52    0.28
  -4  -6  -6   14.40    0.31
  -4  -6  -6   14.88    0.32
  -5  -6  -6    6.45    0.18
  -5  -6  -6    6.84    0.19
  -5  -6  -6    6.84    0.17
  -6  -6  -6    0.51    0.05
  -6  -6  -6    0.49    0.05
  -6  -6  -6    0.53    0.05
  -7   7   6    0.01    0.04
   6  -7  -6    0.77    0.08
  -6   7   6    0.78    0.06
  -6   7   6    0.89    0.08
   5  -7  -6    0.70    0.08
  -5   7   6    0.64    0.05
  -5   7   6    0.68    0.08
   4  -7  -6    0.08    0.04
  -4   7   6    0.06    0.04
  -4   7   6    0.02    0.04
  -4   7   6    0.02    0.04
  -4   7   6    0.03    0.04
   3  -7  -6    6.88    0.20
  -3   7   6    6.97    0.18
  -3   7   6    7.01    0.19
  -3   7   6    6.54    0.17
   2  -7  -6    5.68    0.17
  -2   7   6    5.64    0.17
   1  -7  -6    2.94    0.12
  -1   7   6    2.81    0.11
   0  -7  -6    2.40    0.11
   0  -7  -6    2.41    0.09
   0  -7  -6    2.57    0.11
   0   7   6    2.38    0.11
  -1  -7  -6    8.90    0.18
  -1  -7  -6    8.75    0.21
  -1  -7  -6    8.96    0.20
  -1  -7  -6    8.67    0.22
  -1  -7  -6    8.31    0.16
  -1  -7  -6    9.06    0.20
   1   7   6    8.36    0.21
  -2  -7  -6    0.33    0.05
  -2  -7  -6    0.35    0.05
  -2  -7  -6    0.32    0.03
  -2  -7  -6    0.30    0.05
  -2  -7  -6    0.24    0.05
  -3  -7  -6    0.02    0.04
  -3  -7  -6    0.03    0.04
  -3  -7  -6    0.03    0.04
  -4  -7  -6    1.32    0.09
  -4  -7  -6    1.23    0.09
  -4  -7  -6    1.31    0.08
  -5  -7  -6    1.03    0.08
  -5  -7  -6    0.94    0.07
  -5  -7  -6    1.04    0.08
  -6  -7  -6    0.02    0.02
  -6  -7  -6    0.00    0.02
  -6  -7  -6    0.02    0.02
  -7   8   6    1.50    0.07
   6  -8  -6    1.07    0.09
  -6   8   6    1.06    0.08
   5  -8  -6    5.91    0.19
  -5   8   6    5.87    0.17
  -5   8   6    5.75    0.16
  -5   8   6    6.11    0.13
   4  -8  -6    0.19    0.05
  -4   8   6    0.10    0.04
  -4   8   6    0.11    0.04
  -4   8   6    0.10    0.04
   3  -8  -6    4.19    0.15
  -3   8   6    4.24    0.15
  -3   8   6    4.24    0.14
  -3   8   6    3.94    0.14
   2  -8  -6    0.90    0.08
   2  -8  -6    0.73    0.07
   2  -8  -6    0.91    0.08
  -2   8   6    0.93    0.08
  -2   8   6    0.95    0.09
   1  -8  -6    0.52    0.06
   1  -8  -6    0.55    0.07
   1  -8  -6    0.60    0.06
   1  -8  -6    0.58    0.06
  -1   8   6    0.46    0.06
  -1   8   6    0.55    0.06
   0  -8  -6   13.07    0.29
   0  -8  -6   12.10    0.24
   0  -8  -6   12.23    0.24
   0   8   6   12.00    0.27
  -1  -8  -6    0.71    0.08
  -1  -8  -6    0.59    0.06
  -1  -8  -6    0.70    0.07
  -1  -8  -6    0.59    0.06
   1   8   6    0.62    0.07
  -2  -8  -6    1.91    0.09
  -2  -8  -6    1.73    0.06
  -2  -8  -6    1.56    0.10
  -2  -8  -6    1.71    0.10
  -2  -8  -6    1.87    0.11
  -3  -8  -6    7.92    0.20
  -3  -8  -6    7.68    0.21
  -3  -8  -6    7.78    0.19
  -4  -8  -6    3.31    0.12
  -4  -8  -6    3.50    0.12
  -4  -8  -6    3.58    0.13
  -5  -8  -6    0.54    0.04
  -5  -8  -6    0.67    0.05
  -5  -8  -6    0.50    0.05
  -5  -8  -6    0.71    0.06
  -7   9   6    0.21    0.03
  -6   9   6    0.48    0.05
   5  -9  -6    2.91    0.13
  -5   9   6    2.99    0.11
  -5   9   6    3.17    0.11
  -5   9   6    2.94    0.11
  -5   9   6    3.10    0.08
   4  -9  -6    0.53    0.07
   4  -9  -6    0.56    0.06
  -4   9   6    0.57    0.06
  -4   9   6    0.56    0.06
  -4   9   6    0.50    0.06
   3  -9  -6    2.06    0.10
   3  -9  -6    1.84    0.11
  -3   9   6    1.80    0.11
  -3   9   6    1.78    0.11
  -3   9   6    1.67    0.10
   2  -9  -6    5.90    0.18
   2  -9  -6    6.18    0.19
   2  -9  -6    6.01    0.16
   2  -9  -6    5.92    0.17
  -2   9   6    6.10    0.17
  -2   9   6    5.75    0.16
  -2   9   6    6.18    0.18
   1  -9  -6    0.77    0.07
   1  -9  -6    0.63    0.07
   1  -9  -6    0.82    0.07
   1  -9  -6    0.66    0.08
  -1   9   6    0.75    0.07
  -1   9   6    0.70    0.08
   0  -9  -6   -0.01    0.04
   0  -9  -6    0.04    0.03
   0  -9  -6    0.10    0.03
   0  -9  -6    0.03    0.03
   0  -9  -6    0.10    0.05
   0   9   6    0.04    0.04
   0   9   6   -0.05    0.03
  -1  -9  -6   12.68    0.27
  -1  -9  -6   12.92    0.30
  -1  -9  -6   12.86    0.25
  -1  -9  -6   12.72    0.23
   1   9   6   12.83    0.28
  -2  -9  -6    2.53    0.11
  -2  -9  -6    2.48    0.12
  -2  -9  -6    2.72    0.11
  -3  -9  -6   31.45    0.48
  -3  -9  -6   31.64    0.52
  -3  -9  -6   31.41    0.53
  -4  -9  -6    0.56    0.05
  -4  -9  -6    0.52    0.05
  -4  -9  -6    0.51    0.05
  -4  -9  -6    0.52    0.04
   6 -10  -6    1.54    0.07
   5 -10  -6    0.01    0.03
  -5  10   6    0.09    0.03
  -5  10   6    0.01    0.03
   4 -10  -6    0.68    0.06
   4 -10  -6    0.63    0.07
  -4  10   6    0.72    0.07
  -4  10   6    0.72    0.07
  -4  10   6    0.70    0.06
   3 -10  -6    0.53    0.05
   3 -10  -6    0.63    0.07
   3 -10  -6    0.55    0.06
   3 -10  -6    0.69    0.08
  -3  10   6    0.55    0.06
  -3  10   6    0.47    0.06
  -3  10   6    0.58    0.07
  -3  10   6    0.72    0.07
   2 -10  -6    1.46    0.10
   2 -10  -6    1.62    0.10
   2 -10  -6    1.42    0.08
   2 -10  -6    1.40    0.09
  -2  10   6    1.50    0.09
  -2  10   6    1.41    0.10
  -2  10   6    1.31    0.09
   1 -10  -6    0.05    0.04
   1 -10  -6    0.04    0.03
   1 -10  -6    0.05    0.04
   1 -10  -6    0.09    0.04
   1 -10  -6    0.05    0.04
  -1  10   6    0.01    0.04
  -1  10   6    0.07    0.04
  -1  10   6    0.04    0.04
   0 -10  -6    0.70    0.05
   0 -10  -6    0.67    0.08
   0 -10  -6    0.69    0.07
   0 -10  -6    0.70    0.06
   0 -10  -6    0.68    0.06
   0  10   6    0.57    0.07
   0  10   6    0.78    0.07
  -1 -10  -6    2.46    0.09
  -1 -10  -6    2.36    0.10
  -1 -10  -6    2.35    0.11
  -2 -10  -6    0.57    0.07
  -2 -10  -6    0.54    0.06
  -2 -10  -6    0.53    0.05
  -3 -10  -6    4.99    0.14
  -3 -10  -6    4.70    0.12
   3  10   6    4.78    0.12
  -4 -10  -6    1.38    0.06
   4  10   6    1.26    0.06
   5 -11  -6    2.16    0.08
  -5  11   6    2.16    0.08
  -5  11   6    2.30    0.08
   4 -11  -6    7.59    0.19
   4 -11  -6    7.52    0.18
  -4  11   6    7.81    0.15
  -4  11   6    7.93    0.19
  -4  11   6    7.74    0.18
   3 -11  -6    8.84    0.23
   3 -11  -6    9.22    0.21
   3 -11  -6    9.46    0.21
  -3  11   6    9.29    0.21
  -3  11   6    9.17    0.19
  -3  11   6    9.30    0.20
  -3  11   6    9.28    0.22
   2 -11  -6    1.96    0.09
   2 -11  -6    1.93    0.09
   2 -11  -6    1.93    0.10
   2 -11  -6    1.83    0.10
  -2  11   6    2.06    0.10
  -2  11   6    1.96    0.10
  -2  11   6    1.98    0.09
   1 -11  -6    2.91    0.10
   1 -11  -6    2.82    0.10
   1 -11  -6    2.95    0.13
   1 -11  -6    3.08    0.11
   1 -11  -6    2.90    0.11
  -1  11   6    2.88    0.11
  -1  11   6    2.99    0.12
  -1  11   6    2.98    0.11
   0 -11  -6    6.90    0.16
   0 -11  -6    6.70    0.19
   0 -11  -6    6.94    0.16
   0 -11  -6    7.12    0.17
   0  11   6    7.25    0.17
   0  11   6    7.26    0.18
   0  11   6    6.96    0.17
  -1 -11  -6    0.10    0.03
  -1 -11  -6    0.06    0.02
  -1 -11  -6    0.12    0.04
   1  11   6    0.09    0.04
  -2 -11  -6    3.02    0.09
   2  11   6    2.96    0.10
   2  11   6    3.12    0.10
  -3 -11  -6    2.26    0.07
  -5  12   6   -0.03    0.02
   4 -12  -6    1.48    0.07
   4 -12  -6    1.53    0.08
  -4  12   6    1.31    0.05
  -4  12   6    1.47    0.07
  -4  12   6    1.42    0.07
   3 -12  -6    0.06    0.03
   3 -12  -6    0.11    0.04
  -3  12   6    0.13    0.03
  -3  12   6    0.09    0.04
  -3  12   6    0.09    0.03
  -3  12   6    0.17    0.04
   2 -12  -6    2.50    0.09
   2 -12  -6    2.60    0.09
   2 -12  -6    2.49    0.09
  -2  12   6    2.51    0.09
  -2  12   6    2.62    0.10
  -2  12   6    2.52    0.09
  -2  12   6    2.41    0.10
   1 -12  -6    0.05    0.03
   1 -12  -6    0.03    0.03
  -1  12   6    0.08    0.03
  -1  12   6    0.10    0.04
  -1  12   6    0.04    0.03
   0 -12  -6    3.35    0.09
   0 -12  -6    3.27    0.10
   0  12   6    3.42    0.11
   0  12   6    3.26    0.10
  -1 -12  -6    1.09    0.05
   1  12   6    1.28    0.06
   2  12   6    0.17    0.03
   3 -13  -6    2.74    0.07
  -3  13   6    2.63    0.08
  -3  13   6    2.56    0.08
   2 -13  -6    1.82    0.07
  -2  13   6    2.04    0.07
  -2  13   6    2.02    0.07
  -2  13   6    2.12    0.07
   1 -13  -6    5.32    0.11
  -1  13   6    5.39    0.12
  -1  13   6    5.13    0.12
  -1  13   6    5.00    0.11
   0  13   6    1.88    0.07
   1 -14   7    4.74    0.11
   1  13  -7    0.11    0.03
   1  13  -7    0.07    0.03
  -1 -13   7    0.05    0.03
   0  13  -7    0.88    0.06
   0  13  -7    0.89    0.06
   0 -13   7    0.90    0.07
  -1  13  -7    0.71    0.05
  -1  13  -7    0.65    0.06
   1 -13   7    0.57    0.06
  -2  13  -7    1.44    0.06
  -3  13  -7    0.65    0.05
  -4  13  -7    1.98    0.07
  -4  13  -7    2.12    0.07
   3  12  -7    4.35    0.11
   2  12  -7    0.62    0.05
   2  12  -7    0.51    0.05
   2  12  -7    0.64    0.06
  -2 -12   7    0.67    0.05
   1  12  -7    7.04    0.16
   1  12  -7    7.39    0.17
   1  12  -7    6.97    0.16
   1  12  -7    6.80    0.17
  -1 -12   7    6.98    0.16
  -1 -12   7    7.45    0.16
   0  12  -7    7.60    0.18
   0  12  -7    7.60    0.17
   0 -12   7    7.37    0.19
  -1  12  -7    3.45    0.12
  -1  12  -7    3.49    0.11
  -1  12  -7    3.59    0.10
  -2  12  -7    0.54    0.05
  -2  12  -7    0.61    0.06
  -2  12  -7    0.49    0.04
  -3  12  -7    7.22    0.17
  -3  12  -7    6.93    0.16
  -4  12  -7    6.61    0.15
  -4  12  -7    6.51    0.15
  -5  12  -7    1.66    0.07
  -5  12  -7    1.72    0.07
  -5  12  -7    1.78    0.06
   4  11  -7    1.65    0.07
   3  11  -7    5.28    0.13
   3  11  -7    5.55    0.14
   3  11  -7    5.67    0.14
  -3 -11   7    5.48    0.12
   2  11  -7    8.60    0.20
   2  11  -7    8.61    0.20
   2  11  -7    8.32    0.19
  -2 -11   7    8.84    0.19
  -2 -11   7    8.87    0.17
   1  11  -7   17.87    0.32
   1  11  -7   18.01    0.34
   1  11  -7   18.00    0.34
  -1 -11   7   17.73    0.34
   0  11  -7    7.06    0.18
   0  11  -7    6.67    0.17
   0  11  -7    6.40    0.17
   0  11  -7    7.03    0.17
   0 -11   7    6.80    0.19
  -1  11  -7   13.35    0.25
  -1  11  -7   13.58    0.28
  -1  11  -7   13.38    0.25
  -2  11  -7    6.04    0.16
  -2  11  -7    6.05    0.13
  -2  11  -7    5.84    0.17
  -3  11  -7    1.24    0.06
  -3  11  -7    1.20    0.08
  -3  11  -7    1.28    0.08
  -4  11  -7    0.94    0.06
  -4  11  -7    1.29    0.08
  -4  11  -7    0.98    0.07
  -5  11  -7    2.41    0.09
  -5  11  -7    2.43    0.08
  -5  11  -7    2.41    0.09
  -6  11  -7    3.79    0.08
  -6  11  -7    3.66    0.10
  -6  11  -7    3.63    0.09
   4  10  -7    0.34    0.05
   4  10  -7    0.30    0.04
   3  10  -7    4.33    0.13
   3  10  -7    4.02    0.13
   3  10  -7    4.01    0.13
  -3 -10   7    4.35    0.12
   2  10  -7    0.31    0.05
   2  10  -7    0.32    0.05
   2  10  -7    0.26    0.05
  -2 -10   7    0.33    0.05
  -2 -10   7    0.34    0.05
   1  10  -7    4.08    0.14
   1  10  -7    4.01    0.14
   1  10  -7    3.90    0.13
  -1 -10   7    3.86    0.14
   0  10  -7    0.73    0.07
   0  10  -7    0.95    0.08
   0  10  -7    0.96    0.08
   0  10  -7    0.83    0.07
  -1  10  -7    0.12    0.04
  -1  10  -7    0.01    0.03
  -1  10  -7    0.00    0.03
  -2  10  -7    0.16    0.04
  -2  10  -7    0.14    0.04
  -2  10  -7    0.10    0.03
  -3  10  -7   18.36    0.34
  -3  10  -7   19.03    0.31
  -3  10  -7   17.91    0.39
  -3  10  -7   18.69    0.34
  -4  10  -7   11.92    0.25
  -4  10  -7   11.94    0.22
  -4  10  -7   12.21    0.25
  -5  10  -7    0.36    0.04
  -5  10  -7    0.27    0.05
  -5  10  -7    0.28    0.05
  -6  10  -7    0.61    0.05
  -6  10  -7    0.65    0.05
  -6  10  -7    0.59    0.05
   5   9  -7    0.38    0.04
   5   9  -7    0.35    0.04
   4   9  -7    2.59    0.10
   4   9  -7    2.29    0.10
   4   9  -7    2.51    0.10
  -4  -9   7    2.37    0.07
   3   9  -7    0.24    0.05
   3   9  -7    0.31    0.05
   3   9  -7    0.30    0.05
   3   9  -7    0.26    0.05
  -3  -9   7    0.33    0.04
  -3  -9   7    0.33    0.05
   2   9  -7   27.29    0.46
   2   9  -7   26.84    0.49
   2   9  -7   27.22    0.47
  -2  -9   7   26.34    0.45
  -2  -9   7   26.19    0.47
   1   9  -7    0.05    0.04
   1   9  -7    0.14    0.04
   1   9  -7    0.04    0.04
  -1  -9   7    0.06    0.04
   0   9  -7   11.87    0.24
   0   9  -7   12.17    0.26
   0   9  -7   12.25    0.25
   0   9  -7   12.18    0.27
  -1   9  -7   14.10    0.29
  -1   9  -7   13.98    0.27
  -1   9  -7   13.82    0.26
  -1   9  -7   13.81    0.28
  -2   9  -7   27.39    0.45
  -2   9  -7   27.24    0.42
  -2   9  -7   27.30    0.47
  -2   9  -7   26.98    0.45
  -2   9  -7   27.16    0.41
  -3   9  -7    2.68    0.09
  -3   9  -7    2.57    0.11
  -3   9  -7    2.56    0.12
  -3   9  -7    2.54    0.11
  -3   9  -7    2.43    0.11
  -4   9  -7    2.09    0.12
  -4   9  -7    2.14    0.10
  -4   9  -7    2.24    0.08
  -4   9  -7    2.32    0.11
  -5   9  -7    4.10    0.13
  -5   9  -7    4.11    0.11
  -5   9  -7    4.08    0.13
  -6   9  -7    2.46    0.10
  -6   9  -7    2.51    0.08
  -6   9  -7    2.51    0.09
  -7   9  -7    7.97    0.15
   5   8  -7    5.19    0.13
   5   8  -7    5.32    0.14
   5   8  -7    5.33    0.15
   4   8  -7    2.13    0.10
   4   8  -7    1.99    0.10
   4   8  -7    2.22    0.10
  -4  -8   7    2.02    0.08
   3   8  -7    4.38    0.15
   3   8  -7    4.52    0.15
   3   8  -7    4.30    0.15
   3   8  -7    4.61    0.14
  -3  -8   7    4.66    0.14
  -3  -8   7    4.44    0.12
   2   8  -7    0.17    0.04
   2   8  -7    0.06    0.03
   2   8  -7    0.07    0.04
  -2  -8   7    0.21    0.05
   1   8  -7    0.34    0.05
   1   8  -7    0.32    0.05
   1   8  -7    0.38    0.06
   0   8  -7   17.13    0.31
   0   8  -7   17.10    0.33
   0   8  -7   17.70    0.32
   0   8  -7   17.40    0.34
  -1   8  -7    2.41    0.09
  -1   8  -7    2.66    0.09
  -1   8  -7    2.52    0.11
  -1   8  -7    2.62    0.11
  -1   8  -7    2.45    0.10
  -1   8  -7    2.56    0.10
  -2   8  -7    0.19    0.04
  -2   8  -7    0.16    0.04
  -2   8  -7    0.14    0.04
  -2   8  -7    0.23    0.04
  -2   8  -7    0.15    0.03
  -2   8  -7    0.23    0.04
  -3   8  -7    1.11    0.08
  -3   8  -7    1.16    0.09
  -3   8  -7    0.94    0.08
  -3   8  -7    1.05    0.06
  -3   8  -7    1.09    0.09
  -4   8  -7    0.08    0.04
  -4   8  -7    0.04    0.04
  -4   8  -7    0.04    0.04
  -4   8  -7    0.04    0.03
  -5   8  -7    8.43    0.24
  -5   8  -7    8.75    0.17
  -5   8  -7    8.42    0.20
  -5   8  -7    8.64    0.20
  -6   8  -7   12.46    0.24
  -6   8  -7   12.57    0.25
  -6   8  -7   12.10    0.20
  -7   8  -7    2.75    0.07
  -7   8  -7    3.10    0.09
   6   7  -7    2.09    0.09
   5   7  -7    2.52    0.10
   5   7  -7    2.55    0.10
   5   7  -7    2.50    0.11
   4   7  -7    0.68    0.07
   4   7  -7    0.59    0.06
   4   7  -7    0.56    0.07
  -4  -7   7    0.57    0.05
   3   7  -7    4.46    0.15
   3   7  -7    4.29    0.14
   3   7  -7    4.33    0.15
   3   7  -7    4.29    0.14
  -3  -7   7    4.38    0.13
  -3  -7   7    4.51    0.13
   2   7  -7    3.60    0.13
   2   7  -7    3.67    0.12
   2   7  -7    3.75    0.14
   2   7  -7    3.75    0.13
  -2  -7   7    3.60    0.13
   1   7  -7   15.04    0.31
   1   7  -7   14.86    0.29
   1   7  -7   15.23    0.29
   0   7  -7    0.61    0.06
   0   7  -7    0.70    0.06
   0   7  -7    0.56    0.05
  -1   7  -7   -0.01    0.02
  -1   7  -7    0.03    0.03
  -1   7  -7    0.04    0.03
  -1   7  -7    0.03    0.03
  -2   7  -7    0.67    0.05
  -2   7  -7    0.62    0.06
  -2   7  -7    0.66    0.05
  -2   7  -7    0.44    0.06
  -3   7  -7    7.02    0.15
  -3   7  -7    7.15    0.18
  -3   7  -7    7.22    0.21
  -3   7  -7    6.94    0.18
  -3   7  -7    6.75    0.17
  -4   7  -7    3.43    0.14
  -4   7  -7    3.68    0.13
  -4   7  -7    3.77    0.13
  -4   7  -7    3.44    0.10
  -5   7  -7   30.35    0.59
  -5   7  -7   30.85    0.50
  -5   7  -7   31.07    0.45
  -5   7  -7   31.32    0.51
  -6   7  -7    4.36    0.13
  -6   7  -7    4.22    0.10
  -6   7  -7    4.43    0.13
  -7   7  -7    7.83    0.16
   6   6  -7    0.09    0.04
  -6  -6   7    0.04    0.03
   5   6  -7    5.61    0.16
   5   6  -7    5.60    0.17
   5   6  -7    5.55    0.15
   4   6  -7    9.12    0.21
   4   6  -7    9.09    0.22
   4   6  -7    8.96    0.23
  -4  -6   7    9.06    0.19
   3   6  -7   28.28    0.47
   3   6  -7   27.42    0.46
   3   6  -7   27.83    0.50
   3   6  -7   27.61    0.49
  -3  -6   7   27.51    0.47
  -3  -6   7   28.45    0.50
  -3  -6   7   27.63    0.45
   2   6  -7    0.14    0.06
   2   6  -7    0.04    0.03
   2   6  -7    0.04    0.04
   2   6  -7    0.10    0.03
   2   6  -7    0.03    0.03
   1   6  -7   35.42    0.56
   1   6  -7   35.32    0.55
   1   6  -7   35.53    0.71
   0   6  -7    5.52    0.14
   0   6  -7    5.36    0.20
   0   6  -7    5.48    0.14
  -1   6  -7   10.47    0.23
  -1   6  -7   10.15    0.21
  -1   6  -7   10.01    0.21
  -2   6  -7    0.02    0.03
  -2   6  -7    0.00    0.02
  -2   6  -7    0.01    0.03
  -2   6  -7    0.04    0.03
  -3   6  -7   48.19    0.81
  -3   6  -7   46.09    0.71
  -3   6  -7   45.02    0.64
  -4   6  -7   12.10    0.25
  -4   6  -7   12.11    0.25
  -4   6  -7   11.87    0.20
  -4   6  -7   12.44    0.30
  -5   6  -7   25.92    0.38
  -5   6  -7   26.60    0.44
  -5   6  -7   26.93    0.45
  -5   6  -7   26.35    0.52
  -6   6  -7    3.06    0.11
  -6   6  -7    3.34    0.11
  -6   6  -7    3.02    0.08
   6   5  -7    0.02    0.04
  -6  -5   7   -0.01    0.03
   5   5  -7    9.77    0.24
   5   5  -7    9.79    0.23
  -5  -5   7   10.13    0.23
  -5  -5   7   10.00    0.17
   4   5  -7    7.28    0.19
   4   5  -7    7.63    0.18
   4   5  -7    7.54    0.20
  -4  -5   7    7.09    0.14
  -4  -5   7    7.50    0.20
  -4  -5   7    7.19    0.17
   3   5  -7    4.00    0.13
   3   5  -7    4.12    0.14
   3   5  -7    4.01    0.13
  -3  -5   7    4.03    0.14
  -3  -5   7    3.95    0.12
  -3  -5   7    3.87    0.12
   2   5  -7   32.38    0.50
   2   5  -7   31.70    0.51
   2   5  -7   31.47    0.66
   1   5  -7    0.26    0.04
   1   5  -7    0.39    0.07
   0   5  -7    4.39    0.17
   0   5  -7    4.31    0.12
  -1   5  -7   10.89    0.24
  -1   5  -7   10.63    0.28
  -2   5  -7   61.33    1.01
  -3   5  -7    3.99    0.14
  -3   5  -7    4.02    0.13
  -4   5  -7    2.29    0.11
  -4   5  -7    2.55    0.12
  -4   5  -7    2.30    0.10
  -4   5  -7    2.30    0.10
  -4   5  -7    2.38    0.11
  -5   5  -7    4.04    0.13
  -5   5  -7    3.96    0.13
  -5   5  -7    3.96    0.15
  -6   5  -7   14.12    0.33
  -6   5  -7   14.60    0.28
   7   4  -7    0.14    0.03
  -7  -4   7    0.07    0.03
   6   4  -7    0.09    0.04
  -6  -4   7   -0.01    0.03
  -6  -4   7    0.04    0.04
   5   4  -7    2.01    0.11
  -5  -4   7    1.80    0.10
  -5  -4   7    1.96    0.08
  -5  -4   7    1.91    0.07
   4   4  -7    1.09    0.08
   4   4  -7    1.24    0.07
   4   4  -7    1.09    0.08
  -4  -4   7    1.08    0.06
  -4  -4   7    1.06    0.09
  -4  -4   7    1.27    0.07
   3   4  -7    0.19    0.04
   3   4  -7    0.16    0.04
   3   4  -7    0.18    0.06
  -3  -4   7    0.25    0.04
  -3  -4   7    0.21    0.04
   2   4  -7    1.13    0.12
   2   4  -7    1.23    0.07
   1   4  -7    4.87    0.18
   0   4  -7    0.52    0.07
   0   4  -7    0.47    0.05
  -1   4  -7   21.60    0.40
  -1   4  -7   22.39    0.46
  -2   4  -7   12.65    0.27
  -3   4  -7   19.29    0.39
  -4   4  -7   15.82    0.30
  -4   4  -7   16.73    0.35
  -5   4  -7   10.82    0.24
  -5   4  -7   11.23    0.28
  -5   4  -7   10.89    0.23
  -6   4  -7    3.40    0.12
   7   3  -7    0.09    0.03
  -7  -3   7    0.09    0.03
  -7  -3   7    0.03    0.03
   6   3  -7    0.13    0.04
  -6  -3   7    0.04    0.04
  -6  -3   7    0.06    0.03
   5   3  -7    1.08    0.09
  -5  -3   7    1.05    0.07
  -5  -3   7    1.07    0.06
  -5  -3   7    1.03    0.08
   4   3  -7    1.64    0.09
  -4  -3   7    1.55    0.07
  -4  -3   7    1.52    0.07
  -4  -3   7    1.71    0.08
   3   3  -7    8.90    0.21
   3   3  -7    8.87    0.19
   3   3  -7    8.97    0.28
   2   3  -7   29.56    0.60
   1   3  -7   12.58    0.31
   0   3  -7    2.74    0.09
   0   3  -7    2.75    0.13
   0  -3   7    2.65    0.13
  -1   3  -7   13.82    0.27
  -1   3  -7   13.38    0.32
  -2   3  -7    0.40    0.05
  -2   3  -7    0.38    0.06
  -3   3  -7    1.69    0.09
  -4   3  -7    0.16    0.04
  -4   3  -7    0.19    0.05
  -5   3  -7    2.86    0.11
  -5   3  -7    2.85    0.13
   7   2  -7    0.79    0.06
  -7  -2   7    0.62    0.05
  -7  -2   7    0.73    0.06
   6   2  -7    0.32    0.05
  -6  -2   7    0.23    0.05
  -6  -2   7    0.18    0.04
  -6  -2   7    0.20    0.05
   5   2  -7    0.49    0.06
  -5  -2   7    0.42    0.06
  -5  -2   7    0.40    0.05
  -5  -2   7    0.27    0.06
  -5  -2   7    0.37    0.04
   4   2  -7    1.18    0.08
  -4  -2   7    1.17    0.07
  -4  -2   7    1.18    0.06
  -4  -2   7    1.22    0.07
   3   2  -7    0.12    0.05
   2   2  -7    7.00    0.22
   1   2  -7    1.42    0.10
   0   2  -7   47.04    0.81
   0  -2   7   44.92    0.89
  -1   2  -7   70.23    1.18
  -1   2  -7   71.32    1.13
  -2   2  -7  123.06    1.90
  -2   2  -7  120.45    1.94
  -3   2  -7    7.77    0.20
  -3   2  -7    7.51    0.24
  -4   2  -7   18.43    0.33
  -4   2  -7   18.09    0.34
  -4   2  -7   18.83    0.38
  -5   2  -7    0.35    0.05
  -5   2  -7    0.42    0.06
  -7  -1   7    3.33    0.10
  -7  -1   7    3.30    0.09
  -7  -1   7    3.41    0.11
   6   1  -7    0.06    0.04
  -6  -1   7    0.12    0.04
  -6  -1   7    0.07    0.04
  -6  -1   7    0.08    0.03
   5   1  -7   13.13    0.28
  -5  -1   7   12.90    0.28
  -5  -1   7   13.06    0.23
  -5  -1   7   13.04    0.27
  -5  -1   7   13.32    0.29
  -5  -1   7   13.19    0.23
   4   1  -7    1.23    0.08
   4   1  -7    1.05    0.11
  -4  -1   7    1.26    0.07
   3   1  -7   36.65    0.71
   2   1  -7    2.51    0.13
   1   1  -7   29.71    0.56
  -1  -1   7   27.42    0.59
   0   1  -7    8.14    0.22
   0  -1   7    7.79    0.23
  -1   1  -7    0.28    0.05
  -1   1  -7    0.32    0.04
  -2   1  -7    0.12    0.03
  -2   1  -7    0.13    0.04
  -3   1  -7    4.00    0.17
  -3   1  -7    4.12    0.13
  -4   1  -7    3.68    0.19
  -4   1  -7    3.56    0.12
  -4   1  -7    3.81    0.13
  -4   1  -7    4.11    0.14
  -5   1  -7    0.05    0.04
  -5   1  -7    0.03    0.04
  -5   1  -7    0.06    0.04
  -8   0   7    7.28    0.13
  -7   0   7    1.75    0.09
  -7   0   7    1.63    0.07
  -7   0   7    1.66    0.07
  -6   0   7    3.87    0.14
  -6   0   7    4.22    0.11
  -6   0   7    4.14    0.14
   5   0  -7    0.50    0.06
  -5   0   7    0.51    0.05
  -5   0   7    0.55    0.07
  -5   0   7    0.54    0.06
  -5   0   7    0.62    0.07
  -5   0   7    0.46    0.05
   4   0  -7    0.81    0.07
   4   0  -7    0.93    0.11
  -4   0   7    0.89    0.06
  -4   0   7    0.87    0.07
   3   0  -7    3.43    0.16
   2   0  -7    4.04    0.16
   1   0  -7   25.49    0.50
  -1   0   7   25.09    0.54
   0   0  -7    0.07    0.04
   0   0   7    0.10    0.04
  -1   0  -7    4.38    0.16
  -2   0  -7    3.86    0.16
  -3   0  -7    0.02    0.04
  -3   0  -7    0.02    0.03
  -4   0  -7   17.96    0.33
  -4   0  -7   17.47    0.45
  -4   0  -7   18.40    0.35
  -4   0  -7   18.03    0.34
  -5   0  -7    5.98    0.17
  -5   0  -7    5.97    0.17
  -5   0  -7    6.19    0.18
  -8   1   7    1.09    0.05
  -8   1   7    1.06    0.04
  -7   1   7   -0.02    0.03
  -7   1   7   -0.02    0.03
  -7   1   7    0.04    0.03
  -7   1   7    0.04    0.04
  -6   1   7    0.19    0.04
  -6   1   7    0.07    0.03
  -6   1   7    0.23    0.05
  -6   1   7    0.10    0.04
  -5   1   7    5.33    0.16
  -5   1   7    5.20    0.16
  -5   1   7    5.45    0.13
  -5   1   7    5.36    0.13
   4  -1  -7    4.80    0.14
  -4   1   7    4.68    0.13
   3  -1  -7    0.21    0.05
   2  -1  -7   22.45    0.46
   1  -1  -7    0.26    0.05
  -1   1   7    0.16    0.05
   0  -1  -7   19.65    0.41
   0   1   7   19.54    0.44
  -1  -1  -7    3.38    0.15
  -2  -1  -7    1.58    0.11
  -3  -1  -7    4.83    0.20
  -4  -1  -7    1.53    0.09
  -4  -1  -7    1.41    0.08
  -4  -1  -7    1.50    0.09
  -4  -1  -7    1.52    0.09
  -5  -1  -7    5.43    0.16
  -5  -1  -7    5.78    0.17
  -5  -1  -7    5.31    0.16
  -6  -1  -7    1.10    0.08
  -6  -1  -7    1.25    0.09
  -8   2   7    2.46    0.06
  -8   2   7    2.36    0.07
  -8   2   7    2.50    0.08
  -7   2   7    0.13    0.03
  -7   2   7    0.17    0.04
  -7   2   7    0.06    0.03
  -7   2   7    0.11    0.04
  -6   2   7    7.75    0.20
  -6   2   7    7.93    0.17
  -6   2   7    7.94    0.21
  -6   2   7    7.86    0.17
  -5   2   7    9.49    0.18
  -5   2   7    9.49    0.23
  -5   2   7    8.78    0.22
  -5   2   7    9.43    0.19
  -5   2   7    9.68    0.21
  -4   2   7    0.61    0.05
   3  -2  -7    0.83    0.09
   2  -2  -7    1.36    0.09
   1  -2  -7   10.68    0.27
   0  -2  -7    1.40    0.10
   0   2   7    1.19    0.09
  -1  -2  -7   47.11    0.85
  -2  -2  -7   14.22    0.37
  -3  -2  -7    0.20    0.04
  -3  -2  -7    0.31    0.07
  -3  -2  -7    0.24    0.04
  -3  -2  -7    0.21    0.05
  -4  -2  -7   72.08    1.08
  -4  -2  -7   74.79    1.13
  -4  -2  -7   72.60    1.06
  -5  -2  -7    1.65    0.10
  -5  -2  -7    1.77    0.10
  -5  -2  -7    1.72    0.10
  -6  -2  -7    3.74    0.13
  -6  -2  -7    3.32    0.12
  -6  -2  -7    3.52    0.12
  -8   3   7    0.12    0.03
  -8   3   7    0.10    0.02
   7  -3  -7    0.05    0.04
  -7   3   7    0.04    0.02
  -7   3   7    0.02    0.03
  -7   3   7    0.03    0.04
  -7   3   7    0.04    0.04
  -6   3   7    0.35    0.04
  -6   3   7    0.34    0.06
  -6   3   7    0.32    0.04
  -6   3   7    0.36    0.06
  -5   3   7    1.19    0.08
  -5   3   7    1.26    0.07
  -5   3   7    1.19    0.07
  -5   3   7    1.24    0.10
  -4   3   7    0.09    0.04
  -4   3   7    0.14    0.04
  -4   3   7    0.25    0.04
  -4   3   7    0.14    0.03
   2  -3  -7    8.16    0.23
   1  -3  -7    2.12    0.11
   0  -3  -7    1.76    0.11
  -1  -3  -7    2.22    0.13
  -2  -3  -7    6.15    0.23
  -2  -3  -7    6.30    0.16
  -3  -3  -7    7.08    0.16
  -3  -3  -7    6.92    0.18
  -3  -3  -7    7.06    0.19
  -3  -3  -7    6.90    0.26
  -4  -3  -7   68.02    1.06
  -4  -3  -7   68.31    0.93
  -4  -3  -7   68.26    1.00
  -4  -3  -7   65.86    1.01
  -5  -3  -7   11.65    0.23
  -5  -3  -7   11.09    0.27
  -5  -3  -7   11.05    0.25
  -5  -3  -7   11.51    0.25
  -6  -3  -7   11.69    0.22
  -6  -3  -7   11.97    0.26
  -6  -3  -7   12.10    0.25
  -8   4   7    0.36    0.04
  -7   4   7    1.23    0.06
  -7   4   7    1.34    0.09
  -7   4   7    1.36    0.06
  -7   4   7    1.38    0.08
   6  -4  -7    0.34    0.06
  -6   4   7    0.32    0.06
  -6   4   7    0.41    0.05
  -6   4   7    0.33    0.04
  -6   4   7    0.39    0.06
  -5   4   7    1.79    0.08
  -5   4   7    1.95    0.11
  -5   4   7    1.83    0.10
  -5   4   7    1.80    0.08
   4  -4  -7   14.11    0.30
  -4   4   7   13.88    0.26
  -4   4   7   13.81    0.29
   3  -4  -7    0.76    0.07
   1  -4  -7    1.64    0.10
   0  -4  -7    0.86    0.09
  -1  -4  -7    6.88    0.24
  -2  -4  -7   49.11    0.94
  -2  -4  -7   48.96    0.79
  -2  -4  -7   50.06    0.75
  -2  -4  -7   50.25    0.66
  -3  -4  -7    0.99    0.09
  -3  -4  -7    0.86    0.07
  -3  -4  -7    0.80    0.08
  -3  -4  -7    0.88    0.07
  -4  -4  -7   11.17    0.23
  -4  -4  -7   11.22    0.27
  -4  -4  -7   11.21    0.25
  -4  -4  -7   11.03    0.26
  -5  -4  -7    0.05    0.04
  -5  -4  -7    0.06    0.04
  -5  -4  -7    0.09    0.04
  -5  -4  -7    0.07    0.04
  -6  -4  -7    1.19    0.07
  -6  -4  -7    1.21    0.08
  -6  -4  -7    1.03    0.07
  -7   5   7    1.55    0.09
  -7   5   7    1.60    0.06
  -7   5   7    1.56    0.08
  -7   5   7    1.45    0.07
   6  -5  -7    0.11    0.05
  -6   5   7    0.08    0.04
  -6   5   7    0.11    0.05
  -6   5   7    0.03    0.03
  -6   5   7    0.05    0.03
   5  -5  -7    1.35    0.10
  -5   5   7    1.34    0.08
  -5   5   7    1.42    0.10
  -5   5   7    1.06    0.08
  -5   5   7    1.35    0.07
   4  -5  -7    8.00    0.22
  -4   5   7    7.95    0.18
  -4   5   7    8.49    0.19
  -4   5   7    8.26    0.20
  -4   5   7    7.93    0.21
   3  -5  -7    4.72    0.15
  -3   5   7    4.88    0.14
   2  -5  -7    2.88    0.11
   0  -5  -7    9.78    0.28
  -1  -5  -7    1.99    0.09
  -1  -5  -7    2.07    0.09
  -1  -5  -7    2.24    0.14
  -2  -5  -7   22.63    0.37
  -2  -5  -7   22.39    0.42
  -2  -5  -7   22.05    0.41
  -2  -5  -7   23.37    0.40
  -2  -5  -7   22.38    0.32
  -3  -5  -7    0.12    0.04
  -3  -5  -7    0.16    0.05
  -3  -5  -7    0.11    0.04
  -3  -5  -7    0.13    0.05
  -4  -5  -7   27.04    0.49
  -4  -5  -7   25.91    0.43
  -4  -5  -7   25.88    0.46
  -4  -5  -7   26.43    0.47
  -5  -5  -7    0.96    0.07
  -5  -5  -7    0.87    0.08
  -5  -5  -7    0.81    0.07
  -6  -5  -7    0.30    0.04
  -6  -5  -7    0.23    0.04
  -6  -5  -7    0.22    0.04
  -7   6   7    3.23    0.11
   6  -6  -7    0.25    0.05
  -6   6   7    0.15    0.05
  -6   6   7    0.19    0.05
   5  -6  -7    7.67    0.22
  -5   6   7    7.20    0.20
  -5   6   7    7.38    0.19
  -5   6   7    7.64    0.16
   4  -6  -7    1.56    0.10
  -4   6   7    1.40    0.09
  -4   6   7    1.47    0.09
  -4   6   7    1.37    0.09
   3  -6  -7    4.24    0.15
  -3   6   7    4.54    0.15
  -3   6   7    4.29    0.14
  -3   6   7    4.44    0.14
  -3   6   7    4.39    0.14
   2  -6  -7    0.45    0.06
  -2   6   7    0.35    0.06
   1  -6  -7    0.11    0.04
  -1   6   7    0.14    0.04
   0  -6  -7    8.89    0.19
   0   6   7    8.95    0.21
  -1  -6  -7    0.19    0.04
  -1  -6  -7    0.09    0.04
  -1  -6  -7    0.22    0.05
  -1  -6  -7    0.19    0.06
  -2  -6  -7    0.52    0.06
  -2  -6  -7    0.48    0.06
  -2  -6  -7    0.43    0.03
  -2  -6  -7    0.47    0.06
  -2  -6  -7    0.51    0.06
  -3  -6  -7    0.01    0.03
  -3  -6  -7    0.04    0.04
  -3  -6  -7    0.00    0.04
  -3  -6  -7    0.09    0.04
  -4  -6  -7   25.15    0.47
  -4  -6  -7   25.75    0.42
  -4  -6  -7   25.11    0.44
  -4  -6  -7   25.02    0.45
  -5  -6  -7    1.94    0.09
  -5  -6  -7    1.96    0.10
  -5  -6  -7    1.80    0.10
  -6  -6  -7    0.53    0.04
  -6  -6  -7    0.42    0.04
  -6  -6  -7    0.52    0.05
  -7   7   7   -0.01    0.03
   6  -7  -7    2.42    0.11
  -6   7   7    2.58    0.11
   5  -7  -7    2.74    0.12
  -5   7   7    2.58    0.12
  -5   7   7    2.61    0.09
   4  -7  -7    5.01    0.17
  -4   7   7    5.10    0.15
  -4   7   7    5.09    0.16
  -4   7   7    5.20    0.16
  -4   7   7    5.22    0.15
   3  -7  -7    2.11    0.11
  -3   7   7    2.04    0.10
  -3   7   7    2.16    0.11
  -3   7   7    2.08    0.11
   2  -7  -7   12.08    0.27
   2  -7  -7   11.76    0.26
  -2   7   7   11.98    0.27
  -2   7   7   11.83    0.25
  -2   7   7   12.18    0.27
   1  -7  -7    0.05    0.04
   1  -7  -7    0.08    0.03
   1  -7  -7    0.09    0.04
  -1   7   7    0.15    0.04
   0  -7  -7   11.55    0.26
   0  -7  -7   11.86    0.23
   0  -7  -7   12.19    0.24
   0   7   7   11.66    0.26
  -1  -7  -7    0.63    0.05
  -1  -7  -7    0.73    0.07
  -1  -7  -7    0.70    0.07
  -1  -7  -7    0.69    0.07
   1   7   7    0.70    0.07
  -2  -7  -7    0.21    0.05
  -2  -7  -7    0.21    0.02
  -2  -7  -7    0.20    0.05
  -2  -7  -7    0.25    0.05
  -2  -7  -7    0.16    0.04
   2   7   7    0.16    0.05
  -3  -7  -7   -0.03    0.04
  -3  -7  -7    0.01    0.04
  -3  -7  -7    0.07    0.04
  -4  -7  -7    1.06    0.08
  -4  -7  -7    1.23    0.09
  -4  -7  -7    1.05    0.09
  -5  -7  -7    0.56    0.06
  -5  -7  -7    0.47    0.05
  -5  -7  -7    0.61    0.05
  -7   8   7    2.93    0.09
  -6   8   7    6.61    0.16
   5  -8  -7    3.82    0.14
  -5   8   7    3.98    0.10
  -5   8   7    3.83    0.13
  -5   8   7    3.94    0.12
   4  -8  -7    4.14    0.15
  -4   8   7    4.38    0.13
  -4   8   7    4.30    0.14
  -4   8   7    4.09    0.14
   3  -8  -7    8.80    0.23
   3  -8  -7    8.69    0.21
  -3   8   7    8.89    0.23
  -3   8   7    9.06    0.22
  -3   8   7    9.38    0.21
   2  -8  -7    2.09    0.11
   2  -8  -7    2.32    0.11
  -2   8   7    2.16    0.11
  -2   8   7    2.09    0.11
   1  -8  -7   11.22    0.26
   1  -8  -7   11.14    0.23
   1  -8  -7   10.87    0.24
  -1   8   7   10.89    0.26
   0  -8  -7    7.05    0.20
   0  -8  -7    7.30    0.16
   0  -8  -7    7.13    0.17
   0   8   7    7.07    0.20
  -1  -8  -7    1.74    0.08
  -1  -8  -7    1.59    0.09
  -1  -8  -7    1.64    0.09
   1   8   7    1.78    0.10
  -2  -8  -7    3.66    0.13
  -2  -8  -7    3.49    0.12
  -2  -8  -7    3.58    0.13
  -3  -8  -7    0.23    0.05
  -3  -8  -7    0.18    0.05
  -3  -8  -7    0.14    0.04
  -4  -8  -7    0.17    0.04
  -4  -8  -7    0.23    0.04
  -4  -8  -7    0.13    0.04
  -5  -8  -7   12.89    0.20
  -5  -8  -7   13.03    0.21
  -5  -8  -7   12.65    0.24
  -5  -8  -7   12.94    0.23
   6  -9  -7    0.04    0.03
  -6   9   7    0.08    0.03
   5  -9  -7    1.76    0.09
   5  -9  -7    1.67    0.09
  -5   9   7    1.78    0.06
  -5   9   7    1.84    0.08
  -5   9   7    1.69    0.09
   4  -9  -7    7.55    0.21
   4  -9  -7    7.70    0.19
  -4   9   7    7.98    0.19
  -4   9   7    7.73    0.20
  -4   9   7    8.12    0.18
   3  -9  -7    7.56    0.18
   3  -9  -7    7.97    0.22
   3  -9  -7    7.86    0.19
   3  -9  -7    7.65    0.21
  -3   9   7    8.03    0.21
  -3   9   7    7.86    0.20
  -3   9   7    7.99    0.20
   2  -9  -7    9.79    0.21
   2  -9  -7    9.82    0.25
   2  -9  -7    9.45    0.23
  -2   9   7    9.58    0.24
  -2   9   7    9.92    0.23
  -2   9   7    9.73    0.21
   1  -9  -7   11.20    0.24
   1  -9  -7   11.61    0.23
   1  -9  -7   11.30    0.27
  -1   9   7   11.83    0.25
  -1   9   7   11.36    0.26
   0  -9  -7    0.31    0.06
   0  -9  -7    0.24    0.05
   0  -9  -7    0.22    0.05
   0  -9  -7    0.26    0.04
   0   9   7    0.26    0.05
   0   9   7    0.15    0.05
  -1  -9  -7    1.71    0.07
  -1  -9  -7    1.82    0.09
   1   9   7    2.00    0.09
   1   9   7    1.91    0.10
  -2  -9  -7    0.24    0.05
  -2  -9  -7    0.22    0.04
  -3  -9  -7    2.10    0.09
  -3  -9  -7    2.05    0.09
  -3  -9  -7    1.90    0.09
  -4  -9  -7   10.14    0.21
  -4  -9  -7   10.75    0.18
  -4  -9  -7   11.01    0.21
  -4  -9  -7   10.74    0.19
   5 -10  -7    1.33    0.07
  -5  10   7    1.32    0.07
  -5  10   7    1.33    0.07
   4 -10  -7    0.74    0.06
   4 -10  -7    0.72    0.05
   4 -10  -7    0.66    0.07
   4 -10  -7    0.78    0.07
  -4  10   7    0.68    0.07
  -4  10   7    0.68    0.06
  -4  10   7    0.64    0.06
   3 -10  -7    0.50    0.06
   3 -10  -7    0.58    0.05
   3 -10  -7    0.58    0.06
   3 -10  -7    0.54    0.07
  -3  10   7    0.49    0.06
  -3  10   7    0.62    0.07
  -3  10   7    0.50    0.06
   2 -10  -7    2.24    0.10
   2 -10  -7    2.19    0.10
   2 -10  -7    2.10    0.09
   2 -10  -7    2.06    0.11
  -2  10   7    2.47    0.10
  -2  10   7    2.38    0.12
  -2  10   7    2.34    0.11
   1 -10  -7    1.08    0.07
   1 -10  -7    1.05    0.08
   1 -10  -7    1.21    0.08
   1 -10  -7    1.13    0.09
  -1  10   7    0.88    0.07
  -1  10   7    1.18    0.09
  -1  10   7    1.04    0.08
   0 -10  -7    0.82    0.06
   0 -10  -7    0.76    0.07
   0 -10  -7    0.73    0.07
   0  10   7    0.82    0.07
   0  10   7    0.75    0.07
  -1 -10  -7    1.07    0.07
  -1 -10  -7    0.96    0.05
   1  10   7    1.10    0.08
  -2 -10  -7    2.40    0.09
  -2 -10  -7    2.11    0.09
  -3 -10  -7    0.01    0.03
   3  10   7    0.02    0.03
   5 -11  -7    1.40    0.07
  -5  11   7    1.26    0.06
   4 -11  -7    1.72    0.09
   4 -11  -7    1.71    0.07
  -4  11   7    1.72    0.08
  -4  11   7    1.75    0.08
  -4  11   7    1.51    0.06
   3 -11  -7    0.06    0.03
   3 -11  -7    0.08    0.04
  -3  11   7    0.05    0.04
  -3  11   7   -0.04    0.03
  -3  11   7    0.03    0.04
   2 -11  -7    6.74    0.15
   2 -11  -7    6.64    0.18
   2 -11  -7    6.88    0.17
   2 -11  -7    6.62    0.17
   2 -11  -7    7.46    0.17
  -2  11   7    7.01    0.16
  -2  11   7    7.36    0.17
  -2  11   7    6.99    0.18
   1 -11  -7    1.23    0.06
   1 -11  -7    1.26    0.08
   1 -11  -7    1.18    0.07
   1 -11  -7    1.19    0.07
  -1  11   7    1.28    0.08
  -1  11   7    1.18    0.08
  -1  11   7    1.42    0.08
   0 -11  -7    0.25    0.04
   0 -11  -7    0.14    0.03
   0  11   7    0.18    0.04
   0  11   7    0.15    0.04
   0  11   7    0.18    0.04
  -1 -11  -7    0.04    0.03
   1  11   7   -0.01    0.03
  -2 -11  -7   -0.01    0.02
   2  11   7   -0.02    0.03
   4 -12  -7    1.15    0.06
  -4  12   7    1.13    0.05
  -4  12   7    1.15    0.06
   3 -12  -7    0.68    0.05
  -3  12   7    0.62    0.05
  -3  12   7    0.71    0.05
  -3  12   7    0.52    0.05
   2 -12  -7    1.37    0.05
   2 -12  -7    1.33    0.07
  -2  12   7    1.18    0.07
  -2  12   7    1.40    0.07
  -2  12   7    1.38    0.07
  -2  12   7    1.42    0.08
   1 -12  -7    2.39    0.08
  -1  12   7    2.19    0.08
  -1  12   7    2.29    0.09
  -1  12   7    2.27    0.08
   0 -12  -7    4.91    0.09
   0 -12  -7    4.84    0.11
   0  12   7    4.90    0.12
   0  12   7    4.87    0.12
   1  12   7    2.03    0.07
  -2  13   7    5.02    0.11
  -1  13   7    5.20    0.11
   0  13  -8    1.83    0.06
   0  13  -8    1.88    0.08
   0 -13   8    1.77    0.07
  -1  13  -8    2.94    0.06
  -1  13  -8    2.97    0.09
   1 -13   8    2.97    0.10
  -2  13  -8    1.02    0.05
  -3  13  -8    0.14    0.03
  -4  13  -8    2.53    0.07
   2  12  -8    0.18    0.03
   2  12  -8    0.22    0.04
  -2 -12   8    0.20    0.03
   1  12  -8    3.61    0.11
   1  12  -8    3.69    0.11
   1  12  -8    3.65    0.11
   1  12  -8    3.83    0.11
  -1 -12   8    3.47    0.11
  -1 -12   8    3.90    0.11
   0  12  -8    0.14    0.03
   0  12  -8    0.18    0.04
   0 -12   8    0.21    0.05
  -1  12  -8    0.66    0.06
  -1  12  -8    0.66    0.05
  -2  12  -8    0.98    0.06
  -2  12  -8    0.91    0.07
  -3  12  -8    1.38    0.07
  -4  12  -8    3.26    0.10
  -4  12  -8    3.00    0.09
  -5  12  -8    0.63    0.04
  -5  12  -8    0.57    0.04
   3  11  -8    0.39    0.04
   3  11  -8    0.41    0.04
   3  11  -8    0.44    0.04
  -3 -11   8    0.52    0.04
   2  11  -8    0.00    0.03
   2  11  -8    0.03    0.03
   2  11  -8    0.02    0.03
  -2 -11   8    0.03    0.03
  -2 -11   8    0.04    0.03
   1  11  -8    0.60    0.06
   1  11  -8    0.60    0.06
   1  11  -8    0.45    0.05
   1  11  -8    0.45    0.06
  -1 -11   8    0.55    0.06
   0  11  -8    0.31    0.05
   0  11  -8    0.35    0.05
   0  11  -8    0.36    0.05
   0  11  -8    0.30    0.05
   0 -11   8    0.22    0.05
  -1  11  -8    8.60    0.19
  -1  11  -8    8.80    0.18
  -1  11  -8    8.60    0.21
  -2  11  -8    0.09    0.04
  -2  11  -8    0.01    0.02
  -2  11  -8    0.02    0.03
  -3  11  -8    0.36    0.05
  -3  11  -8    0.37    0.05
  -4  11  -8    0.05    0.03
  -4  11  -8    0.02    0.03
  -4  11  -8    0.03    0.03
  -5  11  -8    1.49    0.06
  -5  11  -8    1.44    0.07
  -5  11  -8    1.48    0.07
  -6  11  -8    0.09    0.02
   4  10  -8   -0.03    0.02
   4  10  -8   -0.01    0.02
   3  10  -8    0.53    0.05
   3  10  -8    0.60    0.05
   3  10  -8    0.51    0.06
  -3 -10   8    0.59    0.05
   2  10  -8    2.80    0.11
   2  10  -8    2.59    0.11
   2  10  -8    2.53    0.11
  -2 -10   8    2.66    0.11
  -2 -10   8    2.75    0.10
   1  10  -8    1.67    0.09
   1  10  -8    1.75    0.09
   1  10  -8    1.57    0.09
   1  10  -8    1.51    0.09
  -1 -10   8    1.67    0.10
   0  10  -8    1.02    0.08
   0  10  -8    1.09    0.09
   0  10  -8    1.03    0.08
   0  10  -8    1.06    0.08
  -1  10  -8    1.04    0.08
  -1  10  -8    1.10    0.07
  -1  10  -8    1.04    0.07
  -2  10  -8    0.13    0.04
  -2  10  -8    0.24    0.04
  -2  10  -8    0.18    0.03
  -3  10  -8    5.25    0.13
  -3  10  -8    5.04    0.15
  -3  10  -8    5.32    0.15
  -3  10  -8    5.28    0.15
  -4  10  -8    0.14    0.04
  -4  10  -8    0.17    0.04
  -4  10  -8    0.17    0.04
  -5  10  -8    0.06    0.03
  -5  10  -8   -0.02    0.02
  -5  10  -8    0.02    0.03
  -6  10  -8    0.45    0.04
  -6  10  -8    0.48    0.04
  -6  10  -8    0.44    0.04
   5   9  -8    0.30    0.03
   4   9  -8   15.14    0.28
   4   9  -8   15.72    0.29
   4   9  -8   15.19    0.29
  -4  -9   8   15.29    0.23
   3   9  -8   15.38    0.31
   3   9  -8   16.14    0.30
   3   9  -8   16.39    0.32
   3   9  -8   15.78    0.30
  -3  -9   8   15.67    0.26
  -3  -9   8   16.03    0.28
   2   9  -8    9.09    0.23
   2   9  -8    9.12    0.22
   2   9  -8    9.15    0.22
  -2  -9   8    9.04    0.21
  -2  -9   8    9.36    0.21
   1   9  -8   19.26    0.36
   1   9  -8   18.76    0.37
   1   9  -8   18.78    0.35
  -1  -9   8   18.12    0.37
   0   9  -8   24.15    0.42
   0   9  -8   24.06    0.44
   0   9  -8   24.05    0.40
   0   9  -8   24.10    0.43
  -1   9  -8   14.17    0.28
  -1   9  -8   14.09    0.27
  -1   9  -8   13.80    0.30
  -1   9  -8   14.66    0.30
  -1   9  -8   14.63    0.26
  -2   9  -8    2.61    0.08
  -2   9  -8    2.32    0.10
  -2   9  -8    2.54    0.09
  -2   9  -8    2.63    0.11
  -2   9  -8    2.62    0.11
  -3   9  -8    2.50    0.11
  -3   9  -8    2.47    0.11
  -3   9  -8    2.59    0.09
  -3   9  -8    2.61    0.11
  -3   9  -8    2.61    0.12
  -4   9  -8    1.06    0.09
  -4   9  -8    1.02    0.06
  -4   9  -8    1.18    0.08
  -4   9  -8    1.02    0.08
  -5   9  -8    3.34    0.12
  -5   9  -8    3.11    0.09
  -5   9  -8    3.27    0.12
  -6   9  -8   13.76    0.25
  -6   9  -8   13.80    0.24
  -6   9  -8   13.44    0.22
   5   8  -8    1.14    0.06
   5   8  -8    1.17    0.07
   5   8  -8    1.23    0.07
   4   8  -8    0.84    0.07
   4   8  -8    0.88    0.08
   4   8  -8    0.90    0.08
  -4  -8   8    0.89    0.06
   3   8  -8    0.98    0.08
   3   8  -8    0.95    0.08
   3   8  -8    0.92    0.08
   3   8  -8    0.89    0.07
  -3  -8   8    0.98    0.07
  -3  -8   8    0.84    0.07
   2   8  -8    0.32    0.06
   2   8  -8    0.34    0.05
   2   8  -8    0.30    0.05
   2   8  -8    0.25    0.05
  -2  -8   8    0.26    0.05
   1   8  -8    0.26    0.05
   1   8  -8    0.22    0.05
   1   8  -8    0.22    0.05
   0   8  -8    0.04    0.03
   0   8  -8    0.09    0.04
   0   8  -8    0.05    0.03
   0   8  -8    0.07    0.04
  -1   8  -8    1.35    0.08
  -1   8  -8    1.44    0.08
  -1   8  -8    1.37    0.08
  -1   8  -8    1.34    0.08
  -1   8  -8    1.53    0.09
  -2   8  -8    0.13    0.04
  -2   8  -8    0.19    0.05
  -2   8  -8    0.15    0.04
  -2   8  -8    0.21    0.04
  -2   8  -8    0.06    0.04
  -2   8  -8    0.13    0.03
  -3   8  -8    5.06    0.15
  -3   8  -8    5.13    0.13
  -3   8  -8    4.94    0.17
  -3   8  -8    5.02    0.15
  -3   8  -8    4.75    0.15
  -4   8  -8    4.81    0.15
  -4   8  -8    4.86    0.15
  -4   8  -8    5.14    0.12
  -4   8  -8    4.77    0.17
  -5   8  -8    4.93    0.15
  -5   8  -8    4.85    0.15
  -5   8  -8    5.04    0.12
  -6   8  -8    3.51    0.09
  -6   8  -8    3.79    0.11
  -6   8  -8    3.63    0.12
  -7   8  -8    4.04    0.10
  -7   8  -8    3.88    0.08
   6   7  -8    0.00    0.03
   5   7  -8    0.73    0.07
   5   7  -8    0.76    0.06
   5   7  -8    0.72    0.06
   4   7  -8    3.90    0.14
   4   7  -8    3.76    0.13
   4   7  -8    3.57    0.14
  -4  -7   8    3.84    0.11
   3   7  -8   23.81    0.41
   3   7  -8   23.82    0.42
   3   7  -8   23.62    0.44
   3   7  -8   23.97    0.44
  -3  -7   8   23.89    0.40
  -3  -7   8   24.35    0.41
   2   7  -8   16.33    0.32
   2   7  -8   16.57    0.32
   2   7  -8   17.06    0.34
   2   7  -8   16.47    0.33
  -2  -7   8   16.78    0.33
   1   7  -8    5.63    0.16
   1   7  -8    5.38    0.16
   1   7  -8    5.71    0.16
   0   7  -8    0.47    0.06
   0   7  -8    0.45    0.06
   0   7  -8    0.38    0.05
   0   7  -8    0.34    0.05
  -1   7  -8    2.62    0.10
  -1   7  -8    2.67    0.11
  -1   7  -8    2.68    0.09
  -1   7  -8    2.71    0.11
  -1   7  -8    2.69    0.09
  -2   7  -8    0.02    0.03
  -2   7  -8    0.00    0.02
  -2   7  -8    0.04    0.03
  -2   7  -8    0.05    0.04
  -2   7  -8    0.04    0.03
  -2   7  -8    0.03    0.03
  -2   7  -8    0.02    0.03
  -3   7  -8   15.12    0.34
  -3   7  -8   14.99    0.29
  -3   7  -8   14.63    0.25
  -3   7  -8   14.58    0.29
  -3   7  -8   14.79    0.30
  -4   7  -8    4.19    0.11
  -4   7  -8    4.29    0.14
  -4   7  -8    4.12    0.14
  -4   7  -8    4.15    0.16
  -5   7  -8   12.99    0.22
  -5   7  -8   13.31    0.27
  -5   7  -8   12.34    0.31
  -5   7  -8   12.68    0.26
  -6   7  -8    1.91    0.07
  -6   7  -8    2.06    0.09
  -6   7  -8    2.08    0.09
  -7   7  -8    0.25    0.03
  -7   7  -8    0.31    0.04
   6   6  -8    0.14    0.04
   5   6  -8    2.15    0.09
   5   6  -8    2.14    0.11
   5   6  -8    2.07    0.09
   4   6  -8    4.31    0.15
   4   6  -8    4.15    0.13
   4   6  -8    4.07    0.14
  -4  -6   8    3.98    0.12
   3   6  -8    0.01    0.04
   3   6  -8    0.00    0.03
   3   6  -8    0.07    0.04
  -3  -6   8    0.09    0.04
  -3  -6   8    0.09    0.04
   2   6  -8    0.18    0.04
   2   6  -8    0.16    0.04
   2   6  -8    0.16    0.04
   2   6  -8    0.12    0.04
  -2  -6   8    0.06    0.04
   1   6  -8    2.23    0.09
   1   6  -8    2.25    0.10
   1   6  -8    2.32    0.09
   1   6  -8    2.24    0.15
   0   6  -8   22.22    0.38
   0   6  -8   22.26    0.50
   0   6  -8   22.22    0.38
   0   6  -8   21.72    0.36
  -1   6  -8    0.10    0.03
  -1   6  -8    0.12    0.04
  -1   6  -8    0.13    0.03
  -1   6  -8    0.08    0.03
  -2   6  -8    0.57    0.06
  -2   6  -8    0.50    0.04
  -2   6  -8    0.59    0.06
  -2   6  -8    0.53    0.04
  -2   6  -8    0.55    0.07
  -3   6  -8    4.77    0.16
  -3   6  -8    4.58    0.14
  -3   6  -8    4.39    0.14
  -3   6  -8    4.82    0.11
  -3   6  -8    4.77    0.14
  -4   6  -8    0.23    0.05
  -4   6  -8    0.18    0.05
  -4   6  -8    0.26    0.03
  -4   6  -8    0.31    0.05
  -4   6  -8    0.25    0.05
  -5   6  -8    0.00    0.04
  -5   6  -8    0.03    0.02
  -5   6  -8   -0.03    0.03
  -5   6  -8   -0.01    0.04
  -6   6  -8   19.36    0.33
  -6   6  -8   17.75    0.27
  -7   6  -8    0.67    0.04
  -7   6  -8    0.61    0.05
   6   5  -8    0.04    0.03
   5   5  -8    5.26    0.17
  -5  -5   8    5.21    0.11
   4   5  -8   -0.01    0.04
   4   5  -8    0.02    0.04
   4   5  -8    0.05    0.03
  -4  -5   8    0.05    0.03
  -4  -5   8    0.04    0.03
   3   5  -8    9.54    0.23
   3   5  -8    9.45    0.21
   3   5  -8    9.37    0.23
  -3  -5   8    9.45    0.21
  -3  -5   8    9.45    0.21
   2   5  -8    0.41    0.05
   2   5  -8    0.40    0.08
   2   5  -8    0.51    0.06
   2   5  -8    0.43    0.05
   1   5  -8    2.59    0.10
   1   5  -8    2.59    0.15
   0   5  -8    0.46    0.05
   0   5  -8    0.52    0.08
   0   5  -8    0.55    0.06
   0   5  -8    0.66    0.06
  -1   5  -8    0.35    0.05
  -1   5  -8    0.24    0.04
  -1   5  -8    0.29    0.04
  -1   5  -8    0.22    0.06
  -2   5  -8   14.89    0.32
  -2   5  -8   14.37    0.22
  -2   5  -8   14.38    0.28
  -2   5  -8   14.15    0.27
  -3   5  -8   26.09    0.50
  -3   5  -8   25.23    0.38
  -3   5  -8   25.92    0.44
  -3   5  -8   25.75    0.43
  -4   5  -8    2.69    0.11
  -4   5  -8    2.51    0.12
  -4   5  -8    2.55    0.07
  -4   5  -8    2.47    0.11
  -4   5  -8    2.80    0.11
  -4   5  -8    2.59    0.11
  -5   5  -8   23.21    0.40
  -5   5  -8   23.37    0.41
  -5   5  -8   23.35    0.47
  -6   5  -8    4.40    0.13
   6   4  -8    1.89    0.10
   5   4  -8    2.10    0.11
  -5  -4   8    2.07    0.08
   4   4  -8    0.06    0.04
   4   4  -8    0.06    0.04
   4   4  -8    0.05    0.03
  -4  -4   8    0.02    0.03
  -4  -4   8    0.04    0.03
   3   4  -8   28.62    0.46
   3   4  -8   28.30    0.50
   3   4  -8   28.62    0.49
  -3  -4   8   28.41    0.49
  -3  -4   8   28.39    0.46
   2   4  -8   13.22    0.37
   2   4  -8   13.02    0.27
   2   4  -8   13.41    0.25
   1   4  -8   39.58    0.60
   1   4  -8   40.10    0.77
   0   4  -8   14.60    0.36
  -1   4  -8    2.10    0.09
  -1   4  -8    2.11    0.12
  -2   4  -8    1.51    0.07
  -2   4  -8    1.55    0.08
  -2   4  -8    1.80    0.09
  -3   4  -8    1.49    0.09
  -3   4  -8    1.57    0.08
  -3   4  -8    1.57    0.08
  -4   4  -8    6.71    0.17
  -4   4  -8    6.78    0.18
  -4   4  -8    6.45    0.20
  -4   4  -8    6.52    0.17
  -4   4  -8    6.72    0.18
  -5   4  -8    5.94    0.16
  -5   4  -8    6.13    0.19
  -5   4  -8    5.93    0.16
  -6   4  -8    0.59    0.06
   7   3  -8    0.81    0.06
  -7  -3   8    0.78    0.05
   6   3  -8    0.23    0.05
   5   3  -8    0.64    0.07
  -5  -3   8    0.58    0.05
   4   3  -8    3.04    0.12
  -4  -3   8    3.08    0.11
   3   3  -8   11.38    0.25
   3   3  -8   10.89    0.34
   3   3  -8   11.12    0.22
  -3  -3   8   10.77    0.22
   2   3  -8    9.36    0.29
   2   3  -8    9.00    0.19
   1   3  -8   30.10    0.61
   0   3  -8    1.85    0.11
  -1   3  -8    0.36    0.05
  -1   3  -8    0.39    0.06
  -2   3  -8   13.17    0.33
  -2   3  -8   13.23    0.29
  -3   3  -8    2.94    0.12
  -3   3  -8    2.81    0.10
  -3   3  -8    2.87    0.10
  -4   3  -8    1.36    0.09
  -4   3  -8    1.27    0.09
  -4   3  -8    1.34    0.08
  -4   3  -8    1.29    0.08
  -4   3  -8    1.25    0.08
  -4   3  -8    1.43    0.08
  -5   3  -8    1.80    0.10
  -5   3  -8    1.89    0.11
  -5   3  -8    1.82    0.09
  -6   3  -8    4.10    0.13
  -7  -2   8    0.25    0.03
   6   2  -8    0.44    0.06
  -6  -2   8    0.43    0.04
   5   2  -8    4.65    0.15
  -5  -2   8    4.33    0.12
  -5  -2   8    4.54    0.12
  -5  -2   8    4.29    0.15
   4   2  -8    0.66    0.07
  -4  -2   8    0.52    0.05
  -4  -2   8    0.50    0.05
   3   2  -8    4.24    0.14
   3   2  -8    4.08    0.19
   2   2  -8   16.24    0.40
   1   2  -8   20.14    0.45
   0   2  -8   28.28    0.57
  -1   2  -8   46.17    0.84
  -1   2  -8   46.20    0.77
  -2   2  -8    2.52    0.13
  -2   2  -8    2.60    0.11
  -3   2  -8    0.55    0.06
  -3   2  -8    0.53    0.08
  -3   2  -8    0.50    0.06
  -3   2  -8    0.49    0.05
  -4   2  -8   23.34    0.40
  -4   2  -8   22.86    0.41
  -4   2  -8   23.14    0.40
  -4   2  -8   23.26    0.41
  -4   2  -8   23.45    0.46
  -5   2  -8    1.92    0.10
  -5   2  -8    1.80    0.10
  -5   2  -8    1.80    0.10
  -7  -1   8    3.77    0.10
  -7  -1   8    3.92    0.10
   6   1  -8    0.09    0.04
  -6  -1   8    0.08    0.03
  -6  -1   8    0.12    0.04
   5   1  -8   14.32    0.30
  -5  -1   8   14.04    0.25
  -5  -1   8   14.38    0.25
  -5  -1   8   13.67    0.30
   4   1  -8    6.92    0.19
  -4  -1   8    6.88    0.16
  -4  -1   8    6.76    0.16
   3   1  -8    1.66    0.09
   3   1  -8    1.69    0.13
   2   1  -8    0.06    0.04
   1   1  -8   12.71    0.32
   0   1  -8    5.94    0.20
  -1   1  -8    1.32    0.11
  -2   1  -8    8.55    0.26
  -3   1  -8    0.15    0.04
  -3   1  -8    0.10    0.04
  -3   1  -8    0.19    0.04
  -3   1  -8    0.19    0.06
  -4   1  -8    3.27    0.12
  -4   1  -8    3.21    0.12
  -4   1  -8    3.29    0.12
  -4   1  -8    3.10    0.12
  -5   1  -8   38.39    0.61
  -5   1  -8   38.34    0.62
  -5   1  -8   37.14    0.58
  -5   1  -8   37.43    0.60
  -7   0   8    1.77    0.07
  -7   0   8    1.71    0.06
  -6   0   8    0.36    0.06
  -6   0   8    0.51    0.05
  -6   0   8    0.37    0.04
   5   0  -8    0.10    0.04
  -5   0   8    0.10    0.04
  -5   0   8    0.06    0.03
  -5   0   8    0.04    0.03
   4   0  -8    2.83    0.12
  -4   0   8    2.83    0.10
  -4   0   8    3.02    0.10
   3   0  -8    0.22    0.06
   2   0  -8    0.42    0.07
   1   0  -8   10.36    0.28
   0   0  -8    4.76    0.18
  -1   0  -8   33.27    0.65
  -2   0  -8   10.08    0.29
  -3   0  -8    6.32    0.16
  -3   0  -8    6.20    0.16
  -3   0  -8    6.35    0.18
  -3   0  -8    6.25    0.24
  -4   0  -8    8.78    0.22
  -4   0  -8    8.72    0.21
  -4   0  -8    8.97    0.21
  -4   0  -8    8.75    0.21
  -4   0  -8    8.94    0.20
  -5   0  -8   30.95    0.52
  -5   0  -8   31.25    0.54
  -5   0  -8   31.68    0.52
  -7   1   8    0.72    0.05
  -7   1   8    0.80    0.05
  -7   1   8    0.85    0.06
  -7   1   8    0.79    0.06
  -6   1   8   12.82    0.23
  -6   1   8   12.75    0.28
  -6   1   8   12.56    0.24
  -5   1   8    1.60    0.08
  -5   1   8    1.56    0.10
  -5   1   8    1.67    0.08
   4  -1  -8   11.58    0.26
  -4   1   8   11.99    0.23
  -4   1   8   11.95    0.27
  -4   1   8   12.16    0.23
   3  -1  -8    7.21    0.24
   2  -1  -8    6.74    0.22
   1  -1  -8    1.40    0.10
   0  -1  -8   50.14    0.90
  -1  -1  -8    0.59    0.08
  -2  -1  -8   31.06    0.64
  -2  -1  -8   31.12    0.49
  -3  -1  -8   15.34    0.30
  -3  -1  -8   15.22    0.29
  -3  -1  -8   15.44    0.31
  -3  -1  -8   14.96    0.41
  -4  -1  -8    1.16    0.08
  -4  -1  -8    1.34    0.09
  -4  -1  -8    1.25    0.09
  -4  -1  -8    1.18    0.09
  -4  -1  -8    1.31    0.09
  -5  -1  -8   17.76    0.35
  -5  -1  -8   18.12    0.34
  -5  -1  -8   17.76    0.36
  -6  -1  -8    1.23    0.08
  -6  -1  -8    1.32    0.08
  -6  -1  -8    1.32    0.08
  -7   2   8    1.72    0.09
  -7   2   8    1.63    0.06
  -7   2   8    1.60    0.07
  -7   2   8    1.74    0.08
  -6   2   8    0.33    0.04
  -6   2   8    0.42    0.05
  -6   2   8    0.50    0.07
  -6   2   8    0.46    0.07
  -5   2   8    0.84    0.08
  -5   2   8    0.78    0.06
  -5   2   8    0.81    0.06
  -4   2   8    4.55    0.13
  -4   2   8    4.66    0.15
  -4   2   8    4.80    0.14
   2  -2  -8    4.50    0.17
   1  -2  -8    1.88    0.11
   0  -2  -8   21.32    0.47
  -1  -2  -8    8.09    0.26
  -2  -2  -8    2.87    0.10
  -2  -2  -8    2.86    0.10
  -2  -2  -8    2.54    0.15
  -3  -2  -8    2.38    0.11
  -3  -2  -8    2.35    0.10
  -3  -2  -8    2.49    0.11
  -3  -2  -8    2.55    0.11
  -4  -2  -8    1.15    0.09
  -4  -2  -8    1.06    0.09
  -4  -2  -8    1.09    0.09
  -5  -2  -8   19.52    0.39
  -5  -2  -8   19.48    0.37
  -5  -2  -8   19.50    0.37
  -6  -2  -8    3.06    0.11
  -6  -2  -8    2.79    0.11
  -6  -2  -8    3.04    0.11
  -7   3   8    0.05    0.03
  -7   3   8    0.02    0.03
  -7   3   8    0.04    0.03
   6  -3  -8    3.53    0.14
  -6   3   8    3.51    0.13
  -6   3   8    3.59    0.14
  -6   3   8    3.42    0.10
  -5   3   8    6.00    0.15
  -5   3   8    6.23    0.19
  -4   3   8    0.05    0.04
  -4   3   8    0.08    0.04
  -4   3   8    0.06    0.04
   2  -3  -8    1.29    0.10
   1  -3  -8   -0.01    0.03
   0  -3  -8    0.80    0.09
  -1  -3  -8   20.88    0.48
  -1  -3  -8   21.07    0.36
  -2  -3  -8    3.22    0.12
  -2  -3  -8    3.12    0.11
  -2  -3  -8    2.97    0.17
  -2  -3  -8    3.06    0.12
  -3  -3  -8   11.69    0.23
  -3  -3  -8   11.30    0.25
  -3  -3  -8   11.16    0.25
  -3  -3  -8   11.56    0.27
  -4  -3  -8    3.14    0.11
  -4  -3  -8    2.94    0.12
  -4  -3  -8    3.06    0.13
  -4  -3  -8    3.08    0.12
  -5  -3  -8    0.05    0.04
  -5  -3  -8    0.01    0.04
  -5  -3  -8    0.01    0.04
  -6  -3  -8    0.48    0.06
  -6  -3  -8    0.51    0.06
  -7   4   8    0.18    0.04
  -7   4   8    0.14    0.03
  -7   4   8    0.22    0.04
   6  -4  -8    0.29    0.06
  -6   4   8    0.33    0.06
  -6   4   8    0.36    0.06
   5  -4  -8    8.40    0.23
  -5   4   8    8.81    0.18
  -5   4   8    8.62    0.23
   4  -4  -8    1.88    0.11
  -4   4   8    1.61    0.09
  -4   4   8    2.02    0.10
  -4   4   8    1.81    0.09
  -3   4   8    0.19    0.05
  -3   4   8    0.12    0.04
   1  -4  -8    0.93    0.09
   0  -4  -8   -0.01    0.03
  -1  -4  -8   16.87    0.43
  -1  -4  -8   17.34    0.31
  -1  -4  -8   17.17    0.33
  -2  -4  -8    8.91    0.21
  -2  -4  -8    8.75    0.14
  -2  -4  -8    8.85    0.19
  -2  -4  -8    9.10    0.22
  -2  -4  -8    9.00    0.21
  -3  -4  -8    0.31    0.05
  -3  -4  -8    0.24    0.05
  -3  -4  -8    0.28    0.06
  -3  -4  -8    0.24    0.05
  -4  -4  -8    0.08    0.04
  -4  -4  -8    0.07    0.04
  -4  -4  -8    0.01    0.04
  -4  -4  -8    0.04    0.04
  -5  -4  -8    0.79    0.08
  -5  -4  -8    0.84    0.07
  -5  -4  -8    0.94    0.07
  -5  -4  -8    0.93    0.08
  -6  -4  -8    0.09    0.03
  -6  -4  -8    0.14    0.04
  -7   5   8    0.15    0.04
  -7   5   8    0.17    0.03
   6  -5  -8    6.25    0.18
  -6   5   8    6.75    0.19
  -6   5   8    6.84    0.17
   5  -5  -8    1.24    0.10
  -5   5   8    1.22    0.07
  -5   5   8    1.04    0.09
   4  -5  -8    0.40    0.06
  -4   5   8    0.33    0.06
  -4   5   8    0.26    0.05
  -4   5   8    0.35    0.05
  -3   5   8    0.04    0.04
  -3   5   8    0.01    0.03
  -3   5   8   -0.01    0.03
  -3   5   8    0.00    0.04
  -2   5   8    2.56    0.11
   0  -5  -8    2.34    0.14
   0  -5  -8    2.62    0.10
   0  -5  -8    2.38    0.10
  -1  -5  -8    1.45    0.09
  -1  -5  -8    1.64    0.08
  -1  -5  -8    1.32    0.13
  -1  -5  -8    1.55    0.08
  -2  -5  -8    6.77    0.18
  -2  -5  -8    6.76    0.17
  -2  -5  -8    6.69    0.18
  -2  -5  -8    6.44    0.17
  -2  -5  -8    6.86    0.19
  -3  -5  -8   22.17    0.44
  -3  -5  -8   23.15    0.38
  -3  -5  -8   22.89    0.41
  -3  -5  -8   22.85    0.42
  -4  -5  -8    0.47    0.07
  -4  -5  -8    0.50    0.06
  -4  -5  -8    0.43    0.06
  -4  -5  -8    0.48    0.06
  -5  -5  -8    1.42    0.08
  -5  -5  -8    1.33    0.09
  -5  -5  -8    1.25    0.08
  -6  -5  -8    3.75    0.11
  -6  -5  -8    3.97    0.09
  -6  -5  -8    3.83    0.11
  -7   6   8    0.45    0.05
   6  -6  -8    5.21    0.16
  -6   6   8    5.71    0.16
   5  -6  -8    2.73    0.12
  -5   6   8    2.62    0.12
  -5   6   8    2.56    0.09
   4  -6  -8    6.43    0.19
  -4   6   8    6.45    0.17
  -4   6   8    6.68    0.19
   3  -6  -8    8.80    0.22
  -3   6   8    8.92    0.22
  -3   6   8    8.46    0.21
  -3   6   8    8.68    0.20
   2  -6  -8    1.56    0.10
  -2   6   8    1.50    0.09
  -2   6   8    1.60    0.12
   1  -6  -8   13.66    0.27
  -1   6   8   13.75    0.29
   0  -6  -8   14.41    0.27
   0  -6  -8   14.67    0.29
   0  -6  -8   14.93    0.27
   0   6   8   14.90    0.31
  -1  -6  -8    6.67    0.17
  -1  -6  -8    6.57    0.18
  -1  -6  -8    6.67    0.17
  -1  -6  -8    6.37    0.18
  -1  -6  -8    6.43    0.17
  -2  -6  -8   12.52    0.28
  -2  -6  -8   12.55    0.27
  -2  -6  -8   12.04    0.25
  -2  -6  -8   12.46    0.26
  -2  -6  -8   12.73    0.25
  -3  -6  -8    2.38    0.11
  -3  -6  -8    2.30    0.10
  -3  -6  -8    2.42    0.12
  -3  -6  -8    2.26    0.11
  -4  -6  -8    9.50    0.20
  -4  -6  -8    9.31    0.22
  -4  -6  -8    9.36    0.22
  -4  -6  -8    9.02    0.23
  -5  -6  -8    1.18    0.08
  -5  -6  -8    1.38    0.07
  -5  -6  -8    1.45    0.08
  -6  -6  -8    2.91    0.06
  -6  -6  -8    3.12    0.08
  -7   7   8    1.28    0.06
  -6   7   8    8.11    0.19
   5  -7  -8    0.10    0.04
  -5   7   8    0.02    0.03
  -5   7   8    0.10    0.04
   4  -7  -8   13.95    0.31
  -4   7   8   14.33    0.28
  -4   7   8   14.18    0.27
  -4   7   8   14.31    0.29
  -4   7   8   13.64    0.29
   3  -7  -8    2.14    0.11
  -3   7   8    2.23    0.11
  -3   7   8    2.38    0.11
  -3   7   8    2.34    0.11
   2  -7  -8   21.33    0.40
  -2   7   8   21.15    0.40
  -2   7   8   20.91    0.41
  -2   7   8   21.59    0.38
   1  -7  -8    3.19    0.11
   1  -7  -8    3.03    0.11
  -1   7   8    3.31    0.13
   0  -7  -8    6.83    0.17
   0  -7  -8    6.78    0.15
   0   7   8    7.22    0.19
  -1  -7  -8    0.11    0.03
  -1  -7  -8    0.10    0.04
  -1  -7  -8    0.08    0.04
  -1  -7  -8    0.10    0.04
   1   7   8    0.07    0.04
  -2  -7  -8    3.94    0.14
  -2  -7  -8    3.78    0.13
  -2  -7  -8    3.91    0.13
  -2  -7  -8    3.84    0.13
   2   7   8    3.72    0.14
  -3  -7  -8    4.33    0.14
  -3  -7  -8    4.29    0.13
  -3  -7  -8    4.04    0.15
  -4  -7  -8   -0.04    0.03
  -4  -7  -8    0.04    0.03
  -4  -7  -8    0.00    0.03
  -5  -7  -8    0.16    0.03
  -5  -7  -8    0.16    0.03
  -5  -7  -8    0.20    0.03
  -6   8   8    0.67    0.06
   5  -8  -8    4.01    0.14
  -5   8   8    4.07    0.13
  -5   8   8    4.09    0.10
   4  -8  -8    4.24    0.15
  -4   8   8    4.55    0.13
  -4   8   8    4.39    0.14
  -4   8   8    4.35    0.14
   3  -8  -8    0.57    0.07
   3  -8  -8    0.56    0.07
  -3   8   8    0.52    0.07
  -3   8   8    0.55    0.07
  -3   8   8    0.41    0.06
   2  -8  -8    0.32    0.06
   2  -8  -8    0.41    0.06
   2  -8  -8    0.42    0.05
  -2   8   8    0.38    0.06
  -2   8   8    0.40    0.06
   1  -8  -8    1.86    0.09
   1  -8  -8    1.76    0.09
  -1   8   8    1.62    0.10
  -1   8   8    1.77    0.11
   0  -8  -8    0.05    0.03
   0  -8  -8   -0.05    0.03
   0  -8  -8    0.06    0.04
   0   8   8   -0.06    0.03
  -1  -8  -8    2.65    0.08
  -1  -8  -8    2.61    0.11
   1   8   8    2.34    0.11
  -2  -8  -8    0.54    0.06
  -2  -8  -8    0.57    0.06
  -2  -8  -8    0.55    0.06
   2   8   8    0.48    0.06
  -3  -8  -8    0.16    0.04
  -3  -8  -8    0.12    0.04
  -3  -8  -8    0.17    0.04
  -4  -8  -8   12.87    0.23
  -4  -8  -8   12.87    0.26
  -4  -8  -8   13.17    0.25
  -5  -8  -8    2.66    0.08
   5  -9  -8    1.37    0.06
  -5   9   8    1.37    0.07
  -5   9   8    1.32    0.05
   4  -9  -8    1.94    0.08
   4  -9  -8    2.32    0.11
   4  -9  -8    2.00    0.10
  -4   9   8    2.03    0.09
  -4   9   8    1.93    0.09
  -4   9   8    2.09    0.10
   3  -9  -8    0.13    0.05
   3  -9  -8    0.17    0.04
   3  -9  -8    0.11    0.04
  -3   9   8    0.24    0.05
  -3   9   8    0.17    0.05
  -3   9   8    0.12    0.05
   2  -9  -8    0.81    0.08
   2  -9  -8    0.96    0.08
   2  -9  -8    1.14    0.07
  -2   9   8    0.88    0.08
  -2   9   8    0.92    0.08
  -2   9   8    0.98    0.07
   1  -9  -8    0.02    0.03
   1  -9  -8    0.02    0.03
  -1   9   8    0.04    0.04
  -1   9   8    0.05    0.04
   0  -9  -8    0.86    0.07
   0  -9  -8    0.95    0.07
   0   9   8    0.84    0.08
   0   9   8    0.82    0.07
  -1  -9  -8    4.70    0.14
  -1  -9  -8    4.50    0.10
   1   9   8    4.42    0.14
   1   9   8    4.55    0.13
  -2  -9  -8    1.28    0.08
  -2  -9  -8    1.23    0.07
  -3  -9  -8   15.92    0.27
  -3  -9  -8   15.54    0.28
  -3  -9  -8   14.92    0.28
  -4  -9  -8    0.13    0.03
  -4  -9  -8    0.19    0.03
  -4  -9  -8    0.15    0.02
   5 -10  -8    1.16    0.08
  -5  10   8    1.20    0.06
   4 -10  -8    1.93    0.07
   4 -10  -8    1.84    0.09
  -4  10   8    1.93    0.09
  -4  10   8    1.66    0.08
  -4  10   8    1.94    0.08
   3 -10  -8    0.19    0.05
   3 -10  -8    0.11    0.04
   3 -10  -8    0.16    0.04
  -3  10   8    0.15    0.04
  -3  10   8    0.14    0.04
  -3  10   8    0.09    0.04
   2 -10  -8    0.04    0.03
   2 -10  -8    0.08    0.04
   2 -10  -8   -0.06    0.04
  -2  10   8    0.05    0.03
  -2  10   8    0.02    0.04
  -2  10   8    0.06    0.04
   1 -10  -8    0.08    0.04
   1 -10  -8    0.08    0.04
   1 -10  -8    0.08    0.03
  -1  10   8    0.07    0.04
  -1  10   8    0.10    0.04
  -1  10   8    0.11    0.04
   0 -10  -8    0.42    0.05
   0 -10  -8    0.52    0.05
   0  10   8    0.52    0.06
   0  10   8    0.46    0.06
  -1 -10  -8    2.13    0.09
   1  10   8    2.17    0.09
  -2 -10  -8   -0.01    0.03
   2  10   8    0.06    0.03
  -3 -10  -8    4.98    0.11
   3  10   8    4.88    0.11
   4 -11  -8    2.05    0.08
  -4  11   8    1.90    0.08
  -4  11   8    2.01    0.06
  -4  11   8    1.95    0.07
   3 -11  -8    0.07    0.04
   3 -11  -8    0.02    0.02
  -3  11   8    0.04    0.03
  -3  11   8    0.03    0.03
  -3  11   8    0.07    0.03
   2 -11  -8    0.20    0.03
   2 -11  -8    0.29    0.04
   2 -11  -8    0.20    0.04
  -2  11   8    0.16    0.04
  -2  11   8    0.21    0.04
  -2  11   8    0.18    0.04
   1 -11  -8    0.34    0.04
   1 -11  -8    0.42    0.04
  -1  11   8    0.28    0.04
  -1  11   8    0.40    0.05
  -1  11   8    0.30    0.05
   0 -11  -8    0.31    0.04
   0 -11  -8    0.26    0.03
   0  11   8    0.23    0.04
   0  11   8    0.25    0.04
   0  11   8    0.30    0.05
  -1 -11  -8    0.05    0.03
   1  11   8    0.04    0.03
  -2 -11  -8    0.49    0.04
   2  11   8    0.50    0.04
  -3  12   8    1.94    0.07
  -3  12   8    1.86    0.07
   2 -12  -8    0.45    0.04
  -2  12   8    0.50    0.04
  -2  12   8    0.50    0.05
  -2  12   8    0.50    0.04
   1 -12  -8    6.38    0.12
  -1  12   8    6.28    0.14
  -1  12   8    6.41    0.13
  -1  12   8    6.20    0.13
   0  12   8    1.50    0.06
   1  12   8    0.83    0.04
   0 -13   9    7.71    0.15
   1 -13   9    4.75    0.12
   2  12  -9    9.72    0.19
   1  12  -9    1.41    0.07
   1  12  -9    1.50    0.06
  -1 -12   9    1.32    0.07
  -1 -12   9    1.47    0.07
   0  12  -9    8.90    0.17
   0  12  -9    9.25    0.19
   0 -12   9    8.99    0.19
  -1  12  -9    3.39    0.11
  -1  12  -9    3.31    0.08
  -2  12  -9    0.09    0.03
  -2  12  -9    0.11    0.04
  -3  12  -9    0.27    0.04
  -4  12  -9    2.65    0.08
  -4  12  -9    2.63    0.08
   3  11  -9    4.81    0.12
  -3 -11   9    4.75    0.09
   2  11  -9    0.00    0.03
   2  11  -9    0.08    0.03
   2  11  -9   -0.01    0.03
   2  11  -9   -0.02    0.03
  -2 -11   9    0.00    0.03
  -2 -11   9   -0.05    0.02
   1  11  -9    1.98    0.09
   1  11  -9    2.05    0.09
   1  11  -9    1.75    0.08
   1  11  -9    1.97    0.09
  -1 -11   9    1.90    0.09
   0  11  -9    0.02    0.03
   0  11  -9    0.18    0.04
   0  11  -9    0.13    0.04
   0 -11   9    0.16    0.05
  -1  11  -9    1.35    0.06
  -1  11  -9    1.28    0.08
  -2  11  -9    1.56    0.09
  -2  11  -9    1.49    0.07
  -3  11  -9    1.24    0.07
  -3  11  -9    1.41    0.07
  -4  11  -9    0.74    0.06
  -4  11  -9    0.79    0.06
  -5  11  -9    0.71    0.05
  -5  11  -9    0.72    0.05
   4  10  -9    0.12    0.03
   3  10  -9    3.05    0.10
   3  10  -9    3.20    0.11
   3  10  -9    3.11    0.10
  -3 -10   9    3.18    0.09
   2  10  -9    0.64    0.07
   2  10  -9    0.78    0.07
   2  10  -9    0.82    0.07
  -2 -10   9    0.63    0.06
  -2 -10   9    0.76    0.06
   1  10  -9    3.77    0.13
   1  10  -9    3.71    0.12
   1  10  -9    3.94    0.13
   1  10  -9    3.69    0.13
  -1 -10   9    3.78    0.13
   0  10  -9    0.05    0.04
   0  10  -9    0.07    0.04
   0  10  -9    0.06    0.04
   0  10  -9   -0.01    0.03
  -1  10  -9    5.44    0.16
  -1  10  -9    5.39    0.15
  -1  10  -9    5.58    0.13
  -1  10  -9    5.50    0.14
  -2  10  -9    3.55    0.07
  -2  10  -9    3.52    0.12
  -2  10  -9    3.61    0.13
  -3  10  -9    0.73    0.06
  -3  10  -9    0.62    0.06
  -3  10  -9    0.80    0.07
  -4  10  -9    0.55    0.05
  -4  10  -9    0.59    0.06
  -4  10  -9    0.48    0.06
  -5  10  -9    0.52    0.05
  -5  10  -9    0.67    0.05
  -5  10  -9    0.58    0.05
  -6  10  -9    0.02    0.02
   4   9  -9    0.02    0.03
   4   9  -9    0.05    0.03
   4   9  -9    0.04    0.03
  -4  -9   9    0.01    0.02
   3   9  -9    0.59    0.06
   3   9  -9    0.54    0.05
   3   9  -9    0.48    0.05
   3   9  -9    0.52    0.06
  -3  -9   9    0.45    0.05
  -3  -9   9    0.49    0.03
   2   9  -9    0.20    0.05
   2   9  -9    0.17    0.04
   2   9  -9    0.14    0.04
  -2  -9   9    0.17    0.05
  -2  -9   9    0.17    0.05
   1   9  -9   11.97    0.26
   1   9  -9   12.02    0.25
   1   9  -9   11.93    0.27
   1   9  -9   12.67    0.26
  -1  -9   9   11.76    0.27
   0   9  -9    0.03    0.04
   0   9  -9   -0.04    0.03
   0   9  -9    0.04    0.04
   0   9  -9   -0.04    0.03
  -1   9  -9    8.63    0.18
  -1   9  -9    8.50    0.21
  -1   9  -9    8.27    0.20
  -1   9  -9    8.20    0.19
  -2   9  -9    0.47    0.06
  -2   9  -9    0.49    0.06
  -2   9  -9    0.57    0.04
  -2   9  -9    0.55    0.07
  -3   9  -9    1.97    0.10
  -3   9  -9    1.75    0.10
  -3   9  -9    1.91    0.09
  -3   9  -9    1.88    0.09
  -3   9  -9    1.87    0.08
  -4   9  -9    0.20    0.04
  -4   9  -9    0.17    0.04
  -4   9  -9    0.27    0.05
  -5   9  -9    1.37    0.08
  -5   9  -9    1.36    0.06
  -5   9  -9    1.17    0.08
  -6   9  -9    1.44    0.05
  -6   9  -9    1.58    0.07
   5   8  -9    1.33    0.07
   5   8  -9    1.15    0.06
   4   8  -9   -0.01    0.03
   4   8  -9   -0.03    0.03
   4   8  -9    0.04    0.03
  -4  -8   9    0.06    0.03
   3   8  -9    0.09    0.04
   3   8  -9    0.16    0.04
   3   8  -9    0.09    0.04
   3   8  -9    0.12    0.04
  -3  -8   9    0.12    0.04
  -3  -8   9    0.06    0.04
   2   8  -9    6.88    0.18
   2   8  -9    6.83    0.18
   2   8  -9    6.58    0.18
   2   8  -9    7.06    0.19
  -2  -8   9    7.03    0.19
   1   8  -9    2.19    0.11
   1   8  -9    2.28    0.11
   1   8  -9    2.39    0.11
   1   8  -9    2.39    0.11
   0   8  -9    5.24    0.15
   0   8  -9    5.28    0.17
   0   8  -9    5.35    0.16
   0   8  -9    5.41    0.16
  -1   8  -9    5.56    0.16
  -1   8  -9    5.56    0.15
  -1   8  -9    5.54    0.17
  -1   8  -9    5.54    0.14
  -2   8  -9    4.48    0.10
  -2   8  -9    4.59    0.14
  -2   8  -9    4.45    0.16
  -2   8  -9    4.42    0.12
  -2   8  -9    4.45    0.14
  -2   8  -9    4.53    0.15
  -2   8  -9    4.68    0.14
  -3   8  -9    3.53    0.10
  -3   8  -9    3.32    0.12
  -3   8  -9    3.34    0.14
  -3   8  -9    3.63    0.13
  -3   8  -9    3.50    0.13
  -4   8  -9   14.29    0.34
  -4   8  -9   14.88    0.25
  -4   8  -9   14.93    0.29
  -4   8  -9   14.76    0.29
  -4   8  -9   14.77    0.31
  -5   8  -9    1.02    0.06
  -5   8  -9    1.07    0.08
  -5   8  -9    1.18    0.08
  -6   8  -9   23.07    0.37
  -6   8  -9   22.65    0.33
   5   7  -9   11.06    0.22
   5   7  -9   10.90    0.23
   4   7  -9    8.36    0.19
   4   7  -9    8.47    0.20
   4   7  -9    8.20    0.21
  -4  -7   9    8.48    0.17
   3   7  -9   21.95    0.39
   3   7  -9   22.05    0.41
   3   7  -9   21.92    0.42
  -3  -7   9   22.17    0.39
  -3  -7   9   22.13    0.38
   2   7  -9   18.57    0.35
   2   7  -9   18.34    0.36
   2   7  -9   19.01    0.35
   2   7  -9   18.78    0.37
  -2  -7   9   18.35    0.36
   1   7  -9   26.08    0.47
   1   7  -9   25.97    0.45
   1   7  -9   25.95    0.45
   0   7  -9    7.76    0.20
   0   7  -9    7.96    0.20
   0   7  -9    7.77    0.18
   0   7  -9    8.22    0.21
  -1   7  -9    8.58    0.20
  -1   7  -9    8.47    0.19
  -1   7  -9    8.38    0.17
  -1   7  -9    8.31    0.21
  -2   7  -9    0.76    0.07
  -2   7  -9    0.73    0.07
  -2   7  -9    0.83    0.05
  -2   7  -9    0.69    0.05
  -2   7  -9    0.85    0.08
  -2   7  -9    0.97    0.07
  -2   7  -9    0.83    0.07
  -3   7  -9    2.54    0.13
  -3   7  -9    2.50    0.11
  -3   7  -9    2.80    0.11
  -3   7  -9    2.54    0.09
  -3   7  -9    2.66    0.11
  -4   7  -9   13.22    0.27
  -4   7  -9   13.28    0.32
  -4   7  -9   13.33    0.27
  -4   7  -9   13.62    0.23
  -4   7  -9   13.09    0.27
  -5   7  -9    0.61    0.06
  -5   7  -9    0.67    0.05
  -5   7  -9    0.61    0.06
  -6   7  -9    0.74    0.06
  -6   7  -9    0.80    0.05
  -7   7  -9    1.73    0.06
   6   6  -9    3.74    0.11
   5   6  -9    0.67    0.06
   5   6  -9    0.67    0.07
   4   6  -9    1.16    0.08
   4   6  -9    1.26    0.08
   4   6  -9    1.19    0.09
  -4  -6   9    1.19    0.07
   3   6  -9    0.54    0.07
   3   6  -9    0.47    0.06
   3   6  -9    0.44    0.06
  -3  -6   9    0.48    0.06
  -3  -6   9    0.43    0.06
   2   6  -9    8.75    0.22
   2   6  -9    8.96    0.21
   2   6  -9    8.81    0.22
   2   6  -9    8.87    0.20
  -2  -6   9    8.79    0.22
   1   6  -9    0.10    0.04
   1   6  -9    0.06    0.04
   1   6  -9    0.09    0.04
   1   6  -9    0.12    0.04
   0   6  -9    0.02    0.03
   0   6  -9    0.02    0.03
   0   6  -9    0.04    0.04
   0   6  -9    0.02    0.03
  -1   6  -9    0.42    0.05
  -1   6  -9    0.42    0.05
  -1   6  -9    0.41    0.03
  -1   6  -9    0.40    0.04
  -1   6  -9    0.40    0.05
  -2   6  -9    0.89    0.08
  -2   6  -9    0.94    0.06
  -2   6  -9    1.01    0.08
  -2   6  -9    1.21    0.08
  -2   6  -9    1.15    0.07
  -2   6  -9    0.94    0.07
  -3   6  -9    3.57    0.12
  -3   6  -9    3.27    0.12
  -3   6  -9    3.26    0.12
  -3   6  -9    3.22    0.10
  -3   6  -9    3.36    0.12
  -3   6  -9    3.43    0.14
  -4   6  -9   32.83    0.54
  -4   6  -9   33.27    0.48
  -4   6  -9   32.02    0.54
  -4   6  -9   33.50    0.53
  -4   6  -9   32.53    0.53
  -4   6  -9   32.25    0.62
  -5   6  -9    6.01    0.16
  -5   6  -9    6.11    0.17
  -5   6  -9    5.89    0.19
  -5   6  -9    6.14    0.13
  -6   6  -9    4.89    0.14
  -6   6  -9    4.86    0.10
  -7   6  -9    1.35    0.06
   6   5  -9    0.34    0.05
   5   5  -9    1.05    0.09
  -5  -5   9    0.97    0.05
   4   5  -9   14.18    0.28
   4   5  -9   14.47    0.30
   4   5  -9   14.62    0.31
  -4  -5   9   14.65    0.27
  -4  -5   9   14.36    0.25
   3   5  -9   10.14    0.24
   3   5  -9   10.23    0.22
   3   5  -9    9.87    0.23
  -3  -5   9    9.93    0.22
  -3  -5   9    9.80    0.22
   2   5  -9    9.12    0.22
   2   5  -9    9.34    0.21
   2   5  -9    9.85    0.23
   2   5  -9    9.57    0.21
  -2  -5   9    9.26    0.23
   1   5  -9   31.72    0.51
   1   5  -9   32.17    0.54
   1   5  -9   32.72    0.54
   1   5  -9   31.23    0.51
   1   5  -9   30.89    0.67
   0   5  -9    0.18    0.04
   0   5  -9    0.17    0.06
   0   5  -9    0.21    0.04
   0   5  -9    0.24    0.04
   0   5  -9    0.20    0.04
  -1   5  -9    6.78    0.17
  -1   5  -9    7.00    0.19
  -1   5  -9    7.13    0.18
  -1   5  -9    7.00    0.15
  -2   5  -9   10.25    0.25
  -2   5  -9   10.64    0.23
  -2   5  -9    9.89    0.22
  -2   5  -9   10.19    0.19
  -3   5  -9    0.89    0.05
  -3   5  -9    0.78    0.08
  -3   5  -9    0.89    0.08
  -3   5  -9    1.08    0.08
  -3   5  -9    1.32    0.08
  -4   5  -9    7.56    0.19
  -4   5  -9    7.47    0.22
  -4   5  -9    7.62    0.19
  -4   5  -9    7.54    0.19
  -4   5  -9    7.03    0.19
  -4   5  -9    7.25    0.15
  -5   5  -9    2.66    0.13
  -5   5  -9    2.70    0.11
  -5   5  -9    2.50    0.07
  -5   5  -9    2.63    0.11
  -6   5  -9    7.20    0.13
  -6   5  -9    7.51    0.17
   6   4  -9    0.44    0.05
   5   4  -9    1.51    0.10
  -5  -4   9    1.50    0.07
   4   4  -9    1.08    0.09
  -4  -4   9    1.24    0.08
  -4  -4   9    1.27    0.07
   3   4  -9    8.44    0.21
   3   4  -9    8.54    0.20
   3   4  -9    8.09    0.22
  -3  -4   9    8.67    0.20
  -3  -4   9    8.44    0.20
   2   4  -9    6.63    0.18
   2   4  -9    6.64    0.18
   2   4  -9    6.76    0.17
   1   4  -9    0.47    0.06
   1   4  -9    0.57    0.06
   1   4  -9    0.27    0.07
   1   4  -9    0.43    0.05
   0   4  -9   12.24    0.24
   0   4  -9   12.22    0.25
   0   4  -9   12.30    0.34
  -1   4  -9    0.31    0.05
  -1   4  -9    0.51    0.05
  -1   4  -9    0.39    0.04
  -1   4  -9    0.40    0.05
  -1   4  -9    0.33    0.07
  -2   4  -9    7.69    0.19
  -2   4  -9    7.55    0.18
  -2   4  -9    7.84    0.21
  -3   4  -9    3.79    0.13
  -3   4  -9    3.70    0.13
  -3   4  -9    3.61    0.13
  -3   4  -9    3.75    0.13
  -3   4  -9    4.00    0.13
  -3   4  -9    3.98    0.15
  -3   4  -9    3.79    0.10
  -4   4  -9    0.28    0.05
  -4   4  -9    0.23    0.05
  -4   4  -9    0.22    0.05
  -4   4  -9    0.18    0.03
  -4   4  -9    0.31    0.05
  -4   4  -9    0.32    0.05
  -4   4  -9    0.31    0.05
  -5   4  -9    7.00    0.18
  -5   4  -9    6.79    0.21
  -5   4  -9    7.10    0.18
  -6   4  -9    8.80    0.19
   6   3  -9    0.42    0.06
   5   3  -9    6.03    0.18
  -5  -3   9    5.99    0.14
   4   3  -9    0.22    0.05
  -4  -3   9    0.09    0.04
  -4  -3   9    0.13    0.04
   3   3  -9   10.26    0.22
   3   3  -9   10.61    0.24
  -3  -3   9   10.77    0.23
  -3  -3   9   11.07    0.23
   2   3  -9    1.41    0.08
   2   3  -9    1.27    0.13
   2   3  -9    1.57    0.09
   1   3  -9    1.13    0.12
   1   3  -9    1.12    0.07
   0   3  -9    4.85    0.13
   0   3  -9    5.04    0.20
  -1   3  -9    2.13    0.13
  -1   3  -9    2.25    0.09
  -1   3  -9    2.16    0.09
  -2   3  -9    0.46    0.06
  -2   3  -9    0.55    0.05
  -2   3  -9    0.48    0.08
  -2   3  -9    0.52    0.06
  -3   3  -9    2.07    0.10
  -3   3  -9    2.12    0.10
  -3   3  -9    2.18    0.11
  -3   3  -9    2.01    0.09
  -3   3  -9    2.09    0.07
  -3   3  -9    1.90    0.10
  -4   3  -9    3.60    0.12
  -4   3  -9    3.51    0.13
  -4   3  -9    3.30    0.12
  -4   3  -9    3.50    0.13
  -4   3  -9    3.46    0.12
  -4   3  -9    3.49    0.15
  -5   3  -9   10.56    0.23
  -5   3  -9   10.84    0.24
  -5   3  -9   10.65    0.24
  -6   3  -9    3.69    0.12
   6   2  -9    1.72    0.09
   5   2  -9   11.64    0.27
  -5  -2   9   11.50    0.21
  -5  -2   9   11.53    0.26
   4   2  -9    0.07    0.04
  -4  -2   9    0.08    0.04
  -4  -2   9    0.15    0.04
   3   2  -9   16.32    0.33
  -3  -2   9   15.67    0.31
  -3  -2   9   16.36    0.31
   2   2  -9   46.86    0.75
   2   2  -9   46.98    0.90
   2   2  -9   46.52    0.69
   1   2  -9   13.16    0.25
   1   2  -9   12.52    0.35
   0   2  -9   40.26    0.64
   0   2  -9   42.32    0.79
  -1   2  -9    5.29    0.20
  -1   2  -9    4.96    0.13
  -2   2  -9    5.24    0.15
  -2   2  -9    5.67    0.15
  -2   2  -9    5.44    0.21
  -3   2  -9   20.93    0.37
  -3   2  -9   20.68    0.37
  -3   2  -9   20.96    0.38
  -3   2  -9   20.67    0.50
  -3   2  -9   21.21    0.42
  -3   2  -9   20.21    0.31
  -4   2  -9   11.53    0.25
  -4   2  -9   11.75    0.25
  -4   2  -9   11.38    0.25
  -4   2  -9   11.55    0.25
  -5   2  -9   29.48    0.49
  -5   2  -9   29.29    0.50
  -5   2  -9   28.62    0.48
  -5   2  -9   29.06    0.48
  -7  -1   9    1.92    0.07
   6   1  -9    1.82    0.09
  -6  -1   9    1.64    0.09
   5   1  -9    0.07    0.04
  -5  -1   9    0.18    0.04
  -5  -1   9    0.01    0.04
   4   1  -9    0.15    0.04
  -4  -1   9    0.06    0.04
  -4  -1   9    0.12    0.04
   3   1  -9   25.68    0.46
   3   1  -9   25.44    0.63
   2   1  -9    7.27    0.18
   2   1  -9    7.01    0.25
   1   1  -9   29.55    0.61
   0   1  -9    0.07    0.04
  -1   1  -9    0.44    0.07
  -1   1  -9    0.38    0.05
  -2   1  -9    3.56    0.17
  -2   1  -9    3.35    0.11
  -2   1  -9    3.29    0.12
  -3   1  -9    0.10    0.04
  -3   1  -9    0.17    0.04
  -3   1  -9    0.06    0.04
  -3   1  -9    0.07    0.05
  -3   1  -9    0.06    0.03
  -4   1  -9    8.85    0.21
  -4   1  -9    8.48    0.21
  -4   1  -9    9.33    0.21
  -4   1  -9    8.70    0.21
  -4   1  -9    8.90    0.22
  -5   1  -9    6.15    0.18
  -5   1  -9    6.41    0.17
  -5   1  -9    6.41    0.17
  -5   1  -9    6.32    0.18
  -7   0   9    1.49    0.06
  -6   0   9    0.72    0.07
   5   0  -9    0.37    0.06
  -5   0   9    0.37    0.05
  -5   0   9    0.48    0.07
   4   0  -9   12.48    0.28
  -4   0   9   12.93    0.25
  -4   0   9   12.66    0.25
   3   0  -9    0.01    0.05
   3   0  -9    0.00    0.03
   2   0  -9    2.67    0.15
   1   0  -9    3.81    0.17
   0   0  -9    5.08    0.20
  -1   0  -9   12.10    0.24
  -1   0  -9   12.46    0.34
  -2   0  -9   24.31    0.42
  -2   0  -9   24.39    0.55
  -2   0  -9   23.79    0.41
  -2   0  -9   24.14    0.43
  -3   0  -9    9.73    0.22
  -3   0  -9    9.71    0.22
  -3   0  -9    9.62    0.22
  -3   0  -9    9.62    0.23
  -4   0  -9    2.85    0.12
  -4   0  -9    2.61    0.11
  -4   0  -9    2.53    0.11
  -4   0  -9    2.85    0.12
  -4   0  -9    2.82    0.12
  -5   0  -9    0.18    0.04
  -5   0  -9    0.17    0.05
  -5   0  -9    0.20    0.05
  -6   0  -9    0.62    0.06
  -7   1   9    0.92    0.05
  -7   1   9    0.98    0.06
  -6   1   9    2.85    0.12
  -5   1   9    3.68    0.11
  -5   1   9    3.69    0.14
   4  -1  -9   10.06    0.23
  -4   1   9   10.16    0.22
  -4   1   9   10.16    0.24
  -4   1   9   10.15    0.21
   3  -1  -9    1.50    0.14
   3  -1  -9    1.34    0.08
   2  -1  -9    1.36    0.12
   1  -1  -9    1.07    0.10
   0  -1  -9    1.04    0.10
  -1  -1  -9    3.05    0.16
  -1  -1  -9    3.06    0.10
  -2  -1  -9    7.23    0.19
  -2  -1  -9    7.36    0.18
  -2  -1  -9    7.31    0.18
  -2  -1  -9    7.20    0.26
  -3  -1  -9    0.92    0.08
  -3  -1  -9    0.95    0.08
  -3  -1  -9    0.99    0.08
  -3  -1  -9    1.17    0.09
  -3  -1  -9    1.03    0.09
  -4  -1  -9    2.88    0.12
  -4  -1  -9    3.28    0.13
  -4  -1  -9    3.13    0.12
  -4  -1  -9    3.07    0.12
  -4  -1  -9    3.20    0.13
  -5  -1  -9   -0.03    0.04
  -5  -1  -9    0.03    0.04
  -5  -1  -9    0.05    0.04
  -6  -1  -9    0.01    0.03
  -6  -1  -9    0.02    0.03
  -7   2   9    0.72    0.06
  -6   2   9    1.23    0.09
  -5   2   9    1.69    0.11
  -5   2   9    1.69    0.08
  -4   2   9    1.07    0.08
  -4   2   9    0.94    0.07
  -4   2   9    0.90    0.08
   3  -2  -9    2.60    0.11
  -3   2   9    2.36    0.11
   2  -2  -9   13.51    0.27
   2  -2  -9   13.49    0.36
   1  -2  -9    0.71    0.09
   0  -2  -9    0.77    0.06
   0  -2  -9    0.66    0.09
  -1  -2  -9   15.69    0.31
  -1  -2  -9   15.33    0.29
  -1  -2  -9   15.27    0.28
  -1  -2  -9   15.30    0.40
  -2  -2  -9    1.24    0.13
  -2  -2  -9    1.22    0.08
  -2  -2  -9    1.16    0.09
  -2  -2  -9    1.19    0.08
  -3  -2  -9    8.93    0.21
  -3  -2  -9    8.60    0.22
  -3  -2  -9    8.20    0.21
  -3  -2  -9    8.26    0.21
  -3  -2  -9    8.28    0.20
  -4  -2  -9    1.97    0.10
  -4  -2  -9    2.13    0.11
  -4  -2  -9    2.12    0.11
  -4  -2  -9    2.04    0.11
  -5  -2  -9    8.43    0.21
  -5  -2  -9    8.60    0.22
  -5  -2  -9    8.10    0.21
  -6  -2  -9    0.27    0.04
  -6  -2  -9    0.15    0.04
  -6  -2  -9    0.21    0.04
  -7   3   9    2.03    0.08
  -6   3   9    1.30    0.09
  -5   3   9   13.40    0.24
  -5   3   9   13.00    0.29
  -4   3   9    0.70    0.06
  -4   3   9    0.81    0.08
  -4   3   9    0.74    0.06
  -3   3   9   33.10    0.56
  -3   3   9   32.52    0.56
   2  -3  -9    3.64    0.12
   1  -3  -9    4.38    0.14
   1  -3  -9    4.23    0.18
   0  -3  -9    1.70    0.08
   0  -3  -9    1.76    0.09
   0  -3  -9    1.66    0.12
  -1  -3  -9   36.67    0.58
  -1  -3  -9   37.15    0.58
  -1  -3  -9   37.70    0.62
  -1  -3  -9   35.79    0.75
  -1  -3  -9   37.06    0.54
  -2  -3  -9    1.07    0.08
  -2  -3  -9    1.27    0.08
  -2  -3  -9    1.20    0.08
  -2  -3  -9    1.14    0.07
  -2  -3  -9    1.35    0.09
  -2  -3  -9    1.30    0.08
  -3  -3  -9   34.47    0.56
  -3  -3  -9   34.22    0.57
  -3  -3  -9   34.51    0.52
  -3  -3  -9   35.04    0.60
  -3  -3  -9   33.45    0.54
  -4  -3  -9    0.69    0.07
  -4  -3  -9    0.93    0.08
  -4  -3  -9    0.95    0.09
  -5  -3  -9   18.72    0.37
  -5  -3  -9   18.75    0.35
  -5  -3  -9   18.38    0.34
  -6  -3  -9    0.15    0.04
  -6  -3  -9    0.14    0.04
  -7   4   9    0.80    0.06
  -6   4   9    7.69    0.20
  -5   4   9   11.04    0.21
  -5   4   9   11.29    0.26
  -4   4   9   -0.01    0.04
  -4   4   9    0.06    0.04
  -4   4   9    0.01    0.04
  -3   4   9    4.29    0.15
  -3   4   9    4.30    0.14
   2  -4  -9    0.02    0.04
  -2   4   9    0.08    0.04
   1  -4  -9    0.91    0.07
   0  -4  -9    9.78    0.20
   0  -4  -9    9.93    0.23
   0  -4  -9    9.86    0.31
  -1  -4  -9    8.53    0.20
  -1  -4  -9    8.47    0.21
  -1  -4  -9    8.17    0.19
  -1  -4  -9    8.41    0.18
  -2  -4  -9    0.49    0.06
  -2  -4  -9    0.39    0.06
  -2  -4  -9    0.54    0.06
  -2  -4  -9    0.47    0.06
  -2  -4  -9    0.52    0.06
  -3  -4  -9    7.22    0.18
  -3  -4  -9    7.39    0.20
  -3  -4  -9    7.75    0.20
  -3  -4  -9    7.70    0.18
  -3  -4  -9    7.54    0.21
  -4  -4  -9    2.21    0.12
  -4  -4  -9    2.42    0.12
  -4  -4  -9    2.64    0.12
  -4  -4  -9    2.65    0.10
  -5  -4  -9    0.13    0.04
  -5  -4  -9    0.16    0.04
  -5  -4  -9    0.08    0.04
  -6  -4  -9    0.84    0.06
  -6  -4  -9    0.87    0.06
  -7   5   9    0.02    0.03
  -6   5   9    0.42    0.06
  -5   5   9    5.21    0.13
  -5   5   9    5.15    0.17
  -4   5   9    0.38    0.06
  -4   5   9    0.39    0.05
  -4   5   9    0.37    0.05
  -3   5   9    6.73    0.18
  -3   5   9    6.69    0.18
  -3   5   9    6.89    0.19
  -3   5   9    6.78    0.17
   2  -5  -9    0.59    0.07
  -2   5   9    0.55    0.07
   1  -5  -9    0.82    0.07
   1  -5  -9    0.91    0.07
  -1   5   9    0.86    0.08
   0  -5  -9    0.11    0.04
   0  -5  -9    0.05    0.04
   0  -5  -9    0.11    0.03
   0  -5  -9    0.12    0.04
  -1  -5  -9    6.48    0.17
  -1  -5  -9    6.49    0.18
  -1  -5  -9    6.57    0.17
  -1  -5  -9    6.33    0.17
  -1  -5  -9    6.53    0.16
  -2  -5  -9    9.67    0.23
  -2  -5  -9   10.01    0.24
  -2  -5  -9    9.90    0.21
  -2  -5  -9   10.07    0.23
  -2  -5  -9    9.64    0.22
  -3  -5  -9    3.80    0.14
  -3  -5  -9    4.09    0.14
  -3  -5  -9    4.00    0.13
  -3  -5  -9    3.96    0.15
  -3  -5  -9    3.73    0.13
  -4  -5  -9    0.84    0.07
  -4  -5  -9    1.00    0.08
  -4  -5  -9    0.91    0.08
  -4  -5  -9    0.84    0.08
  -5  -5  -9    8.80    0.19
  -5  -5  -9    8.48    0.17
  -5  -5  -9    8.75    0.21
  -6  -5  -9    0.08    0.03
  -7   6   9    0.67    0.05
  -6   6   9    0.23    0.05
  -5   6   9    0.05    0.03
  -5   6   9    0.01    0.04
  -4   6   9    0.29    0.06
  -4   6   9    0.28    0.05
   3  -6  -9   14.08    0.30
  -3   6   9   13.84    0.29
  -3   6   9   14.24    0.28
  -3   6   9   14.36    0.29
   2  -6  -9    0.34    0.06
  -2   6   9    0.59    0.08
  -2   6   9    0.37    0.06
   1  -6  -9    0.27    0.05
   1  -6  -9    0.32    0.05
  -1   6   9    0.30    0.06
   0  -6  -9    0.01    0.03
   0  -6  -9    0.05    0.03
   0  -6  -9    0.04    0.03
   0  -6  -9    0.05    0.04
   0   6   9    0.08    0.04
  -1  -6  -9    6.01    0.17
  -1  -6  -9    6.14    0.17
  -1  -6  -9    6.17    0.16
  -1  -6  -9    6.18    0.17
  -1  -6  -9    6.19    0.18
  -1  -6  -9    6.20    0.14
  -2  -6  -9    8.09    0.19
  -2  -6  -9    7.85    0.20
  -2  -6  -9    7.95    0.21
  -2  -6  -9    7.91    0.20
  -2  -6  -9    7.74    0.19
  -3  -6  -9    0.41    0.06
  -3  -6  -9    0.31    0.05
  -3  -6  -9    0.34    0.06
  -3  -6  -9    0.31    0.05
   3   6   9    0.44    0.06
  -4  -6  -9    6.50    0.16
  -4  -6  -9    6.27    0.17
  -4  -6  -9    6.21    0.18
  -5  -6  -9    0.04    0.03
  -5  -6  -9    0.02    0.02
  -5  -6  -9    0.00    0.03
  -6   7   9    0.01    0.03
  -5   7   9    1.27    0.08
  -5   7   9    1.20    0.06
  -4   7   9   13.89    0.27
  -4   7   9   14.98    0.27
  -4   7   9   13.93    0.29
   3  -7  -9    3.94    0.14
  -3   7   9    3.81    0.14
  -3   7   9    3.87    0.14
  -3   7   9    3.97    0.14
   2  -7  -9   -0.02    0.04
  -2   7   9   -0.04    0.05
  -2   7   9   -0.01    0.04
  -2   7   9    0.06    0.04
   1  -7  -9    0.03    0.03
   1  -7  -9    0.09    0.04
  -1   7   9    0.01    0.04
   0  -7  -9    1.61    0.06
   0  -7  -9    1.65    0.09
   0   7   9    1.78    0.10
  -1  -7  -9    0.15    0.03
  -1  -7  -9    0.13    0.04
  -1  -7  -9    0.14    0.04
   1   7   9    0.16    0.05
  -2  -7  -9    5.15    0.16
  -2  -7  -9    5.17    0.15
  -2  -7  -9    5.14    0.15
  -2  -7  -9    5.23    0.15
   2   7   9    5.13    0.15
  -3  -7  -9    0.64    0.06
  -3  -7  -9    0.65    0.07
  -3  -7  -9    0.49    0.06
  -4  -7  -9    0.07    0.03
  -4  -7  -9   -0.02    0.03
  -4  -7  -9    0.02    0.03
  -5  -7  -9    0.17    0.03
  -6   8   9    3.86    0.10
  -5   8   9    0.49    0.04
  -5   8   9    0.53    0.06
   4  -8  -9    0.01    0.04
  -4   8   9    0.05    0.04
  -4   8   9    0.00    0.03
  -4   8   9   -0.01    0.03
   3  -8  -9    0.01    0.04
  -3   8   9    0.03    0.04
  -3   8   9   -0.02    0.04
  -3   8   9    0.05    0.04
   2  -8  -9    2.02    0.10
   2  -8  -9    1.95    0.09
  -2   8   9    1.94    0.10
  -2   8   9    1.89    0.11
   1  -8  -9   10.49    0.21
   1  -8  -9   10.52    0.22
  -1   8   9   10.14    0.25
  -1   8   9   10.45    0.23
   0  -8  -9    1.65    0.09
   0  -8  -9    1.45    0.08
   0   8   9    1.53    0.10
  -1  -8  -9    0.15    0.04
  -1  -8  -9    0.13    0.03
   1   8   9    0.16    0.05
  -2  -8  -9    0.88    0.07
  -2  -8  -9    0.96    0.07
  -2  -8  -9    1.00    0.07
   2   8   9    0.93    0.07
  -3  -8  -9    0.81    0.07
  -3  -8  -9    0.78    0.06
  -3  -8  -9    0.85    0.06
  -4  -8  -9    6.62    0.13
  -4  -8  -9    6.72    0.15
  -4  -8  -9    6.51    0.15
   5  -9  -9    4.22    0.12
   5  -9  -9    4.20    0.10
   4  -9  -9    2.18    0.08
   4  -9  -9    2.27    0.10
  -4   9   9    2.25    0.09
  -4   9   9    2.29    0.08
  -4   9   9    2.11    0.09
   3  -9  -9   30.57    0.47
   3  -9  -9   31.85    0.52
  -3   9   9   31.20    0.49
  -3   9   9   31.48    0.50
  -3   9   9   31.11    0.53
   2  -9  -9    0.03    0.04
   2  -9  -9   -0.01    0.03
  -2   9   9    0.10    0.04
  -2   9   9    0.03    0.03
  -2   9   9   -0.01    0.04
   1  -9  -9    1.40    0.08
   1  -9  -9    1.49    0.08
   1  -9  -9    1.44    0.06
  -1   9   9    1.43    0.10
  -1   9   9    1.40    0.09
   0  -9  -9    1.42    0.08
   0  -9  -9    1.23    0.07
   0   9   9    1.25    0.09
   0   9   9    1.32    0.08
  -1  -9  -9    1.57    0.08
   1   9   9    1.38    0.08
   1   9   9    1.34    0.08
  -2  -9  -9    1.76    0.08
  -2  -9  -9    1.60    0.07
  -3  -9  -9    3.08    0.09
  -3  -9  -9    2.88    0.09
   5 -10  -9    0.53    0.04
   4 -10  -9    0.03    0.04
   4 -10  -9    0.06    0.03
  -4  10   9    0.07    0.03
  -4  10   9    0.04    0.03
  -4  10   9    0.05    0.03
   3 -10  -9    4.77    0.12
   3 -10  -9    4.94    0.13
  -3  10   9    4.67    0.13
  -3  10   9    4.56    0.12
  -3  10   9    4.99    0.14
   2 -10  -9    0.06    0.04
   2 -10  -9    0.00    0.03
   2 -10  -9    0.00    0.03
  -2  10   9    0.03    0.04
  -2  10   9   -0.04    0.03
  -2  10   9   -0.01    0.03
   1 -10  -9    5.07    0.13
   1 -10  -9    5.29    0.13
  -1  10   9    5.14    0.14
  -1  10   9    5.39    0.14
  -1  10   9    5.29    0.15
   0 -10  -9    1.24    0.05
   0 -10  -9    1.11    0.07
   0  10   9    1.25    0.08
   0  10   9    1.24    0.07
   0  10   9    1.33    0.08
  -1 -10  -9    0.45    0.05
   1  10   9    0.43    0.04
   1  10   9    0.49    0.05
  -2 -10  -9    0.50    0.04
   2  10   9    0.55    0.05
   4 -11  -9    0.25    0.03
  -4  11   9    0.20    0.03
   3 -11  -9   -0.01    0.02
  -3  11   9    0.02    0.03
  -3  11   9    0.01    0.03
  -3  11   9   -0.02    0.03
   2 -11  -9    0.60    0.05
   2 -11  -9    0.74    0.05
  -2  11   9    0.68    0.05
  -2  11   9    0.58    0.05
  -2  11   9    0.75    0.06
   1 -11  -9    0.05    0.02
   1 -11  -9    0.02    0.02
  -1  11   9    0.01    0.03
  -1  11   9    0.00    0.03
  -1  11   9   -0.01    0.03
   0 -11  -9    0.75    0.05
   0  11   9    0.78    0.05
   0  11   9    0.77    0.05
   0  11   9    0.72    0.05
  -1 -11  -9    1.19    0.05
   1  11   9    1.19    0.06
  -2  12   9    0.33    0.03
  -1 -12  10    2.42    0.07
   0  12 -10   -0.01    0.03
   0  12 -10    0.02    0.02
   0 -12  10   -0.04    0.03
  -1  12 -10    0.66    0.06
   1 -12  10    0.60    0.06
  -2  12 -10    0.05    0.02
  -2  12 -10    0.08    0.03
  -3  12 -10    0.02    0.02
  -4  12 -10    0.18    0.03
   2  11 -10    0.07    0.03
   2  11 -10    0.06    0.03
   2  11 -10    0.06    0.03
   2  11 -10    0.07    0.03
  -2 -11  10    0.10    0.03
   1  11 -10    2.15    0.08
   1  11 -10    2.25    0.09
   1  11 -10    2.33    0.09
  -1 -11  10    2.23    0.09
   0  11 -10    1.88    0.08
   0  11 -10    1.81    0.09
   0  11 -10    1.74    0.07
   0 -11  10    1.67    0.09
  -1  11 -10    2.26    0.10
  -1  11 -10    2.25    0.06
  -2  11 -10    0.07    0.03
  -2  11 -10    0.11    0.04
  -3  11 -10    0.69    0.05
  -3  11 -10    0.60    0.05
  -4  11 -10    6.07    0.13
  -4  11 -10    6.19    0.14
  -5  11 -10    0.03    0.02
   3  10 -10    0.05    0.03
   3  10 -10    0.06    0.03
  -3 -10  10    0.03    0.02
   2  10 -10    0.27    0.04
   2  10 -10    0.21    0.04
   2  10 -10    0.16    0.04
   2  10 -10    0.26    0.04
  -2 -10  10    0.18    0.04
  -2 -10  10    0.18    0.04
   1  10 -10    0.61    0.06
   1  10 -10    0.52    0.06
   1  10 -10    0.47    0.05
   1  10 -10    0.46    0.06
  -1 -10  10    0.63    0.07
   0  10 -10    0.78    0.07
   0  10 -10    0.68    0.06
   0  10 -10    0.74    0.07
  -1  10 -10    4.23    0.13
  -1  10 -10    4.45    0.11
  -1  10 -10    4.34    0.14
  -2  10 -10    0.07    0.04
  -2  10 -10    0.06    0.03
  -3  10 -10    1.54    0.08
  -3  10 -10    1.62    0.08
  -3  10 -10    1.43    0.08
  -4  10 -10    2.08    0.09
  -4  10 -10    1.97    0.08
  -5  10 -10    0.01    0.02
  -5  10 -10   -0.03    0.02
   4   9 -10    2.46    0.08
   3   9 -10    3.37    0.11
   3   9 -10    3.42    0.12
  -3  -9  10    3.43    0.10
   2   9 -10    0.10    0.04
   2   9 -10    0.06    0.04
   2   9 -10    0.03    0.04
  -2  -9  10   -0.02    0.04
   1   9 -10    1.23    0.08
   1   9 -10    1.21    0.08
   1   9 -10    0.98    0.08
   1   9 -10    1.22    0.08
  -1  -9  10    1.18    0.09
   0   9 -10    3.42    0.11
   0   9 -10    3.18    0.13
   0   9 -10    3.83    0.13
   0   9 -10    3.62    0.13
  -1   9 -10    1.17    0.06
  -1   9 -10    1.17    0.08
  -1   9 -10    1.03    0.08
  -2   9 -10    0.72    0.07
  -2   9 -10    0.71    0.06
  -3   9 -10    0.04    0.04
  -3   9 -10    0.03    0.03
  -3   9 -10    0.05    0.04
  -4   9 -10    3.83    0.12
  -4   9 -10    3.71    0.12
  -4   9 -10    3.67    0.10
  -5   9 -10    1.40    0.07
  -5   9 -10    1.38    0.07
  -6   9 -10    0.38    0.04
   4   8 -10    1.07    0.07
   4   8 -10    1.02    0.07
   4   8 -10    1.02    0.06
  -4  -8  10    1.03    0.05
   3   8 -10    3.41    0.12
   3   8 -10    3.31    0.12
   3   8 -10    3.50    0.13
  -3  -8  10    3.38    0.10
  -3  -8  10    3.39    0.11
   2   8 -10   12.90    0.27
   2   8 -10   13.51    0.27
   2   8 -10   12.69    0.27
   2   8 -10   13.15    0.29
  -2  -8  10   13.12    0.27
   1   8 -10    0.52    0.06
   1   8 -10    0.35    0.06
   1   8 -10    0.40    0.06
   1   8 -10    0.45    0.06
  -1  -8  10    0.39    0.07
   0   8 -10   36.86    0.64
   0   8 -10   38.11    0.57
   0   8 -10   38.05    0.60
   0   8 -10   37.56    0.62
  -1   8 -10    2.07    0.08
  -1   8 -10    2.12    0.10
  -1   8 -10    2.00    0.09
  -1   8 -10    2.15    0.11
  -2   8 -10    7.64    0.19
  -2   8 -10    7.47    0.18
  -2   8 -10    7.79    0.18
  -2   8 -10    7.74    0.20
  -3   8 -10    0.02    0.03
  -3   8 -10    0.06    0.04
  -3   8 -10    0.04    0.03
  -3   8 -10    0.07    0.04
  -3   8 -10   -0.03    0.03
  -4   8 -10    0.11    0.04
  -4   8 -10    0.12    0.03
  -4   8 -10    0.12    0.04
  -4   8 -10    0.02    0.04
  -4   8 -10    0.04    0.04
  -5   8 -10    2.48    0.10
  -5   8 -10    2.45    0.10
  -5   8 -10    2.53    0.08
  -6   8 -10    0.84    0.06
   5   7 -10    5.37    0.14
   4   7 -10   11.08    0.23
   4   7 -10   10.91    0.24
   4   7 -10   11.15    0.22
  -4  -7  10   11.13    0.20
   3   7 -10   15.23    0.30
   3   7 -10   14.97    0.31
   3   7 -10   15.41    0.31
  -3  -7  10   15.30    0.28
  -3  -7  10   15.23    0.28
   2   7 -10   11.52    0.26
   2   7 -10   11.18    0.24
   2   7 -10   11.09    0.26
   2   7 -10   11.42    0.25
  -2  -7  10   11.42    0.26
   1   7 -10    4.44    0.15
   1   7 -10    4.72    0.15
   1   7 -10    4.47    0.14
   0   7 -10    1.22    0.08
   0   7 -10    1.44    0.09
   0   7 -10    1.39    0.09
   0   7 -10    1.49    0.09
  -1   7 -10    2.45    0.09
  -1   7 -10    2.37    0.11
  -1   7 -10    2.48    0.11
  -1   7 -10    2.31    0.10
  -2   7 -10   15.70    0.30
  -2   7 -10   16.56    0.31
  -2   7 -10   15.98    0.30
  -2   7 -10   16.30    0.33
  -2   7 -10   15.78    0.35
  -3   7 -10    5.83    0.16
  -3   7 -10    5.77    0.19
  -3   7 -10    5.87    0.17
  -3   7 -10    5.74    0.16
  -3   7 -10    5.94    0.14
  -4   7 -10    6.35    0.20
  -4   7 -10    6.44    0.17
  -4   7 -10    6.79    0.18
  -4   7 -10    7.01    0.18
  -4   7 -10    6.57    0.18
  -4   7 -10    6.60    0.14
  -5   7 -10    0.27    0.05
  -5   7 -10    0.31    0.04
  -5   7 -10    0.29    0.05
  -6   7 -10    3.34    0.10
   5   6 -10    1.56    0.08
   4   6 -10    1.74    0.10
   4   6 -10    1.62    0.08
   4   6 -10    1.71    0.09
  -4  -6  10    1.57    0.08
   3   6 -10    0.04    0.04
   3   6 -10   -0.01    0.03
   3   6 -10    0.04    0.03
  -3  -6  10    0.05    0.04
  -3  -6  10    0.01    0.04
   2   6 -10    4.53    0.14
   2   6 -10    5.01    0.15
   2   6 -10    4.83    0.16
   2   6 -10    4.75    0.16
  -2  -6  10    4.60    0.16
   1   6 -10    0.29    0.05
   1   6 -10    0.26    0.05
   1   6 -10    0.31    0.05
   1   6 -10    0.34    0.06
   1   6 -10    0.37    0.05
   0   6 -10    4.29    0.13
   0   6 -10    3.93    0.14
   0   6 -10    4.04    0.13
  -1   6 -10    0.95    0.07
  -1   6 -10    0.74    0.07
  -1   6 -10    0.96    0.06
  -1   6 -10    1.03    0.08
  -2   6 -10    0.36    0.06
  -2   6 -10    0.23    0.04
  -2   6 -10    0.27    0.05
  -2   6 -10    0.25    0.05
  -2   6 -10    0.36    0.06
  -3   6 -10    5.53    0.17
  -3   6 -10    5.86    0.16
  -3   6 -10    5.62    0.19
  -3   6 -10    5.74    0.16
  -3   6 -10    5.67    0.16
  -3   6 -10    5.66    0.17
  -3   6 -10    5.85    0.13
  -4   6 -10    7.23    0.15
  -4   6 -10    6.83    0.21
  -4   6 -10    7.12    0.18
  -4   6 -10    7.03    0.18
  -4   6 -10    7.00    0.19
  -4   6 -10    7.33    0.19
  -5   6 -10   11.01    0.23
  -5   6 -10   11.29    0.19
  -6   6 -10    6.32    0.15
   6   5 -10    1.03    0.06
   5   5 -10    0.06    0.04
  -5  -5  10    0.01    0.02
   4   5 -10   13.08    0.29
   4   5 -10   13.09    0.26
   4   5 -10   12.77    0.27
  -4  -5  10   12.96    0.22
  -4  -5  10   13.39    0.25
   3   5 -10    0.64    0.06
   3   5 -10    0.53    0.07
   3   5 -10    0.57    0.07
  -3  -5  10    0.55    0.06
  -3  -5  10    0.61    0.06
   2   5 -10   16.49    0.33
   2   5 -10   16.47    0.32
   2   5 -10   16.37    0.32
   2   5 -10   16.24    0.34
  -2  -5  10   16.61    0.34
   1   5 -10    5.23    0.16
   1   5 -10    5.22    0.15
   1   5 -10    4.85    0.15
   1   5 -10    5.25    0.15
   1   5 -10    5.15    0.16
   0   5 -10    0.58    0.06
   0   5 -10    0.49    0.06
   0   5 -10    0.77    0.07
   0   5 -10    0.70    0.07
   0   5 -10    0.55    0.06
  -1   5 -10    5.71    0.13
  -1   5 -10    5.63    0.16
  -1   5 -10    5.57    0.15
  -1   5 -10    5.56    0.16
  -2   5 -10    4.23    0.16
  -2   5 -10    4.17    0.13
  -2   5 -10    4.05    0.13
  -2   5 -10    4.16    0.13
  -2   5 -10    4.20    0.14
  -3   5 -10    4.59    0.15
  -3   5 -10    4.65    0.14
  -3   5 -10    4.64    0.11
  -3   5 -10    4.58    0.14
  -3   5 -10    4.46    0.15
  -3   5 -10    4.58    0.17
  -3   5 -10    4.50    0.14
  -4   5 -10    5.99    0.17
  -4   5 -10    6.02    0.17
  -4   5 -10    5.87    0.17
  -4   5 -10    6.03    0.13
  -4   5 -10    6.26    0.17
  -4   5 -10    5.95    0.20
  -5   5 -10    0.21    0.03
  -5   5 -10    0.20    0.05
  -5   5 -10    0.22    0.05
  -6   5 -10    1.13    0.07
   6   4 -10    1.03    0.07
   5   4 -10    0.09    0.04
  -5  -4  10    0.13    0.03
   4   4 -10    8.63    0.22
  -4  -4  10    8.36    0.18
  -4  -4  10    8.74    0.19
   3   4 -10    0.21    0.05
   3   4 -10    0.21    0.04
   3   4 -10    0.23    0.05
  -3  -4  10    0.17    0.05
  -3  -4  10    0.24    0.05
   2   4 -10    2.60    0.11
   2   4 -10    2.44    0.10
   2   4 -10    2.51    0.11
  -2  -4  10    2.34    0.12
   1   4 -10    2.37    0.10
   1   4 -10    2.34    0.11
   1   4 -10    2.21    0.10
   1   4 -10    2.31    0.10
   1   4 -10    2.23    0.09
   0   4 -10    4.94    0.22
   0   4 -10    5.02    0.15
   0   4 -10    5.31    0.15
   0   4 -10    5.15    0.15
   0   4 -10    5.18    0.14
   0   4 -10    4.92    0.13
  -1   4 -10    0.01    0.04
  -1   4 -10    0.02    0.03
  -1   4 -10    0.01    0.03
  -1   4 -10    0.02    0.03
  -2   4 -10    5.02    0.14
  -2   4 -10    4.83    0.14
  -2   4 -10    4.80    0.14
  -2   4 -10    4.58    0.14
  -3   4 -10   10.60    0.23
  -3   4 -10   10.40    0.23
  -3   4 -10   10.09    0.19
  -3   4 -10   10.05    0.23
  -3   4 -10   10.27    0.24
  -3   4 -10   10.38    0.24
  -3   4 -10   10.26    0.27
  -4   4 -10    0.56    0.06
  -4   4 -10    0.45    0.06
  -4   4 -10    0.45    0.06
  -4   4 -10    0.43    0.04
  -4   4 -10    0.42    0.06
  -4   4 -10    0.50    0.07
  -5   4 -10    0.86    0.05
  -5   4 -10    0.87    0.08
  -5   4 -10    0.86    0.07
  -5   4 -10    0.92    0.08
  -6   4 -10    8.06    0.18
   6   3 -10    1.69    0.08
   5   3 -10    0.31    0.06
  -5  -3  10    0.30    0.04
   4   3 -10    0.49    0.06
  -4  -3  10    0.36    0.05
  -4  -3  10    0.43    0.05
   3   3 -10    0.84    0.08
   3   3 -10    0.82    0.08
   3   3 -10    0.70    0.06
  -3  -3  10    0.70    0.07
   2   3 -10   -0.03    0.03
   2   3 -10    0.02    0.03
   2   3 -10    0.02    0.03
   1   3 -10    0.05    0.03
   1   3 -10    0.09    0.04
   1   3 -10   -0.04    0.04
   1   3 -10    0.02    0.03
   1   3 -10    0.04    0.04
   0   3 -10    0.72    0.06
   0   3 -10    0.71    0.07
   0   3 -10    0.73    0.07
   0   3 -10    0.68    0.10
   0   3 -10    0.73    0.06
  -1   3 -10    3.00    0.11
  -1   3 -10    3.01    0.11
  -1   3 -10    3.08    0.12
  -1   3 -10    3.05    0.17
  -2   3 -10    0.46    0.05
  -2   3 -10    0.65    0.07
  -2   3 -10    0.56    0.06
  -2   3 -10    0.69    0.07
  -3   3 -10    0.45    0.06
  -3   3 -10    0.42    0.06
  -3   3 -10    0.41    0.06
  -3   3 -10    0.56    0.07
  -3   3 -10    0.54    0.07
  -4   3 -10    0.35    0.06
  -4   3 -10    0.38    0.06
  -4   3 -10    0.48    0.06
  -4   3 -10    0.40    0.06
  -5   3 -10    0.64    0.07
  -5   3 -10    0.59    0.06
  -5   3 -10    0.54    0.06
  -6   3 -10    0.61    0.06
   6   2 -10    0.43    0.05
   5   2 -10    0.53    0.07
  -5  -2  10    0.62    0.05
  -5  -2  10    0.66    0.07
   4   2 -10    0.10    0.05
  -4  -2  10    0.09    0.04
  -4  -2  10    0.10    0.04
   3   2 -10   10.80    0.25
  -3  -2  10   10.46    0.24
   2   2 -10    2.16    0.09
   2   2 -10    2.33    0.11
   1   2 -10   16.09    0.32
   1   2 -10   15.81    0.42
   1   2 -10   16.33    0.30
   0   2 -10    1.57    0.09
   0   2 -10    1.51    0.08
   0   2 -10    1.69    0.13
   0   2 -10    1.47    0.08
  -1   2 -10    0.11    0.05
  -1   2 -10    0.16    0.04
  -1   2 -10    0.09    0.03
  -1   2 -10    0.16    0.04
  -2   2 -10    0.04    0.05
  -2   2 -10    0.04    0.04
  -2   2 -10    0.07    0.03
  -2   2 -10    0.01    0.03
  -2   2 -10    0.11    0.04
  -3   2 -10   16.62    0.33
  -3   2 -10   16.50    0.33
  -3   2 -10   16.80    0.32
  -3   2 -10   16.68    0.32
  -3   2 -10   16.40    0.32
  -4   2 -10    2.39    0.11
  -4   2 -10    2.56    0.11
  -4   2 -10    2.44    0.11
  -4   2 -10    2.39    0.11
  -5   2 -10   31.93    0.51
  -5   2 -10   32.20    0.52
  -5   2 -10   31.86    0.53
  -5   2 -10   32.53    0.53
   6   1 -10    0.77    0.06
  -6  -1  10    0.79    0.06
   5   1 -10    0.07    0.04
  -5  -1  10    0.04    0.04
  -5  -1  10    0.01    0.03
   4   1 -10    4.23    0.15
  -4  -1  10    4.16    0.12
  -4  -1  10    4.34    0.13
   3   1 -10    0.01    0.03
  -3  -1  10   -0.03    0.04
   2   1 -10   11.20    0.25
   1   1 -10    0.11    0.03
   1   1 -10    0.31    0.05
   1   1 -10    0.16    0.06
   0   1 -10    3.25    0.16
   0   1 -10    2.95    0.10
   0   1 -10    2.87    0.11
   0   1 -10    3.05    0.10
  -1   1 -10    0.65    0.10
  -1   1 -10    0.79    0.07
  -1   1 -10    0.73    0.06
  -1   1 -10    0.85    0.07
  -2   1 -10    1.00    0.08
  -2   1 -10    1.01    0.07
  -2   1 -10    1.04    0.08
  -2   1 -10    0.99    0.08
  -3   1 -10    4.39    0.14
  -3   1 -10    4.62    0.14
  -3   1 -10    4.62    0.15
  -3   1 -10    4.57    0.15
  -3   1 -10    4.77    0.15
  -4   1 -10    1.68    0.10
  -4   1 -10    1.73    0.10
  -4   1 -10    1.63    0.09
  -4   1 -10    1.86    0.10
  -4   1 -10    1.74    0.10
  -5   1 -10    0.65    0.07
  -5   1 -10    0.50    0.06
  -5   1 -10    0.63    0.07
  -5   1 -10    0.65    0.07
  -6   1 -10    0.71    0.06
  -6   0  10    8.63    0.20
   5   0 -10    7.67    0.20
  -5   0  10    8.09    0.17
  -5   0  10    7.97    0.21
   4   0 -10   13.81    0.30
  -4   0  10   14.30    0.27
  -4   0  10   14.05    0.27
  -4   0  10   13.81    0.30
   3   0 -10    3.06    0.12
  -3   0  10    2.73    0.12
   2   0 -10   47.81    0.76
   2   0 -10   45.99    0.96
   1   0 -10    7.36    0.17
   1   0 -10    7.30    0.26
   1   0 -10    7.57    0.19
   0   0 -10    3.12    0.11
   0   0 -10    3.21    0.17
   0   0 -10    3.42    0.12
   0   0 -10    3.32    0.11
  -1   0 -10   10.99    0.33
  -1   0 -10   11.02    0.23
  -1   0 -10   11.20    0.23
  -1   0 -10   11.31    0.25
  -2   0 -10    2.73    0.11
  -2   0 -10    2.83    0.11
  -2   0 -10    2.75    0.11
  -2   0 -10    2.71    0.11
  -3   0 -10   10.38    0.24
  -3   0 -10   10.26    0.23
  -3   0 -10   10.33    0.25
  -3   0 -10   10.28    0.24
  -3   0 -10   10.43    0.23
  -4   0 -10    4.35    0.15
  -4   0 -10    4.38    0.14
  -4   0 -10    4.38    0.15
  -4   0 -10    4.31    0.15
  -4   0 -10    4.43    0.15
  -5   0 -10   14.34    0.30
  -5   0 -10   14.43    0.27
  -5   0 -10   14.77    0.29
  -5   0 -10   14.28    0.29
  -6   0 -10    3.67    0.11
  -6   0 -10    3.62    0.11
  -7   1  10    0.66    0.05
  -6   1  10    0.91    0.07
  -5   1  10   11.46    0.22
  -5   1  10   11.34    0.26
   4  -1 -10    1.04    0.08
  -4   1  10    0.81    0.07
  -4   1  10    0.83    0.07
  -4   1  10    0.84    0.08
   3  -1 -10    1.39    0.09
  -3   1  10    1.51    0.10
   2  -1 -10    7.75    0.20
   1  -1 -10    0.06    0.05
   1  -1 -10    0.08    0.04
   0  -1 -10    0.16    0.04
   0  -1 -10    0.24    0.04
   0  -1 -10    0.16    0.04
   0  -1 -10    0.28    0.07
  -1  -1 -10    0.08    0.03
  -1  -1 -10    0.05    0.03
  -1  -1 -10   -0.01    0.03
  -1  -1 -10    0.01    0.04
  -2  -1 -10    2.52    0.10
  -2  -1 -10    2.52    0.11
  -2  -1 -10    2.45    0.10
  -2  -1 -10    2.36    0.11
  -2  -1 -10    2.58    0.11
  -3  -1 -10    9.63    0.23
  -3  -1 -10    9.92    0.22
  -3  -1 -10    9.66    0.24
  -3  -1 -10    9.64    0.23
  -4  -1 -10    0.11    0.05
  -4  -1 -10    0.04    0.04
  -4  -1 -10    0.10    0.04
  -4  -1 -10    0.08    0.04
  -4  -1 -10    0.07    0.04
  -5  -1 -10    1.88    0.10
  -5  -1 -10    1.91    0.10
  -5  -1 -10    1.79    0.10
  -6  -1 -10    0.19    0.04
  -6  -1 -10    0.19    0.04
  -7   2  10    0.06    0.03
  -6   2  10    0.09    0.04
  -5   2  10    8.38    0.18
  -5   2  10    8.24    0.22
  -4   2  10   15.74    0.33
  -4   2  10   15.87    0.30
  -4   2  10   15.74    0.30
   3  -2 -10    1.68    0.09
  -3   2  10    1.82    0.10
   2  -2 -10   36.00    0.60
   2  -2 -10   35.95    0.60
   1  -2 -10    1.40    0.08
   1  -2 -10    1.31    0.13
   0  -2 -10    9.10    0.20
   0  -2 -10    8.87    0.21
   0  -2 -10    8.90    0.29
  -1  -2 -10    5.65    0.15
  -1  -2 -10    5.33    0.16
  -1  -2 -10    5.40    0.17
  -1  -2 -10    5.20    0.15
  -2  -2 -10   17.21    0.35
  -2  -2 -10   16.34    0.33
  -2  -2 -10   16.93    0.33
  -2  -2 -10   17.15    0.33
  -2  -2 -10   17.15    0.32
  -3  -2 -10    7.15    0.20
  -3  -2 -10    7.20    0.21
  -3  -2 -10    7.32    0.19
  -3  -2 -10    7.62    0.20
  -3  -2 -10    7.88    0.20
  -4  -2 -10    0.34    0.05
  -4  -2 -10    0.41    0.06
  -4  -2 -10    0.57    0.07
  -4  -2 -10    0.36    0.05
  -5  -2 -10    0.52    0.06
  -5  -2 -10    0.56    0.06
  -5  -2 -10    0.39    0.06
  -6  -2 -10    1.91    0.08
  -6  -2 -10    1.67    0.08
  -7   3  10    0.41    0.04
  -6   3  10    0.12    0.05
  -5   3  10    4.07    0.12
  -5   3  10    3.95    0.15
  -4   3  10    3.22    0.11
  -4   3  10    2.86    0.13
  -4   3  10    3.20    0.12
  -3   3  10   13.01    0.27
  -3   3  10   12.48    0.28
   2  -3 -10   48.57    0.79
   2  -3 -10   48.87    0.73
   2  -3 -10   49.88    0.78
   1  -3 -10   16.45    0.31
   1  -3 -10   16.30    0.32
   0  -3 -10    1.02    0.07
   0  -3 -10    0.99    0.07
   0  -3 -10    1.05    0.09
   0  -3 -10    0.99    0.08
   0  -3 -10    0.92    0.05
  -1  -3 -10    5.84    0.16
  -1  -3 -10    6.28    0.15
  -1  -3 -10    5.75    0.16
  -1  -3 -10    6.38    0.17
  -1  -3 -10    6.16    0.16
  -1  -3 -10    6.01    0.18
  -2  -3 -10    8.52    0.22
  -2  -3 -10    8.36    0.20
  -2  -3 -10    8.58    0.19
  -2  -3 -10    8.31    0.20
  -2  -3 -10    8.56    0.21
  -2  -3 -10    8.38    0.21
  -3  -3 -10    8.85    0.21
  -3  -3 -10    8.88    0.22
  -3  -3 -10    8.99    0.22
  -3  -3 -10    8.75    0.23
  -4  -3 -10   -0.04    0.04
  -4  -3 -10    0.03    0.04
  -4  -3 -10   -0.04    0.03
  -4  -3 -10    0.04    0.04
  -5  -3 -10    1.33    0.08
  -5  -3 -10    1.48    0.08
  -5  -3 -10    1.35    0.09
  -6  -3 -10    0.08    0.03
  -6  -3 -10    0.13    0.03
  -7   4  10    0.07    0.03
  -6   4  10    2.03    0.10
  -5   4  10    0.80    0.08
  -5   4  10    0.74    0.06
  -4   4  10    3.36    0.13
  -4   4  10    3.26    0.11
  -4   4  10    3.21    0.12
   3  -4 -10    5.92    0.18
  -3   4  10    5.98    0.17
  -3   4  10    5.88    0.17
   2  -4 -10    0.09    0.04
  -2   4  10    0.02    0.04
   1  -4 -10    2.77    0.11
   1  -4 -10    2.90    0.11
   1  -4 -10    2.97    0.12
   0  -4 -10    0.21    0.05
   0  -4 -10    0.18    0.03
   0  -4 -10    0.07    0.03
   0  -4 -10    0.18    0.04
  -1  -4 -10    1.18    0.07
  -1  -4 -10    1.00    0.08
  -1  -4 -10    1.16    0.09
  -1  -4 -10    1.08    0.09
  -1  -4 -10    1.24    0.08
  -2  -4 -10    1.17    0.08
  -2  -4 -10    1.22    0.09
  -2  -4 -10    1.16    0.09
  -2  -4 -10    1.03    0.08
  -2  -4 -10    1.16    0.08
  -3  -4 -10    4.73    0.14
  -3  -4 -10    4.62    0.15
  -3  -4 -10    4.86    0.16
  -3  -4 -10    4.79    0.16
  -3  -4 -10    4.67    0.13
  -4  -4 -10    7.14    0.20
  -4  -4 -10    7.20    0.18
  -4  -4 -10    6.80    0.19
  -5  -4 -10    0.64    0.06
  -5  -4 -10    0.56    0.06
  -5  -4 -10    0.64    0.06
  -6  -4 -10    0.33    0.04
  -7   5  10    0.12    0.03
  -6   5  10    1.13    0.08
  -5   5  10    0.06    0.04
  -5   5  10    0.07    0.03
  -4   5  10    0.26    0.05
  -4   5  10    0.16    0.04
  -4   5  10    0.23    0.05
   3  -5 -10    4.34    0.15
  -3   5  10    4.32    0.14
  -3   5  10    4.22    0.13
  -3   5  10    4.04    0.15
   2  -5 -10   14.54    0.30
  -2   5  10   14.62    0.30
   1  -5 -10    8.04    0.19
   1  -5 -10    8.01    0.20
   1  -5 -10    8.45    0.20
  -1   5  10    8.08    0.21
   0  -5 -10    4.07    0.09
   0  -5 -10    4.38    0.13
   0  -5 -10    4.22    0.14
   0  -5 -10    4.18    0.14
  -1  -5 -10   16.49    0.34
  -1  -5 -10   16.65    0.30
  -1  -5 -10   16.72    0.32
  -1  -5 -10   16.90    0.32
  -1  -5 -10   16.57    0.31
  -2  -5 -10    3.38    0.13
  -2  -5 -10    3.25    0.12
  -2  -5 -10    3.36    0.12
  -2  -5 -10    3.31    0.12
  -2  -5 -10    3.24    0.13
  -3  -5 -10    6.28    0.19
  -3  -5 -10    6.16    0.18
  -3  -5 -10    6.28    0.17
  -3  -5 -10    6.06    0.16
  -3  -5 -10    6.28    0.16
  -4  -5 -10    3.15    0.12
  -4  -5 -10    3.17    0.10
  -4  -5 -10    3.29    0.12
  -4  -5 -10    3.17    0.12
  -5  -5 -10    0.46    0.05
  -5  -5 -10    0.54    0.05
  -6   6  10    0.54    0.05
  -5   6  10    4.10    0.11
  -5   6  10    4.39    0.13
   4  -6 -10    0.36    0.06
  -4   6  10    0.33    0.05
  -4   6  10    0.37    0.06
   3  -6 -10    5.73    0.17
  -3   6  10    5.96    0.17
  -3   6  10    5.72    0.16
  -3   6  10    5.85    0.17
   2  -6 -10   37.79    0.62
  -2   6  10   37.28    0.64
  -2   6  10   36.55    0.62
   1  -6 -10    0.14    0.04
   1  -6 -10    0.20    0.04
  -1   6  10    0.13    0.05
   0  -6 -10    3.26    0.12
   0  -6 -10    3.32    0.13
   0  -6 -10    3.01    0.12
   0   6  10    3.41    0.13
  -1  -6 -10    2.98    0.12
  -1  -6 -10    2.90    0.08
  -1  -6 -10    2.86    0.12
  -1  -6 -10    2.69    0.11
   1   6  10    2.62    0.12
  -2  -6 -10    0.14    0.04
  -2  -6 -10    0.14    0.04
  -2  -6 -10    0.13    0.04
  -2  -6 -10    0.10    0.04
  -2  -6 -10    0.13    0.04
   2   6  10    0.15    0.05
  -3  -6 -10    0.10    0.04
  -3  -6 -10    0.03    0.04
  -3  -6 -10    0.03    0.03
  -3  -6 -10    0.05    0.03
   3   6  10    0.02    0.03
  -4  -6 -10    0.06    0.04
  -4  -6 -10    0.10    0.03
  -4  -6 -10    0.18    0.04
  -5  -6 -10    1.01    0.06
  -5  -6 -10    1.00    0.05
  -6   7  10    0.02    0.02
   5  -7 -10    0.58    0.06
  -5   7  10    0.54    0.04
  -5   7  10    0.65    0.06
   4  -7 -10    0.85    0.08
  -4   7  10    0.74    0.06
  -4   7  10    0.88    0.07
   3  -7 -10    0.08    0.04
  -3   7  10    0.01    0.04
  -3   7  10    0.05    0.04
   2  -7 -10    8.05    0.19
   2  -7 -10    7.78    0.19
  -2   7  10    7.80    0.21
  -2   7  10    8.13    0.20
  -2   7  10    7.83    0.21
   1  -7 -10    3.94    0.13
   1  -7 -10    4.02    0.11
  -1   7  10    4.07    0.15
   0  -7 -10   12.87    0.25
   0   7  10   12.33    0.28
  -1  -7 -10    5.13    0.15
  -1  -7 -10    4.99    0.15
  -1  -7 -10    4.99    0.09
   1   7  10    4.94    0.16
  -2  -7 -10    2.50    0.11
  -2  -7 -10    2.37    0.10
  -2  -7 -10    2.28    0.10
  -2  -7 -10    2.38    0.10
   2   7  10    2.33    0.10
  -3  -7 -10    0.52    0.06
  -3  -7 -10    0.56    0.06
  -3  -7 -10    0.52    0.05
  -4  -7 -10    0.49    0.05
  -4  -7 -10    0.62    0.05
  -4  -7 -10    0.55    0.04
   5  -8 -10    3.99    0.12
   5  -8 -10    3.80    0.10
  -5   8  10    3.75    0.07
   4  -8 -10    0.58    0.06
   4  -8 -10    0.65    0.05
  -4   8  10    0.55    0.05
  -4   8  10    0.55    0.06
   3  -8 -10    6.44    0.17
   3  -8 -10    6.42    0.16
  -3   8  10    6.40    0.17
  -3   8  10    6.60    0.17
  -3   8  10    6.54    0.17
   2  -8 -10    6.25    0.15
   2  -8 -10    5.73    0.15
  -2   8  10    6.15    0.17
  -2   8  10    6.07    0.18
   1  -8 -10    0.68    0.07
   1  -8 -10    0.56    0.04
  -1   8  10    0.49    0.07
  -1   8  10    0.56    0.06
   0  -8 -10    0.30    0.04
   0  -8 -10    0.34    0.05
   0   8  10    0.23    0.05
   0   8  10    0.30    0.05
  -1  -8 -10    0.19    0.04
   1   8  10    0.10    0.04
  -2  -8 -10    6.04    0.14
  -2  -8 -10    5.63    0.14
  -2  -8 -10    5.78    0.15
   2   8  10    5.88    0.15
   2   8  10    5.56    0.14
  -3  -8 -10    3.49    0.10
  -3  -8 -10    3.39    0.10
  -3  -8 -10    3.39    0.10
   5  -9 -10    0.84    0.06
   4  -9 -10    0.78    0.06
   4  -9 -10    0.60    0.05
  -4   9  10    0.69    0.05
  -4   9  10    0.57    0.05
  -4   9  10    0.69    0.05
   3  -9 -10    0.11    0.04
   3  -9 -10    0.05    0.03
  -3   9  10    0.18    0.04
  -3   9  10    0.04    0.04
  -3   9  10    0.04    0.04
   2  -9 -10   10.90    0.20
   2  -9 -10   10.45    0.21
  -2   9  10   10.83    0.22
  -2   9  10   10.78    0.24
   1  -9 -10    0.06    0.03
   1  -9 -10    0.04    0.03
  -1   9  10    0.07    0.03
  -1   9  10    0.15    0.04
  -1   9  10    0.06    0.04
   0  -9 -10    1.74    0.06
   0  -9 -10    1.90    0.08
   0   9  10    1.72    0.09
   0   9  10    1.87    0.09
  -1  -9 -10    0.12    0.03
   1   9  10    0.16    0.04
   1   9  10    0.14    0.04
  -2  -9 -10    1.62    0.07
   3   9  10    0.13    0.02
   4 -10 -10    2.09    0.07
  -4  10  10    2.06    0.07
   3 -10 -10    0.54    0.04
   3 -10 -10    0.46    0.05
   3 -10 -10    0.62    0.05
  -3  10  10    0.50    0.05
  -3  10  10    0.61    0.05
  -3  10  10    0.56    0.05
   2 -10 -10    0.21    0.04
   2 -10 -10    0.17    0.03
  -2  10  10    0.24    0.04
  -2  10  10    0.24    0.04
   1 -10 -10    1.06    0.06
   1 -10 -10    1.11    0.06
  -1  10  10    1.07    0.07
  -1  10  10    0.97    0.07
  -1  10  10    1.10    0.06
   0 -10 -10    0.04    0.03
   0  10  10    0.08    0.03
   0  10  10    0.04    0.03
   0  10  10    0.02    0.03
  -1 -10 -10    2.38    0.08
   1  10  10    2.41    0.08
   1  10  10    2.40    0.07
   1  10  10    2.42    0.08
   2  10  10    2.19    0.07
  -3  11  10    0.13    0.03
  -2  11  10    2.29    0.08
  -2  11  10    2.27    0.07
  -1  11  10    5.45    0.11
  -1  11  10    5.63    0.13
  -1  11  10    5.78    0.12
   0  11  10    2.96    0.08
   0 -12  11    2.05    0.07
   1  11 -11    0.73    0.06
   1  11 -11    0.63    0.04
  -1 -11  11    0.68    0.05
   0  11 -11   14.72    0.27
   0  11 -11   14.49    0.25
   0  11 -11   15.10    0.23
   0 -11  11   14.77    0.28
  -1  11 -11   15.29    0.28
  -2  11 -11    2.00    0.07
  -2  11 -11    2.18    0.08
  -3  11 -11    0.89    0.05
  -4  11 -11    0.33    0.03
   3  10 -11    1.40    0.04
   2  10 -11    0.76    0.04
   2  10 -11    0.69    0.05
   2  10 -11    0.79    0.06
   2  10 -11    0.75    0.06
  -2 -10  11    0.77    0.05
  -2 -10  11    0.72    0.05
   1  10 -11    0.39    0.05
   1  10 -11    0.46    0.05
   1  10 -11    0.37    0.05
  -1 -10  11    0.47    0.05
   0  10 -11    1.83    0.09
   0  10 -11    1.65    0.08
   0  10 -11    1.70    0.07
   0 -10  11    1.79    0.11
  -1  10 -11    2.19    0.10
  -1  10 -11    2.20    0.09
  -2  10 -11    0.02    0.03
  -2  10 -11    0.04    0.03
  -3  10 -11    1.97    0.08
  -3  10 -11    1.92    0.08
  -3  10 -11    1.92    0.08
  -3  10 -11    2.06    0.09
  -4  10 -11    0.35    0.04
  -4  10 -11    0.38    0.04
  -5  10 -11    5.04    0.11
   4   9 -11    0.07    0.02
   3   9 -11    0.53    0.05
   3   9 -11    0.55    0.05
  -3  -9  11    0.53    0.04
   2   9 -11    3.26    0.12
   2   9 -11    3.24    0.11
   2   9 -11    3.16    0.11
   2   9 -11    3.05    0.11
  -2  -9  11    3.24    0.11
   1   9 -11    0.00    0.03
   1   9 -11    0.07    0.04
   1   9 -11    0.06    0.04
  -1  -9  11    0.06    0.05
   0   9 -11    3.33    0.12
   0   9 -11    3.09    0.12
   0   9 -11    3.13    0.10
  -1   9 -11    3.59    0.13
  -1   9 -11    3.76    0.12
  -2   9 -11    1.95    0.09
  -2   9 -11    1.84    0.10
  -2   9 -11    1.69    0.08
  -3   9 -11    1.06    0.07
  -3   9 -11    1.09    0.08
  -3   9 -11    1.04    0.07
  -3   9 -11    0.95    0.07
  -4   9 -11    0.30    0.05
  -4   9 -11    0.17    0.04
  -4   9 -11    0.16    0.04
  -5   9 -11    0.00    0.03
   4   8 -11    0.17    0.03
  -4  -8  11    0.16    0.02
   3   8 -11    1.02    0.07
   3   8 -11    1.03    0.07
   3   8 -11    0.97    0.07
  -3  -8  11    1.00    0.06
  -3  -8  11    0.99    0.05
   2   8 -11    0.19    0.05
   2   8 -11    0.11    0.04
   2   8 -11    0.12    0.04
   2   8 -11    0.17    0.05
  -2  -8  11    0.13    0.04
   1   8 -11    2.98    0.12
   1   8 -11    3.04    0.12
   1   8 -11    3.01    0.11
   1   8 -11    2.90    0.12
  -1  -8  11    2.81    0.13
   0   8 -11    1.28    0.09
   0   8 -11    1.21    0.09
   0   8 -11    1.26    0.08
  -1   8 -11    0.64    0.05
  -1   8 -11    0.66    0.07
  -1   8 -11    0.74    0.07
  -2   8 -11    0.39    0.05
  -2   8 -11    0.37    0.05
  -2   8 -11    0.34    0.05
  -2   8 -11    0.35    0.06
  -3   8 -11    0.97    0.08
  -3   8 -11    0.82    0.07
  -3   8 -11    0.86    0.07
  -3   8 -11    0.81    0.07
  -4   8 -11    2.00    0.09
  -4   8 -11    2.16    0.09
  -4   8 -11    2.08    0.09
  -4   8 -11    2.03    0.09
  -5   8 -11    0.06    0.03
  -6   8 -11   -0.02    0.02
   5   7 -11    0.32    0.04
   4   7 -11    2.68    0.09
   4   7 -11    2.60    0.10
   4   7 -11    2.79    0.10
  -4  -7  11    2.79    0.08
   3   7 -11    6.92    0.18
   3   7 -11    7.20    0.18
   3   7 -11    7.14    0.18
  -3  -7  11    7.11    0.17
  -3  -7  11    7.00    0.16
   2   7 -11    1.77    0.10
   2   7 -11    1.65    0.09
   2   7 -11    1.70    0.09
   2   7 -11    1.73    0.09
  -2  -7  11    1.68    0.10
   1   7 -11    3.58    0.13
   1   7 -11    3.46    0.13
   1   7 -11    3.35    0.14
   1   7 -11    3.49    0.12
   0   7 -11    4.93    0.15
   0   7 -11    4.82    0.14
   0   7 -11    4.77    0.15
   0   7 -11    4.77    0.10
  -1   7 -11    5.24    0.16
  -1   7 -11    5.31    0.16
  -2   7 -11    5.10    0.16
  -2   7 -11    5.49    0.15
  -2   7 -11    5.22    0.15
  -2   7 -11    5.16    0.15
  -3   7 -11    0.25    0.05
  -3   7 -11    0.25    0.05
  -3   7 -11    0.32    0.05
  -3   7 -11    0.19    0.05
  -3   7 -11    0.22    0.04
  -4   7 -11    3.52    0.12
  -4   7 -11    3.44    0.12
  -4   7 -11    3.54    0.12
  -4   7 -11    3.40    0.12
  -5   7 -11    0.14    0.04
  -6   7 -11    7.59    0.15
   5   6 -11    0.15    0.04
   5   6 -11    0.19    0.04
   4   6 -11    4.74    0.13
   4   6 -11    4.86    0.15
   4   6 -11    5.08    0.14
  -4  -6  11    4.95    0.12
   3   6 -11    5.34    0.16
   3   6 -11    5.11    0.16
   3   6 -11    5.05    0.15
  -3  -6  11    5.23    0.14
  -3  -6  11    5.24    0.15
   2   6 -11    5.09    0.15
   2   6 -11    4.74    0.14
   2   6 -11    4.93    0.16
   2   6 -11    4.78    0.16
  -2  -6  11    5.27    0.16
   1   6 -11    2.64    0.11
   1   6 -11    2.61    0.12
   1   6 -11    2.46    0.11
   1   6 -11    2.34    0.11
   1   6 -11    2.60    0.11
   0   6 -11    4.73    0.15
   0   6 -11    4.70    0.13
   0   6 -11    4.61    0.11
  -1   6 -11    1.13    0.08
  -1   6 -11    1.09    0.09
  -1   6 -11    1.23    0.08
  -2   6 -11    0.66    0.07
  -2   6 -11    0.59    0.06
  -2   6 -11    0.52    0.06
  -2   6 -11    0.53    0.06
  -3   6 -11   13.06    0.27
  -3   6 -11   12.93    0.26
  -3   6 -11   12.88    0.26
  -3   6 -11   12.36    0.26
  -3   6 -11   13.15    0.28
  -4   6 -11    8.89    0.20
  -4   6 -11    8.63    0.21
  -4   6 -11    9.10    0.21
  -4   6 -11    9.19    0.21
  -5   6 -11   11.44    0.23
  -6   6 -11    0.11    0.03
   5   5 -11    2.83    0.10
   4   5 -11    1.74    0.09
   4   5 -11    1.80    0.10
  -4  -5  11    1.78    0.08
   3   5 -11    0.28    0.05
   3   5 -11    0.27    0.05
   3   5 -11    0.21    0.04
  -3  -5  11    0.25    0.05
  -3  -5  11    0.23    0.05
   2   5 -11   19.23    0.38
   2   5 -11   19.52    0.38
   2   5 -11   19.05    0.36
  -2  -5  11   19.94    0.38
   1   5 -11    3.79    0.13
   1   5 -11    3.69    0.13
   1   5 -11    3.56    0.13
   1   5 -11    3.76    0.13
   0   5 -11   35.67    0.56
   0   5 -11   35.74    0.60
   0   5 -11   36.34    0.59
   0   5 -11   36.67    0.55
   0   5 -11   36.35    0.58
  -1   5 -11    2.69    0.10
  -1   5 -11    2.76    0.11
  -1   5 -11    2.52    0.11
  -2   5 -11    5.39    0.16
  -2   5 -11    5.34    0.15
  -2   5 -11    5.52    0.16
  -2   5 -11    5.43    0.16
  -3   5 -11    4.36    0.15
  -3   5 -11    4.27    0.14
  -3   5 -11    4.02    0.14
  -3   5 -11    3.93    0.13
  -3   5 -11    4.25    0.14
  -4   5 -11    0.53    0.06
  -4   5 -11    0.51    0.06
  -4   5 -11    0.35    0.05
  -4   5 -11    0.36    0.05
  -5   5 -11   -0.02    0.03
  -5   5 -11   -0.01    0.03
  -5   5 -11    0.07    0.04
  -6   5 -11    0.21    0.04
   5   4 -11    0.40    0.05
  -5  -4  11    0.36    0.03
   4   4 -11    0.44    0.06
  -4  -4  11    0.31    0.05
  -4  -4  11    0.39    0.06
  -4  -4  11    0.42    0.04
   3   4 -11    2.73    0.12
   3   4 -11    2.71    0.11
   3   4 -11    2.86    0.12
  -3  -4  11    2.73    0.11
  -3  -4  11    2.57    0.11
   2   4 -11    4.91    0.16
   2   4 -11    4.78    0.16
   2   4 -11    4.54    0.14
  -2  -4  11    4.71    0.16
   1   4 -11   11.08    0.25
   1   4 -11   10.57    0.23
   1   4 -11   10.73    0.23
   1   4 -11   10.93    0.24
   1   4 -11   11.17    0.24
   0   4 -11    5.63    0.13
   0   4 -11    5.76    0.16
   0   4 -11    6.02    0.17
   0   4 -11    5.79    0.16
  -1   4 -11    0.80    0.07
  -1   4 -11    0.83    0.07
  -1   4 -11    0.85    0.07
  -1   4 -11    0.93    0.08
  -1   4 -11    0.82    0.07
  -2   4 -11    3.65    0.13
  -2   4 -11    3.83    0.13
  -2   4 -11    3.71    0.13
  -2   4 -11    3.75    0.13
  -2   4 -11    3.77    0.13
  -3   4 -11    2.74    0.12
  -3   4 -11    2.50    0.11
  -3   4 -11    2.79    0.11
  -3   4 -11    2.79    0.12
  -4   4 -11    1.14    0.08
  -4   4 -11    1.21    0.09
  -4   4 -11    1.10    0.08
  -4   4 -11    1.02    0.08
  -5   4 -11    2.45    0.10
  -5   4 -11    2.61    0.10
  -5   4 -11    2.45    0.10
  -6   4 -11    0.03    0.03
   6   3 -11    2.41    0.08
   5   3 -11    2.12    0.10
  -5  -3  11    1.96    0.09
  -5  -3  11    1.87    0.07
   4   3 -11    1.53    0.10
  -4  -3  11    1.44    0.08
  -4  -3  11    1.47    0.08
   3   3 -11    1.40    0.08
   3   3 -11    1.53    0.10
  -3  -3  11    1.61    0.10
   2   3 -11   14.29    0.28
   2   3 -11   14.18    0.30
  -2  -3  11   12.96    0.31
   1   3 -11   38.09    0.60
   1   3 -11   37.17    0.61
   1   3 -11   37.47    0.60
   1   3 -11   38.25    0.64
   0   3 -11    5.14    0.15
   0   3 -11    5.45    0.15
   0   3 -11    5.01    0.16
   0   3 -11    4.74    0.12
  -1   3 -11    1.22    0.08
  -1   3 -11    1.00    0.08
  -1   3 -11    0.87    0.07
  -1   3 -11    1.08    0.08
  -2   3 -11    1.43    0.09
  -2   3 -11    1.38    0.09
  -2   3 -11    1.48    0.09
  -2   3 -11    1.46    0.09
  -2   3 -11    1.40    0.09
  -3   3 -11    8.70    0.21
  -3   3 -11    9.05    0.22
  -3   3 -11    8.67    0.21
  -3   3 -11    8.95    0.21
  -4   3 -11    0.03    0.04
  -4   3 -11    0.04    0.04
  -4   3 -11    0.06    0.04
  -4   3 -11    0.04    0.04
  -5   3 -11    0.15    0.04
  -5   3 -11    0.17    0.05
  -5   3 -11    0.14    0.04
  -5   3 -11    0.17    0.04
  -6   3 -11    3.30    0.10
   6   2 -11    0.90    0.06
   5   2 -11    0.44    0.06
  -5  -2  11    0.35    0.04
  -5  -2  11    0.44    0.06
   4   2 -11   17.90    0.36
  -4  -2  11   17.35    0.32
  -4  -2  11   17.57    0.31
   3   2 -11    3.71    0.14
   3   2 -11    3.77    0.14
  -3  -2  11    3.61    0.14
   2   2 -11    0.67    0.07
   2   2 -11    0.67    0.07
   2   2 -11    0.70    0.07
   1   2 -11   15.95    0.30
   1   2 -11   15.54    0.30
   1   2 -11   15.62    0.32
   0   2 -11   24.70    0.40
   0   2 -11   24.77    0.42
   0   2 -11   24.56    0.42
   0   2 -11   24.67    0.45
  -1   2 -11    4.41    0.14
  -1   2 -11    4.65    0.14
  -1   2 -11    4.57    0.14
  -1   2 -11    4.69    0.15
  -1   2 -11    4.69    0.14
  -2   2 -11    8.73    0.21
  -2   2 -11    8.72    0.21
  -2   2 -11    8.98    0.22
  -2   2 -11    8.93    0.21
  -2   2 -11    8.55    0.21
  -3   2 -11    0.25    0.05
  -3   2 -11    0.12    0.04
  -3   2 -11    0.12    0.04
  -3   2 -11    0.14    0.04
  -3   2 -11    0.16    0.04
  -4   2 -11    0.94    0.08
  -4   2 -11    0.91    0.08
  -4   2 -11    0.90    0.08
  -4   2 -11    1.10    0.09
  -5   2 -11    1.05    0.08
  -5   2 -11    1.14    0.08
  -5   2 -11    1.03    0.08
  -5   2 -11    1.17    0.08
  -6   2 -11    1.37    0.07
   6   1 -11    0.91    0.06
  -6  -1  11    0.87    0.06
   5   1 -11    1.36    0.09
  -5  -1  11    1.30    0.07
  -5  -1  11    1.45    0.09
   4   1 -11    3.05    0.13
  -4  -1  11    3.09    0.12
  -4  -1  11    2.76    0.13
  -4  -1  11    3.06    0.10
   3   1 -11   24.30    0.46
   3   1 -11   24.68    0.46
  -3  -1  11   25.11    0.45
   2   1 -11    2.03    0.11
   2   1 -11    2.04    0.10
   1   1 -11   92.38    1.30
   1   1 -11   91.96    1.38
   1   1 -11   94.10    1.39
   0   1 -11    0.40    0.06
   0   1 -11    0.34    0.05
   0   1 -11    0.46    0.04
   0   1 -11    0.41    0.05
   0   1 -11    0.41    0.05
  -1   1 -11    2.62    0.11
  -1   1 -11    2.72    0.11
  -1   1 -11    2.88    0.11
  -1   1 -11    2.71    0.11
  -1   1 -11    2.60    0.11
  -2   1 -11    0.65    0.07
  -2   1 -11    0.61    0.07
  -2   1 -11    0.59    0.07
  -2   1 -11    0.57    0.07
  -2   1 -11    0.68    0.07
  -3   1 -11    0.34    0.05
  -3   1 -11    0.37    0.06
  -3   1 -11    0.38    0.06
  -3   1 -11    0.34    0.06
  -3   1 -11    0.42    0.06
  -4   1 -11    3.12    0.12
  -4   1 -11    3.29    0.13
  -4   1 -11    3.28    0.13
  -4   1 -11    3.16    0.13
  -4   1 -11    3.11    0.13
  -5   1 -11    0.66    0.06
  -5   1 -11    0.52    0.06
  -5   1 -11    0.57    0.06
  -6   1 -11    4.37    0.12
  -6   0  11    7.42    0.17
   5   0 -11    5.80    0.16
  -5   0  11    5.86    0.14
  -5   0  11    5.71    0.17
   4   0 -11    5.07    0.16
  -4   0  11    5.23    0.14
  -4   0  11    5.16    0.17
  -4   0  11    5.17    0.15
   3   0 -11   34.34    0.59
   3   0 -11   34.64    0.60
  -3   0  11   34.37    0.59
   2   0 -11    7.07    0.19
   2   0 -11    6.86    0.19
   1   0 -11    1.16    0.08
   1   0 -11    1.10    0.07
   1   0 -11    1.00    0.07
   0   0 -11   15.00    0.28
   0   0 -11   14.39    0.25
   0   0 -11   14.32    0.28
   0   0 -11   14.50    0.28
   0   0 -11   14.73    0.30
  -1   0 -11    9.50    0.22
  -1   0 -11    9.20    0.21
  -1   0 -11    9.21    0.22
  -1   0 -11    9.37    0.23
  -1   0 -11    9.36    0.22
  -2   0 -11    0.89    0.08
  -2   0 -11    0.77    0.07
  -2   0 -11    0.74    0.07
  -2   0 -11    0.96    0.08
  -2   0 -11    0.83    0.08
  -3   0 -11   19.79    0.39
  -3   0 -11   19.89    0.36
  -3   0 -11   19.25    0.37
  -3   0 -11   19.52    0.37
  -3   0 -11   20.13    0.38
  -4   0 -11    5.54    0.17
  -4   0 -11    5.65    0.17
  -4   0 -11    5.25    0.16
  -4   0 -11    5.36    0.17
  -4   0 -11    5.46    0.17
  -5   0 -11   -0.04    0.03
  -5   0 -11    0.01    0.04
  -5   0 -11    0.03    0.04
  -5   0 -11   -0.04    0.03
  -6   0 -11    0.82    0.06
  -6   1  11    0.18    0.04
  -5   1  11    1.88    0.10
  -5   1  11    1.74    0.08
   4  -1 -11    3.60    0.13
  -4   1  11    3.54    0.13
  -4   1  11    3.56    0.14
  -4   1  11    3.43    0.12
   3  -1 -11    9.75    0.24
   3  -1 -11   10.05    0.24
  -3   1  11   10.22    0.24
   2  -1 -11    5.99    0.17
   2  -1 -11    6.21    0.18
   1  -1 -11    3.41    0.12
   1  -1 -11    3.08    0.12
   1  -1 -11    3.18    0.11
   0  -1 -11    1.78    0.10
   0  -1 -11    1.60    0.08
   0  -1 -11    1.54    0.06
   0  -1 -11    1.59    0.09
  -1  -1 -11    0.55    0.06
  -1  -1 -11    0.41    0.06
  -1  -1 -11    0.54    0.07
  -1  -1 -11    0.50    0.06
  -1  -1 -11    0.50    0.06
  -2  -1 -11    8.80    0.21
  -2  -1 -11    8.43    0.21
  -2  -1 -11    8.81    0.21
  -2  -1 -11    8.12    0.20
  -3  -1 -11    0.08    0.04
  -3  -1 -11    0.01    0.04
  -3  -1 -11    0.01    0.04
  -3  -1 -11    0.01    0.04
  -3  -1 -11    0.03    0.04
  -4  -1 -11    2.58    0.12
  -4  -1 -11    2.65    0.12
  -4  -1 -11    2.82    0.11
  -4  -1 -11    2.51    0.11
  -5  -1 -11    0.27    0.05
  -5  -1 -11    0.21    0.05
  -5  -1 -11    0.24    0.04
  -5  -1 -11    0.24    0.05
  -6  -1 -11    0.55    0.05
  -6   2  11    0.88    0.07
  -5   2  11    2.47    0.09
  -5   2  11    2.49    0.12
  -4   2  11    0.82    0.07
  -4   2  11    1.07    0.09
  -4   2  11    0.85    0.07
   3  -2 -11    0.64    0.07
   3  -2 -11    0.63    0.07
  -3   2  11    0.54    0.07
   2  -2 -11    0.27    0.05
   2  -2 -11    0.23    0.05
   1  -2 -11   12.91    0.25
   1  -2 -11   13.14    0.28
   1  -2 -11   13.11    0.26
   0  -2 -11   20.43    0.39
   0  -2 -11   20.68    0.37
   0  -2 -11   20.25    0.32
   0  -2 -11   21.37    0.36
  -1  -2 -11    8.35    0.20
  -1  -2 -11    7.89    0.20
  -1  -2 -11    8.56    0.22
  -1  -2 -11    8.59    0.20
  -1  -2 -11    8.40    0.20
  -2  -2 -11   24.61    0.44
  -2  -2 -11   24.46    0.43
  -2  -2 -11   25.11    0.46
  -2  -2 -11   24.65    0.43
  -2  -2 -11   25.04    0.44
  -3  -2 -11    0.66    0.07
  -3  -2 -11    0.68    0.07
  -3  -2 -11    0.60    0.07
  -3  -2 -11    0.60    0.07
  -3  -2 -11    0.74    0.07
  -4  -2 -11    6.04    0.16
  -4  -2 -11    6.27    0.17
  -4  -2 -11    6.52    0.18
  -4  -2 -11    6.41    0.18
  -5  -2 -11    0.21    0.05
  -5  -2 -11    0.18    0.04
  -5  -2 -11    0.20    0.04
  -6  -2 -11    2.80    0.08
  -6   3  11   -0.01    0.03
  -5   3  11    0.54    0.05
  -5   3  11    0.45    0.06
  -4   3  11    0.83    0.08
  -4   3  11    0.84    0.07
  -4   3  11    1.05    0.08
   3  -3 -11    0.03    0.04
   3  -3 -11    0.08    0.04
  -3   3  11    0.07    0.04
  -3   3  11    0.03    0.04
   2  -3 -11   13.18    0.28
   2  -3 -11   13.50    0.28
   2  -3 -11   13.36    0.26
   1  -3 -11   40.63    0.67
   1  -3 -11   40.99    0.65
   1  -3 -11   40.59    0.63
   0  -3 -11    0.04    0.03
   0  -3 -11    0.07    0.04
   0  -3 -11    0.02    0.04
  -1  -3 -11    7.00    0.18
  -1  -3 -11    7.13    0.18
  -1  -3 -11    7.34    0.20
  -1  -3 -11    7.40    0.19
  -1  -3 -11    7.03    0.18
  -2  -3 -11    0.48    0.06
  -2  -3 -11    0.47    0.06
  -2  -3 -11    0.41    0.06
  -2  -3 -11    0.54    0.06
  -3  -3 -11    1.97    0.10
  -3  -3 -11    1.76    0.10
  -3  -3 -11    1.88    0.10
  -3  -3 -11    1.83    0.11
  -4  -3 -11    0.40    0.05
  -4  -3 -11    0.42    0.06
  -4  -3 -11    0.40    0.06
  -4  -3 -11    0.47    0.06
  -5  -3 -11    0.11    0.04
  -5  -3 -11    0.12    0.04
  -5  -3 -11    0.20    0.04
  -6   4  11    0.60    0.06
  -5   4  11    0.00    0.04
  -5   4  11    0.03    0.03
   4  -4 -11    2.79    0.12
  -4   4  11    2.97    0.10
  -4   4  11    2.87    0.12
  -4   4  11    2.98    0.12
   3  -4 -11    2.07    0.11
  -3   4  11    2.00    0.11
  -3   4  11    1.97    0.11
   2  -4 -11    1.33    0.08
   2  -4 -11    1.44    0.09
  -2   4  11    1.43    0.09
   1  -4 -11    0.54    0.06
   1  -4 -11    0.43    0.06
   1  -4 -11    0.45    0.05
   0  -4 -11    5.72    0.15
   0  -4 -11    5.93    0.18
   0  -4 -11    6.09    0.17
  -1  -4 -11    4.88    0.16
  -1  -4 -11    4.81    0.14
  -1  -4 -11    4.89    0.15
  -1  -4 -11    4.78    0.15
  -1  -4 -11    5.16    0.15
  -2  -4 -11    9.39    0.22
  -2  -4 -11    9.00    0.23
  -2  -4 -11    9.27    0.22
  -2  -4 -11    9.28    0.20
  -2  -4 -11    9.23    0.22
  -3  -4 -11   12.62    0.27
  -3  -4 -11   12.60    0.26
  -3  -4 -11   12.35    0.25
  -3  -4 -11   12.61    0.28
  -4  -4 -11    0.04    0.03
  -4  -4 -11    0.11    0.04
  -4  -4 -11    0.07    0.04
  -5  -4 -11    0.40    0.05
  -5  -4 -11    0.45    0.05
  -6   5  11    1.28    0.07
   5  -5 -11    5.60    0.16
  -5   5  11    5.26    0.12
  -5   5  11    5.61    0.15
   4  -5 -11    7.09    0.19
  -4   5  11    7.45    0.17
  -4   5  11    6.81    0.18
   3  -5 -11    4.42    0.15
  -3   5  11    4.55    0.15
  -3   5  11    4.35    0.13
  -3   5  11    4.36    0.14
   2  -5 -11   15.47    0.30
  -2   5  11   15.66    0.33
  -2   5  11   15.60    0.31
   1  -5 -11    5.65    0.16
   1  -5 -11    5.45    0.16
   1  -5 -11    5.73    0.15
   1  -5 -11    5.57    0.14
  -1   5  11    5.64    0.17
   0  -5 -11    1.75    0.10
   0  -5 -11    1.82    0.10
   0  -5 -11    1.88    0.09
  -1  -5 -11    6.11    0.11
  -1  -5 -11    5.91    0.16
  -1  -5 -11    6.24    0.17
  -1  -5 -11    6.31    0.18
  -1  -5 -11    6.36    0.16
  -2  -5 -11   11.37    0.25
  -2  -5 -11   11.38    0.24
  -2  -5 -11   11.46    0.23
  -2  -5 -11   11.34    0.24
  -2  -5 -11   11.28    0.26
  -3  -5 -11   10.07    0.22
  -3  -5 -11   10.30    0.21
  -3  -5 -11   10.58    0.23
  -3  -5 -11   10.00    0.20
  -3  -5 -11   10.08    0.24
  -4  -5 -11    4.56    0.14
  -4  -5 -11    4.63    0.13
  -4  -5 -11    4.63    0.13
  -5  -5 -11    0.16    0.03
  -6   6  11    0.01    0.03
   5  -6 -11    5.02    0.14
  -5   6  11    5.08    0.13
  -5   6  11    4.95    0.11
   4  -6 -11    0.01    0.04
  -4   6  11    0.05    0.04
  -4   6  11    0.01    0.04
   3  -6 -11    9.88    0.22
  -3   6  11    9.96    0.22
  -3   6  11   10.25    0.22
  -3   6  11    9.91    0.21
   2  -6 -11   10.69    0.22
   2  -6 -11   10.87    0.22
  -2   6  11   10.81    0.25
  -2   6  11   10.65    0.23
  -2   6  11   10.82    0.25
   1  -6 -11    0.51    0.04
   1  -6 -11    0.51    0.06
  -1   6  11    0.59    0.07
   0  -6 -11    0.02    0.04
   0  -6 -11    0.02    0.03
   0   6  11    0.04    0.04
  -1  -6 -11    2.05    0.10
  -1  -6 -11    2.10    0.09
  -1  -6 -11    2.24    0.11
   1   6  11    2.18    0.11
  -2  -6 -11    0.65    0.07
  -2  -6 -11    0.65    0.06
  -2  -6 -11    0.60    0.06
  -2  -6 -11    0.70    0.06
  -2  -6 -11    0.74    0.07
   2   6  11    0.64    0.07
  -3  -6 -11    0.65    0.06
  -3  -6 -11    0.51    0.06
  -3  -6 -11    0.59    0.06
  -3  -6 -11    0.68    0.06
   3   6  11    0.65    0.06
  -4  -6 -11   -0.02    0.02
  -4  -6 -11    0.06    0.03
  -4  -6 -11    0.05    0.02
   5  -7 -11    1.20    0.07
  -5   7  11    1.11    0.04
   4  -7 -11    0.37    0.05
  -4   7  11    0.46    0.05
   3  -7 -11    5.24    0.14
   3  -7 -11    5.04    0.14
  -3   7  11    5.47    0.16
  -3   7  11    5.05    0.14
  -3   7  11    4.85    0.15
   2  -7 -11    2.04    0.09
   2  -7 -11    2.02    0.09
  -2   7  11    2.09    0.11
  -2   7  11    2.11    0.10
  -2   7  11    2.02    0.11
   1  -7 -11    3.34    0.12
  -1   7  11    3.29    0.13
   0  -7 -11    0.22    0.04
   0  -7 -11    0.20    0.04
   0   7  11    0.18    0.05
  -1  -7 -11    0.26    0.05
  -1  -7 -11    0.18    0.04
   1   7  11    0.22    0.05
  -2  -7 -11    1.23    0.08
  -2  -7 -11    1.14    0.07
  -2  -7 -11    1.15    0.07
   2   7  11    1.23    0.08
  -3  -7 -11    0.73    0.05
  -3  -7 -11    0.69    0.05
  -3  -7 -11    0.66    0.06
  -4  -7 -11    6.86    0.14
   5  -8 -11    1.84    0.07
   4  -8 -11    3.24    0.10
   4  -8 -11    3.15    0.09
  -4   8  11    3.14    0.09
  -4   8  11    3.17    0.09
   3  -8 -11    3.65    0.11
   3  -8 -11    3.42    0.11
  -3   8  11    3.44    0.11
  -3   8  11    3.41    0.11
  -3   8  11    3.34    0.11
   2  -8 -11    0.70    0.06
   2  -8 -11    0.69    0.05
  -2   8  11    0.60    0.06
  -2   8  11    0.69    0.07
   1  -8 -11    0.26    0.04
  -1   8  11    0.30    0.05
  -1   8  11    0.35    0.06
   0  -8 -11    0.16    0.03
   0  -8 -11    0.14    0.04
   0   8  11    0.15    0.04
   0   8  11    0.17    0.04
  -1  -8 -11    0.71    0.06
   1   8  11    0.70    0.06
   1   8  11    0.67    0.06
  -2  -8 -11    0.23    0.04
  -2  -8 -11    0.29    0.04
   2   8  11    0.31    0.04
   2   8  11    0.29    0.04
  -3  -8 -11    1.73    0.07
   4  -9 -11    0.40    0.04
   4  -9 -11    0.35    0.03
  -4   9  11    0.32    0.03
   3  -9 -11    4.39    0.09
   3  -9 -11    4.28    0.11
  -3   9  11    4.21    0.12
  -3   9  11    4.18    0.11
  -3   9  11    4.35    0.11
   2  -9 -11    1.00    0.06
   2  -9 -11    0.97    0.06
  -2   9  11    0.89    0.06
  -2   9  11    1.00    0.07
   1  -9 -11    1.68    0.07
   1  -9 -11    1.49    0.06
  -1   9  11    1.55    0.08
  -1   9  11    1.81    0.09
  -1   9  11    1.49    0.07
   0  -9 -11    0.24    0.04
   0   9  11    0.22    0.05
   0   9  11    0.24    0.04
  -1  -9 -11    0.01    0.02
   1   9  11    0.03    0.03
   1   9  11    0.01    0.03
  -2  -9 -11    0.05    0.02
  -3  10  11    2.69    0.07
   2 -10 -11    8.03    0.14
   2 -10 -11    7.96    0.15
  -2  10  11    7.87    0.15
  -2  10  11    8.02    0.17
   1 -10 -11    0.75    0.05
  -1  10  11    0.80    0.05
  -1  10  11    0.88    0.05
  -1  10  11    0.90    0.06
   0 -10 -11    7.14    0.14
   0  10  11    7.50    0.14
   0  10  11    7.58    0.15
   0  10  11    7.44    0.14
   1  10  11   12.79    0.20
  -1 -11  12    0.02    0.02
   0 -11  12   13.04    0.24
  -1  11 -12    1.23    0.06
  -2  11 -12    0.83    0.05
   1  10 -12    2.76    0.09
   1  10 -12    2.66    0.09
  -1 -10  12    2.73    0.09
   0  10 -12    0.25    0.04
   0  10 -12    0.25    0.04
   0 -10  12    0.21    0.05
  -1  10 -12    2.41    0.09
  -1  10 -12    2.43    0.09
  -2  10 -12    0.62    0.05
  -2  10 -12    0.50    0.05
  -3  10 -12    5.12    0.12
  -3  10 -12    5.10    0.12
  -4  10 -12    3.01    0.08
   3   9 -12    6.81    0.12
   2   9 -12    6.32    0.14
   2   9 -12    6.30    0.14
   2   9 -12    6.52    0.15
  -2  -9  12    6.02    0.14
  -2  -9  12    6.63    0.14
   1   9 -12    1.19    0.07
   1   9 -12    1.17    0.07
   1   9 -12    1.41    0.08
  -1  -9  12    1.15    0.08
   0   9 -12    3.84    0.12
   0   9 -12    4.07    0.13
  -1   9 -12    0.10    0.04
[truncated: 71,023 more chars]
