# Supplementary material for: Crystal structure of 5-{4′-[(2-{2-[2-(2-ammonio­eth­oxy)eth­oxy]eth­oxy}eth­yl)carbamo­yl]-4-meth­oxy-[1,1′-biphen­yl]-3-yl}-3-oxo-1,2,5-thia­diazo­lidin-2-ide 1,1-dioxide: a potential inhibitor of the enzyme protein tyrosine phosphatase 1B (PTP1B)
Source: Acta Crystallogr E Crystallogr Commun. 2015 Mar 4;71(Pt 4):336–8. doi: 10.1107/S2056989015003850 (PMC4438830; doi:10.1107/S2056989015003850)
Supplement: Supplementary file 2 [file e-71-00336-Isup2.hkl]

#
# h,k,l, Fc-squared, Fo-squared, sigma(Fo-squared), status flag
#
data_I
_shelx_title ' KRI220 in P-1'
_shelx_refln_list_code          4
_shelx_F_calc_maximum      204.24
_exptl_crystal_F_000       568.00
_reflns_d_resolution_high  0.8103

loop_
 _space_group_symop_operation_xyz
 'x, y, z'
 '-x, -y, -z'

_cell_length_a     7.3483
_cell_length_b    12.2233
_cell_length_c    13.9847
_cell_angle_alpha  95.323
_cell_angle_beta   90.281
_cell_angle_gamma  99.802

_shelx_F_squared_multiplier     1.000

loop_
 _refln_index_h
 _refln_index_k
 _refln_index_l
 _refln_F_squared_calc
 _refln_F_squared_meas
 _refln_F_squared_sigma
 _refln_observed_status
   1   0   0       3812.19       3621.37        56.04 o
   2   0   0      15820.78      15665.66       232.86 o
   3   0   0        581.85        546.75        11.36 o
   4   0   0        370.43        321.14         5.55 o
   5   0   0          1.04         -0.38         1.14 o
   6   0   0       1496.35       1430.43        15.01 o
   7   0   0        103.22        103.79         2.08 o
   8   0   0          6.24          5.82         0.91 o
  -8   1   0        169.66        166.38         2.87 o
  -7   1   0        268.17        261.04         3.62 o
  -6   1   0        477.65        484.48         7.75 o
  -5   1   0        585.68        608.85        12.49 o
  -4   1   0        262.49        254.24         4.63 o
  -3   1   0       1871.07       1902.64        31.05 o
  -2   1   0       2595.93       2660.29        40.89 o
  -1   1   0       1913.57       1710.67        25.75 o
   1   1   0         23.64         61.40         1.89 o
   2   1   0        694.36        857.23        15.52 o
   3   1   0       4403.30       5315.66        82.54 o
   4   1   0         44.92         47.60         3.03 o
   5   1   0        450.28        430.93         7.64 o
   6   1   0        108.97        104.82         2.21 o
   7   1   0        135.81        132.77         2.56 o
   8   1   0         23.71         26.44         1.26 o
  -8   2   0          8.58          7.41         0.97 o
  -7   2   0         24.73         15.15         1.02 o
  -6   2   0        105.70        108.41         3.34 o
  -5   2   0         84.17         88.98         3.79 o
  -4   2   0          7.91          8.09         0.91 o
  -3   2   0        573.08        712.21        12.49 o
  -2   2   0       1853.64       2009.49        22.80 o
  -1   2   0        776.83       1037.26        12.13 o
   0   2   0       1759.03       1995.35        16.56 o
   1   2   0       1810.94       1949.72        21.82 o
   2   2   0         54.98         49.22         3.03 o
   3   2   0        142.34        220.74         6.82 o
   4   2   0        475.21        502.45        16.47 o
   5   2   0        481.13        460.78         5.12 o
   6   2   0         11.76         15.80         0.99 o
   7   2   0        161.32        172.68         3.06 o
   8   2   0          0.38          1.14         0.95 o
  -8   3   0          1.46          2.27         0.68 o
  -7   3   0         39.44         43.70         1.26 o
  -6   3   0         48.92         53.14         1.49 o
  -5   3   0          1.43          3.73         2.04 o
  -4   3   0        243.37        295.81         6.06 o
  -3   3   0        932.14       1051.47        17.42 o
  -2   3   0        404.20        442.62         8.33 o
  -1   3   0        495.96        531.20         5.05 o
   0   3   0      17886.74      18810.84       175.15 o
   1   3   0       6875.10       6971.63        78.63 o
   2   3   0         10.46         17.80         2.27 o
   3   3   0         22.26         21.20         2.65 o
   4   3   0          0.48         -0.76         0.80 o
   5   3   0        133.43        165.09         4.35 o
   6   3   0         67.80         60.54         1.45 o
   7   3   0        430.37        404.12         3.77 o
   8   3   0         10.14          7.06         0.68 o
  -8   4   0         36.50         37.37         1.54 o
  -7   4   0         91.91         87.53         1.69 o
  -6   4   0          4.42          3.95         1.29 o
  -5   4   0         26.38         23.68         1.21 o
  -4   4   0        337.62        410.82         9.09 o
  -3   4   0       1130.13       1220.72        20.82 o
  -2   4   0          2.34          4.16         1.14 o
  -1   4   0          4.72         16.64         2.08 o
   0   4   0       9855.32      11007.23       138.77 o
   1   4   0       1106.05       1095.00        20.45 o
   2   4   0       2184.88       2505.81        41.65 o
   3   4   0          5.13         14.30         1.45 o
   4   4   0        200.04        204.81         4.90 o
   5   4   0        181.05        172.94         2.92 o
   6   4   0        240.08        260.25         3.01 o
   7   4   0          1.30          1.32         0.51 o
   8   4   0         52.18         53.74         1.26 o
  -8   5   0         27.80         29.61         1.22 o
  -7   5   0        324.50        305.43         4.00 o
  -6   5   0        321.27        319.64         3.20 o
  -5   5   0         15.71         12.91         1.05 o
  -4   5   0        572.31        543.72        11.74 o
  -3   5   0        117.10         97.69         3.79 o
  -2   5   0        970.92        872.38        15.90 o
  -1   5   0        169.27        214.31         5.68 o
   0   5   0       1113.63       1069.05        15.33 o
   1   5   0        843.78        856.05        12.16 o
   2   5   0       1994.51       2117.67        24.83 o
   3   5   0       2719.66       2789.34        32.70 o
   4   5   0        715.48        750.57        11.56 o
   5   5   0        362.36        388.60         3.88 o
   6   5   0        733.78        755.94         6.12 o
   7   5   0        264.10        261.01         2.88 o
  -8   6   0        247.86        249.72         3.12 o
  -7   6   0        383.46        396.21         4.31 o
  -6   6   0        120.23        115.89         2.18 o
  -5   6   0        160.09        156.85         1.84 o
  -4   6   0        274.52        254.88         5.07 o
  -3   6   0        176.81        152.11         3.61 o
  -2   6   0        371.17        368.41         7.95 o
  -1   6   0       1279.50       1259.72        24.23 o
   0   6   0       3470.50       3767.05        41.08 o
   1   6   0         89.50         93.72         2.73 o
   2   6   0        952.16        981.75        13.42 o
   3   6   0        350.35        331.95         4.47 o
   4   6   0          1.35          1.26         0.66 o
   5   6   0        377.60        373.29         4.21 o
   6   6   0         16.94         21.03         1.46 o
   7   6   0         23.39         15.17         0.87 o
  -8   7   0         15.48         17.20         2.08 o
  -7   7   0         48.85         50.20         1.49 o
  -6   7   0        136.17        135.05         2.22 o
  -5   7   0          1.13          1.11         0.48 o
  -4   7   0          1.97          1.36         0.63 o
  -3   7   0        214.41        238.16         6.44 o
  -2   7   0          5.68          2.27         1.14 o
  -1   7   0        324.70        372.96         8.33 o
   0   7   0        236.95        277.16         6.82 o
   1   7   0          9.10          4.32         0.97 o
   2   7   0       1426.34       1532.99        19.68 o
   3   7   0        300.74        304.58         2.94 o
   4   7   0        639.90        621.07         4.94 o
   5   7   0        121.95        123.12         2.02 o
   6   7   0        175.82        172.94         2.19 o
   7   7   0          4.84          2.93         0.63 o
  -8   8   0         13.75         12.36         0.91 o
  -7   8   0          8.58          8.70         0.98 o
  -6   8   0         49.20         55.47         1.28 o
  -5   8   0          8.65          6.38         0.62 o
  -4   8   0        310.90        318.64         2.69 o
  -3   8   0        330.72        338.38         5.87 o
  -2   8   0       1126.30       1091.98        19.69 o
  -1   8   0        476.31        506.61        10.60 o
   0   8   0         90.08         98.45         4.16 o
   1   8   0          0.70          3.79         1.51 o
   2   8   0        128.93        161.96         2.08 o
   3   8   0         99.00        101.94         1.60 o
   4   8   0         65.41         66.85         1.58 o
   5   8   0        266.21        253.15         2.60 o
   6   8   0         13.84         15.14         0.75 o
  -8   9   0          4.19          4.92         1.14 o
  -7   9   0          3.51          3.48         0.91 o
  -6   9   0         24.70         27.29         1.14 o
  -5   9   0          3.23          4.44         0.66 o
  -4   9   0        154.16        155.95         1.74 o
  -3   9   0         72.27         69.28         1.37 o
  -2   9   0         92.07         84.01         1.88 o
  -1   9   0          6.07         10.28         1.34 o
   0   9   0        447.12        457.66         6.49 o
   1   9   0         67.14         63.05         1.51 o
   2   9   0        181.74        187.15         2.66 o
   3   9   0         90.85         85.98         1.51 o
   4   9   0         59.72         47.21         1.23 o
   5   9   0        131.53        126.07         1.77 o
   6   9   0         21.73         23.98         3.79 o
  -7  10   0          3.89          5.18         1.19 o
  -6  10   0         74.37         67.97         1.43 o
  -5  10   0         22.10         18.03         0.96 o
  -4  10   0         92.83         81.38         1.38 o
  -3  10   0        113.18        114.01         1.68 o
  -2  10   0       1155.73       1128.41         7.77 o
  -1  10   0        187.89        187.72         2.55 o
   0  10   0        283.34        261.94         3.17 o
   1  10   0        277.05        286.46         3.22 o
   2  10   0          1.14          2.27         0.69 o
   3  10   0        211.28        203.85         2.77 o
   4  10   0        256.06        252.92         2.93 o
   5  10   0         96.98         98.94         1.64 o
  -7  11   0         13.33         17.04         1.51 o
  -6  11   0         44.99         45.67         1.23 o
  -5  11   0         61.04         58.07         1.38 o
  -4  11   0          6.44          8.50         0.64 o
  -3  11   0       1010.09        988.75         6.57 o
  -2  11   0        185.65        176.27         2.31 o
  -1  11   0        838.52        813.98         6.89 o
   0  11   0          7.93          4.52         0.73 o
   1  11   0         37.66         37.05         1.42 o
   2  11   0          8.71         11.82         0.92 o
   3  11   0        301.06        316.80         6.10 o
   4  11   0         44.41         47.30         1.53 o
  -6  12   0          2.61          0.95         0.80 o
  -5  12   0          4.08          4.14         0.69 o
  -4  12   0          2.10          1.25         0.63 o
  -3  12   0         84.73         99.21         1.65 o
  -2  12   0         42.26         43.10         1.31 o
  -1  12   0         49.79         52.46         1.57 o
   0  12   0         37.16         45.71         1.28 o
   1  12   0        115.11        119.73         1.72 o
   2  12   0        240.47        256.45         3.15 o
   3  12   0         63.80         68.88         1.87 o
  -5  13   0         29.83         32.95         1.31 o
  -4  13   0          0.15          0.76         0.57 o
  -3  13   0        103.13        109.17         1.66 o
  -2  13   0        382.47        388.79         5.07 o
  -1  13   0          0.68          0.62         0.59 o
   0  13   0          1.55          2.24         0.56 o
   1  13   0         30.27         38.02         1.37 o
   2  13   0        182.86        188.83         3.98 o
  -4  14   0          7.19          7.40         0.61 o
  -3  14   0         18.76         27.54         0.90 o
  -2  14   0        561.54        502.75         4.48 o
  -1  14   0          2.42          3.42         0.51 o
   0  14   0        189.00        173.67         4.40 o
   1  14   0         70.25         92.35         4.54 o
   2 -15   1        292.98        278.53         3.75 o
  -1 -14   1        255.83        230.07         3.28 o
   0 -14   1         71.19         70.25         1.69 o
   1 -14   1        375.49        384.81         3.73 o
   2 -14   1          1.57          2.35         0.60 o
   3 -14   1        104.18         94.51         1.44 o
   4 -14   1         40.49         49.38         1.42 o
  -3 -13   1        129.43        138.96         3.79 o
  -2 -13   1        208.16        223.70         2.71 o
  -1 -13   1         14.17         15.52         1.09 o
   0 -13   1        115.70        119.29         2.99 o
   1 -13   1         90.52         86.87         1.76 o
   2 -13   1         44.69         38.19         1.08 o
   3 -13   1         96.70         87.42         1.51 o
   4 -13   1          8.01          7.59         1.10 o
   5 -13   1          1.45          1.60         0.50 o
  -4 -12   1         17.72         18.93         1.07 o
  -3 -12   1         25.41         29.82         1.08 o
  -2 -12   1          5.47          5.48         0.60 o
  -1 -12   1         13.69         19.17         0.97 o
   0 -12   1         76.89         77.17         1.71 o
   1 -12   1          0.71          1.61         0.63 o
   2 -12   1          7.59          4.35         0.76 o
   3 -12   1        195.21        191.30         2.23 o
   4 -12   1         27.59         25.59         1.59 o
   5 -12   1        202.60        225.74         2.83 o
   6 -12   1         56.08         63.29         1.89 o
  -4 -11   1        155.32        155.25         2.62 o
  -3 -11   1        192.14        202.21         2.73 o
  -2 -11   1         27.33         25.88         1.17 o
  -1 -11   1          0.90          1.92         0.58 o
   0 -11   1          0.61          2.10         0.65 o
   1 -11   1         35.97         37.33         1.38 o
   2 -11   1       1012.30        993.10         7.06 o
   3 -11   1        648.35        609.68         4.56 o
   4 -11   1         86.51         84.43         1.24 o
   5 -11   1        284.38        309.11         2.90 o
   6 -11   1         80.14         68.77         1.34 o
   7 -11   1          3.96          6.82         1.14 o
  -5 -10   1         14.52         12.27         1.38 o
  -4 -10   1         10.16         10.06         1.21 o
  -3 -10   1        157.49        156.35         2.47 o
  -2 -10   1         38.61         33.48         1.25 o
  -1 -10   1       1604.34       1576.90        10.61 o
   0 -10   1         10.39         10.99         1.10 o
   1 -10   1       1486.89       1475.51        15.74 o
   2 -10   1        114.24        123.27         1.77 o
   3 -10   1         31.60         37.21         1.03 o
   4 -10   1         59.57         54.63         1.06 o
   5 -10   1         14.16         11.46         0.72 o
   6 -10   1          5.61          8.98         0.89 o
   7 -10   1         47.98         53.50         1.75 o
  -6  -9   1         75.52         66.45         1.87 o
  -5  -9   1        111.94        110.16         1.58 o
  -4  -9   1          0.18          1.12         0.52 o
  -3  -9   1        131.18        135.31         1.88 o
  -2  -9   1         18.89         15.58         1.25 o
  -1  -9   1          3.85          5.02         0.68 o
   0  -9   1         27.28         26.97         2.34 o
   1  -9   1        840.38        843.22        16.28 o
   2  -9   1        853.84        802.55         6.57 o
   3  -9   1        140.88        156.49         1.83 o
   4  -9   1        515.00        479.09         3.42 o
   5  -9   1         12.90         13.11         0.84 o
   6  -9   1        163.15        174.85         2.38 o
   7  -9   1         67.88         83.07         2.17 o
   8  -9   1        405.78        441.11         7.95 o
  -6  -8   1          9.62         13.02         0.67 o
  -5  -8   1        116.65        133.31         1.84 o
  -4  -8   1        202.66        216.88         2.53 o
  -3  -8   1        563.59        557.35         4.35 o
  -2  -8   1        523.40        556.91         5.29 o
  -1  -8   1        907.12        971.20        17.80 o
   0  -8   1         19.98         22.72         2.27 o
   1  -8   1       1082.64       1083.65        19.31 o
   2  -8   1        124.19        131.01         4.54 o
   3  -8   1        386.20        379.43         6.63 o
   4  -8   1          4.96          3.61         0.44 o
   5  -8   1         23.48         24.35         1.23 o
   6  -8   1         45.22         48.50         1.30 o
   7  -8   1         26.51         21.09         1.51 o
   8  -8   1         47.40         43.72         1.54 o
  -7  -7   1         58.94         57.47         3.03 o
  -6  -7   1        229.53        224.13         2.56 o
  -5  -7   1        569.39        574.68         4.60 o
  -4  -7   1        500.13        499.05         5.01 o
  -3  -7   1        291.13        280.76         2.50 o
  -2  -7   1          1.27          1.62         0.91 o
  -1  -7   1        622.21        671.52         9.70 o
   0  -7   1        144.94        151.45         4.54 o
   1  -7   1       2040.17       2183.21        34.46 o
   2  -7   1        374.65        346.45         7.95 o
   3  -7   1          9.39          7.19         1.51 o
   4  -7   1          0.67          0.99         0.58 o
   5  -7   1          0.34          0.73         0.50 o
   6  -7   1         21.06         21.80         0.96 o
   7  -7   1         44.65         36.29         1.42 o
   8  -7   1         19.92         19.67         1.33 o
  -7  -6   1         68.82         61.54         1.50 o
  -6  -6   1        120.52        108.54         1.84 o
  -5  -6   1         27.41         27.17         1.22 o
  -4  -6   1        389.88        402.34         3.10 o
  -3  -6   1         27.53         27.86         1.40 o
  -2  -6   1        201.87        186.61         4.27 o
  -1  -6   1        126.04        125.69         2.73 o
   0  -6   1        992.95        874.41        11.97 o
   1  -6   1       5611.86       5609.48        96.17 o
   2  -6   1        687.88        709.94        12.87 o
   3  -6   1         18.52         18.17         1.89 o
   4  -6   1          1.07          2.61         0.78 o
   5  -6   1        241.04        240.57         2.62 o
   6  -6   1          1.16          0.41         0.64 o
   7  -6   1         39.85         44.26         1.87 o
   8  -6   1          2.05          3.31         0.58 o
  -7  -5   1        185.92        171.91         2.61 o
  -6  -5   1         57.69         62.59         1.53 o
  -5  -5   1        631.22        618.46         5.36 o
  -4  -5   1        543.88        585.71         4.52 o
  -3  -5   1       2393.48       2468.66        29.32 o
  -2  -5   1        151.10        117.91         3.98 o
  -1  -5   1        291.22        325.63         6.02 o
   0  -5   1        851.05        816.39         9.21 o
   1  -5   1        922.13        870.10        16.66 o
   3  -5   1         18.75         22.72         2.27 o
   4  -5   1        909.00        964.40        12.58 o
   5  -5   1        208.47        204.79         3.07 o
   6  -5   1          1.91          2.35         0.51 o
   7  -5   1         33.50         37.62         1.46 o
   8  -5   1         37.60         38.63         1.43 o
  -8  -4   1          0.13          1.67         0.63 o
  -7  -4   1         44.63         49.32         1.45 o
  -6  -4   1        132.83        115.34         2.13 o
  -5  -4   1        170.31        148.67         2.41 o
  -4  -4   1         37.61         39.61         2.46 o
  -3  -4   1         31.33         27.76         2.84 o
  -2  -4   1          1.02          4.54         1.51 o
  -1  -4   1          7.26          8.76         1.89 o
   0  -4   1       2694.78       2755.46        26.68 o
   1  -4   1        842.06       1111.69        11.00 o
   2  -4   1          0.99          4.54         1.14 o
   3  -4   1         70.86         63.23         2.65 o
   4  -4   1        102.90         85.40         2.41 o
   5  -4   1        649.17        655.46         6.79 o
   6  -4   1        125.50        137.65         2.43 o
   7  -4   1        457.37        468.00         5.35 o
   8  -4   1         15.75         14.80         1.33 o
  -8  -3   1         79.32         83.01         1.89 o
  -7  -3   1         63.31         62.10         1.54 o
  -6  -3   1         92.63         99.76         1.81 o
  -5  -3   1       1602.79       1611.42        11.19 o
  -4  -3   1         15.41         17.87         1.61 o
  -3  -3   1        363.12        373.60         6.28 o
  -2  -3   1       1985.18       1970.42        32.94 o
  -1  -3   1        148.13        127.98         4.16 o
   0  -3   1       2722.66       3018.71        28.79 o
   1  -3   1      41713.28      35798.79      1010.61 o
   2  -3   1         70.07         42.03         1.89 o
   3  -3   1       1661.98       1699.32        26.50 o
   4  -3   1        776.22        790.14         8.15 o
   5  -3   1         11.07          9.54         1.36 o
   6  -3   1        116.24         92.22         1.83 o
   7  -3   1        327.35        310.16         4.41 o
   8  -3   1        165.60        160.67         3.60 o
  -8  -2   1         39.06         47.51         1.21 o
  -7  -2   1          7.95         11.18         1.20 o
  -6  -2   1        344.53        323.26         3.78 o
  -5  -2   1         44.03         44.38         1.79 o
  -4  -2   1        222.30        230.17         4.82 o
  -3  -2   1         99.85         95.04         4.54 o
  -2  -2   1       1412.56       1349.84        23.10 o
  -1  -2   1       1246.55       1157.11        19.31 o
   0  -2   1       1954.86       2109.99        20.08 o
   1  -2   1       1215.09        979.27         9.67 o
   2  -2   1       3304.37       3211.96        48.47 o
   3  -2   1         54.39         70.62         1.87 o
   4  -2   1          1.92          1.73         2.46 o
   5  -2   1        232.61        207.87         6.06 o
   6  -2   1         43.15         35.41         2.65 o
   7  -2   1        251.54        251.58        10.03 o
   8  -2   1         27.01         33.51         1.31 o
  -8  -1   1         38.21         43.75         1.10 o
  -7  -1   1         32.54         33.43         1.42 o
  -6  -1   1         75.58         63.38         1.84 o
  -5  -1   1        415.34        443.96         7.91 o
  -4  -1   1          0.15          4.61         1.89 o
  -3  -1   1       2239.97       2349.05        38.62 o
  -2  -1   1       2495.71       2716.33        42.79 o
  -1  -1   1         26.64         21.20         1.51 o
   0  -1   1        608.99        591.12         5.14 o
   1  -1   1       2741.46       3241.12        48.47 o
   2  -1   1       2322.65       2485.36        38.24 o
   3  -1   1        117.00        104.43         2.37 o
   4  -1   1         80.65         85.08         4.73 o
   5  -1   1        531.31        485.79        10.60 o
   6  -1   1        371.16        362.62         5.29 o
   7  -1   1         27.70         29.61         0.99 o
   8  -1   1         45.89         51.66         1.61 o
  -8   0   1         66.34         60.17         1.18 o
  -7   0   1          7.14          6.46         1.43 o
  -6   0   1        221.52        229.87         4.95 o
  -5   0   1         84.41        101.85         4.16 o
  -4   0   1        761.04        675.21         9.43 o
  -3   0   1         69.11         58.69         3.03 o
  -2   0   1       2720.89       2915.49        45.06 o
  -1   0   1       4514.27       4824.70        53.95 o
   0   0   1       1358.18       1262.47        12.11 o
   1   0   1       3496.86       3187.35        48.09 o
   2   0   1       9159.86       9260.29       138.58 o
   3   0   1        298.62        393.40         9.09 o
   4   0   1        386.41        377.00         8.71 o
   5   0   1        158.20        125.71         4.54 o
   6   0   1        392.00        386.29         5.11 o
   7   0   1         55.29         39.77         2.84 o
   8   0   1        451.98        435.40         7.76 o
  -8   1   1         20.74         15.01         1.26 o
  -7   1   1        233.64        223.86         3.35 o
  -6   1   1         36.72         30.67         2.14 o
  -5   1   1          9.39         17.42         2.27 o
  -4   1   1        459.99        493.42        10.03 o
  -3   1   1        514.52        506.61        10.22 o
  -2   1   1        959.16        978.45        12.87 o
  -1   1   1       1451.22       1568.49        14.80 o
   0   1   1        434.22        388.36         3.99 o
   1   1   1       1778.54       1531.58        24.23 o
   2   1   1       1711.18       1618.67        26.50 o
   3   1   1       1240.10       1450.17        25.75 o
   4   1   1          8.29         10.07         1.34 o
   5   1   1          7.67          6.53         1.34 o
   6   1   1        696.75        620.27         6.14 o
   7   1   1        266.37        288.32         5.49 o
   8   1   1        187.62        177.57         3.41 o
  -8   2   1        215.30        225.91         2.62 o
  -7   2   1          1.23          1.98         0.60 o
  -6   2   1        278.27        256.29         8.67 o
  -5   2   1        810.06        815.96        15.52 o
  -4   2   1       1334.56       1403.60        23.48 o
  -3   2   1        963.19        912.51        15.52 o
  -2   2   1       4563.84       5080.32        53.81 o
  -1   2   1       1949.41       2173.53        17.65 o
   0   2   1        241.48        341.55         3.99 o
   1   2   1       1139.34       1064.72        17.80 o
   2   2   1         40.83         37.88         1.87 o
   3   2   1       1225.29       1369.90        24.99 o
   4   2   1          0.73          1.46         0.91 o
   5   2   1        448.65        466.80         5.79 o
   6   2   1         66.76         78.53         1.97 o
   7   2   1        490.94        483.31         6.38 o
   8   2   1         65.98         63.72         1.61 o
  -8   3   1        176.55        167.76         2.29 o
  -7   3   1        541.90        541.63         4.86 o
  -6   3   1       1112.39       1069.52         8.45 o
  -5   3   1        242.75        236.31         4.82 o
  -4   3   1         23.44         32.98         1.72 o
  -3   3   1        676.79        745.15        13.25 o
  -2   3   1        675.84        765.60        13.25 o
  -1   3   1       5180.30       5281.74        41.87 o
   0   3   1       8292.77       9165.60        85.21 o
   1   3   1        420.78        427.79         6.29 o
   2   3   1          1.58          0.00         0.80 o
   3   3   1        754.71        859.44        11.53 o
   4   3   1         47.86         53.20         4.54 o
   5   3   1          3.41          0.38         0.64 o
   6   3   1         56.78         53.31         1.40 o
   7   3   1        176.62        188.26         2.36 o
   8   3   1        180.55        154.50         2.45 o
  -8   4   1         40.70         40.15         1.37 o
  -7   4   1         87.91         89.29         2.42 o
  -6   4   1         85.46         82.54         1.58 o
  -5   4   1         51.85         63.96         1.69 o
  -4   4   1        530.24        622.86        12.87 o
  -3   4   1        692.46        787.18        14.77 o
  -2   4   1        777.23        748.56        13.63 o
  -1   4   1       1659.71       1672.65        15.60 o
   0   4   1         32.25         32.88         1.22 o
   1   4   1       1070.57       1009.54        10.76 o
   2   4   1         17.49         21.96         2.65 o
   3   4   1       1189.05       1396.94        17.68 o
   4   4   1          4.48          4.53         0.93 o
   5   4   1         10.81         20.57         1.22 o
   6   4   1         63.40         57.51         1.45 o
   7   4   1          0.47          0.45         0.49 o
   8   4   1         14.87         14.39         1.14 o
  -8   5   1         18.87         19.64         1.42 o
  -7   5   1         81.37         84.95         1.65 o
  -6   5   1         31.71         33.13         1.20 o
  -5   5   1          0.61          0.49         0.45 o
  -4   5   1          0.67          0.00         1.14 o
  -3   5   1         66.95         75.35         3.79 o
  -2   5   1        112.97        156.76         4.92 o
  -1   5   1       1786.88       1727.71        31.81 o
   0   5   1         79.96        106.69         3.03 o
   1   5   1        183.86        277.58         5.48 o
   2   5   1        198.45        214.00         7.19 o
   3   5   1        398.91        437.32         7.55 o
   4   5   1        161.03        173.71         2.81 o
   5   5   1         57.10         41.87         1.68 o
   6   5   1        455.83        408.61         3.94 o
   7   5   1         26.98         26.00         1.17 o
  -8   6   1         18.26         16.78         1.00 o
  -7   6   1        197.44        211.96         3.00 o
  -6   6   1        214.75        209.79         2.56 o
  -5   6   1         45.23         44.36         1.31 o
  -4   6   1        137.90        133.07         6.06 o
  -3   6   1         28.11         34.24         1.99 o
  -2   6   1          0.04          0.76         1.14 o
  -1   6   1       1050.43       1115.21        14.44 o
   0   6   1        229.48        246.63         3.81 o
   1   6   1        191.67        233.97         3.95 o
   2   6   1        383.90        375.70         6.73 o
   3   6   1         36.75         45.34         1.36 o
   4   6   1        474.82        436.97         4.34 o
   5   6   1         26.94         22.45         0.96 o
   6   6   1        147.90        136.94         2.06 o
   7   6   1         20.26         22.80         0.89 o
  -8   7   1         60.69         49.10         1.54 o
  -7   7   1         12.63          8.29         0.92 o
  -6   7   1          4.48          5.12         0.85 o
  -5   7   1          7.05         10.48         0.76 o
  -4   7   1          0.18          0.93         0.93 o
  -3   7   1       1175.59       1180.96        20.82 o
  -2   7   1        950.83        939.39        17.04 o
  -1   7   1       7113.42       6795.75       101.85 o
   0   7   1        329.04        300.64         7.19 o
   1   7   1       1585.14       1615.31        20.03 o
   2   7   1        849.90        823.71         8.85 o
   3   7   1        150.33        124.99         1.91 o
   4   7   1       1423.21       1394.01        10.33 o
   5   7   1        357.17        337.72         4.62 o
   6   7   1        419.64        431.54         4.62 o
   7   7   1         19.27         18.93         1.14 o
  -8   8   1        220.65        221.54         3.28 o
  -7   8   1          0.90          0.76         0.71 o
  -6   8   1        210.38        202.33         2.47 o
  -5   8   1        393.65        403.84         3.47 o
  -4   8   1        165.62        178.31         2.08 o
  -3   8   1        431.25        452.87         6.46 o
  -2   8   1        942.54        909.86        17.04 o
  -1   8   1         42.00         35.59         2.65 o
   0   8   1        785.71        811.42        15.52 o
   1   8   1         96.11        104.28         2.91 o
   2   8   1          6.28          8.91         0.62 o
   3   8   1        156.61        171.72         2.68 o
   4   8   1          0.05          0.28         0.47 o
   5   8   1        176.67        177.38         2.16 o
   6   8   1          6.47          2.02         0.50 o
  -8   9   1        104.65        101.85         3.03 o
  -7   9   1        107.22        116.58         2.45 o
  -6   9   1        114.26        129.47         2.06 o
  -5   9   1        164.55        160.83         2.21 o
  -4   9   1         19.81         23.33         0.88 o
  -3   9   1         15.60         16.20         0.82 o
  -2   9   1         31.60         39.57         2.56 o
  -1   9   1          6.99         12.45         1.15 o
   0   9   1        124.01        123.44         4.92 o
   1   9   1         46.01         49.02         1.61 o
   2   9   1         80.03         90.53         1.79 o
   3   9   1        397.04        405.79         3.98 o
   4   9   1        164.46        185.13         2.41 o
   5   9   1          4.57          5.10         0.56 o
   6   9   1          2.20          2.65         0.76 o
  -7  10   1         72.90         76.16         2.13 o
  -6  10   1          0.44          0.04         0.53 o
  -5  10   1         24.59         27.42         1.07 o
  -4  10   1         94.15         97.19         1.52 o
  -3  10   1          2.84          2.30         0.64 o
  -2  10   1         48.55         47.08         1.64 o
  -1  10   1        316.69        312.70         5.40 o
   0  10   1        199.52        196.53         2.69 o
   1  10   1        298.01        275.68         3.27 o
   2  10   1        141.04        158.44         3.16 o
   3  10   1         22.32         30.86         1.03 o
   4  10   1         75.05         73.64         1.33 o
   5  10   1         33.16         32.34         0.90 o
  -6  11   1         74.87         74.48         2.03 o
  -5  11   1         66.03         69.43         2.08 o
  -4  11   1          0.64          0.24         0.50 o
  -3  11   1         89.13         98.84         1.70 o
  -2  11   1         18.00         16.81         0.95 o
  -1  11   1        389.97        404.04         3.77 o
   0  11   1        234.60        234.79         2.79 o
   1  11   1         30.44         41.57         1.21 o
   2  11   1         15.74         27.21         1.22 o
   3  11   1          9.32         10.75         1.19 o
   4  11   1          7.17          5.36         0.78 o
  -6  12   1          0.97         -0.38         0.48 o
  -5  12   1        103.44        126.78         2.47 o
  -4  12   1        109.55        104.63         1.52 o
  -3  12   1         61.94         70.08         1.45 o
  -2  12   1        303.75        287.24         2.79 o
  -1  12   1         23.70         25.66         1.25 o
   0  12   1        188.71        195.88         2.59 o
   1  12   1        288.22        296.38         3.19 o
   2  12   1         98.35         86.73         1.72 o
   3  12   1         20.90         27.50         1.22 o
  -5  13   1         97.68        111.84         1.97 o
  -4  13   1          1.17          1.04         0.57 o
  -3  13   1         97.61        107.90         1.58 o
  -2  13   1        199.48        196.52         2.08 o
  -1  13   1         68.70         71.79         1.62 o
   0  13   1          2.85          2.82         0.63 o
   1  13   1        111.37        125.03         2.84 o
   2  13   1         17.17         21.79         1.34 o
  -4  14   1         29.99         32.68         0.95 o
  -3  14   1         31.51         35.37         0.83 o
  -2  14   1          1.22          0.30         0.51 o
  -1  14   1          8.30          6.90         0.56 o
   0  14   1          3.65          4.30         0.66 o
   1  14   1        354.10        350.62         6.82 o
   2 -15   2        175.79        184.02         4.16 o
  -1 -14   2        311.28        324.20         4.26 o
   0 -14   2         64.87         80.73         1.23 o
   1 -14   2         77.19         74.88         1.46 o
   2 -14   2         46.21         39.15         1.14 o
   3 -14   2        327.04        325.69         2.93 o
   4 -14   2        155.34        153.84         4.16 o
  -2 -13   2          4.84          6.75         0.78 o
  -1 -13   2         88.12         83.47         3.53 o
   0 -13   2          5.13         11.30         0.99 o
   1 -13   2          8.66          5.85         0.79 o
   2 -13   2         44.22         39.91         1.25 o
   3 -13   2         10.74         14.51         0.73 o
   4 -13   2         15.22         13.67         0.89 o
   5 -13   2          0.22          0.08         0.63 o
  -4 -12   2        115.49        101.10         3.03 o
  -3 -12   2          9.21         10.95         0.76 o
  -2 -12   2         41.99         44.46         1.15 o
  -1 -12   2         33.92         32.29         1.26 o
   0 -12   2        135.90        136.49         2.19 o
   1 -12   2          0.84          0.72         0.61 o
   2 -12   2        131.12        120.41         1.82 o
   3 -12   2         69.30         67.59         1.48 o
   4 -12   2        245.99        266.89         3.40 o
   5 -12   2        103.93        100.73         1.88 o
   6 -12   2         26.27         24.25         1.18 o
  -4 -11   2         16.26         17.79         0.95 o
  -3 -11   2          0.55         -0.04         0.47 o
  -2 -11   2          4.03          3.31         0.78 o
  -1 -11   2        105.49        110.64         2.00 o
   0 -11   2        205.01        215.32         2.79 o
   1 -11   2        154.85        150.40         2.29 o
   2 -11   2        267.41        258.51         2.79 o
   3 -11   2         73.42         83.68         1.44 o
   4 -11   2          3.04          3.60         0.64 o
   5 -11   2         54.03         51.44         1.25 o
   6 -11   2          2.63          1.14         0.57 o
   7 -11   2         18.01         23.85         1.51 o
  -5 -10   2        135.43        119.36         2.32 o
  -4 -10   2         34.57         36.08         1.56 o
  -3 -10   2         78.90         80.70         1.84 o
  -2 -10   2          7.13          7.33         0.85 o
  -1 -10   2         47.83         37.99         1.26 o
   0 -10   2          0.70          2.43         0.59 o
   1 -10   2          0.12          1.36         0.59 o
   2 -10   2       1882.17       1892.78        11.17 o
   3 -10   2        119.60        109.17         1.48 o
   4 -10   2        223.86        221.19         3.15 o
   5 -10   2          3.40          2.82         0.60 o
   6 -10   2          1.33          2.03         0.64 o
   7 -10   2          4.97          6.25         0.71 o
  -6  -9   2         25.20         24.58         1.33 o
  -5  -9   2        150.72        161.40         2.06 o
  -4  -9   2          5.05          5.56         0.71 o
  -3  -9   2        200.18        215.37         2.81 o
  -2  -9   2         16.28         21.65         1.07 o
  -1  -9   2          0.75          0.19         0.57 o
   0  -9   2        928.26        923.99         9.52 o
   1  -9   2         65.87         49.71         1.67 o
   2  -9   2         53.23         58.00         1.49 o
   3  -9   2        356.33        333.05         2.67 o
   4  -9   2         19.85         24.34         0.82 o
   5  -9   2          0.37          1.88         0.56 o
   6  -9   2         28.25         27.98         1.49 o
   7  -9   2        103.27        103.67         2.21 o
  -6  -8   2          0.74          1.10         0.45 o
  -5  -8   2        287.91        287.99         2.88 o
  -4  -8   2        139.39        138.27         1.61 o
  -3  -8   2        431.59        435.82         3.73 o
  -2  -8   2         94.10         88.90         1.65 o
  -1  -8   2         13.61         19.20         2.27 o
   0  -8   2        251.97        263.91         6.82 o
   1  -8   2         94.24        109.00         3.98 o
   2  -8   2         76.16         62.47         2.46 o
   3  -8   2        137.71        120.95         3.97 o
   4  -8   2         39.38         50.98         0.91 o
   5  -8   2          3.77          4.35         0.60 o
   6  -8   2         17.99         18.07         1.00 o
   7  -8   2          3.06          2.60         0.95 o
   8  -8   2         10.50         13.25         0.91 o
  -7  -7   2          2.62          5.68         1.14 o
  -6  -7   2         90.73         96.25         1.51 o
  -5  -7   2        256.99        246.38         2.64 o
  -4  -7   2         61.99         56.02         1.14 o
  -3  -7   2          0.12          0.21         0.48 o
  -2  -7   2         37.38         38.35         2.24 o
  -1  -7   2        195.62        218.76         4.46 o
   0  -7   2         70.20         73.46         3.03 o
   1  -7   2        127.12        204.47        10.79 o
   2  -7   2        961.34       1124.76        13.79 o
   3  -7   2         60.20         68.72         2.27 o
   4  -7   2          7.94          7.39         1.34 o
   5  -7   2        319.13        329.80         2.92 o
   6  -7   2        120.73        100.66         1.81 o
   7  -7   2        173.94        170.26         4.49 o
   8  -7   2         56.36         49.86         1.54 o
  -7  -6   2         41.46         41.46         1.56 o
  -6  -6   2         35.84         25.38         1.07 o
  -5  -6   2        155.60        143.49         2.19 o
  -4  -6   2       1069.78       1071.63         7.14 o
  -3  -6   2        222.81        241.75         4.10 o
  -2  -6   2         89.47        103.77         3.08 o
  -1  -6   2         38.97         34.94         1.82 o
   0  -6   2       1974.69       1984.54        24.37 o
   1  -6   2       1048.17       1048.44        19.69 o
   3  -6   2          0.81          3.31         0.95 o
   4  -6   2        723.57        874.85        11.77 o
   5  -6   2         18.76         14.84         0.82 o
   6  -6   2        111.75        100.64         1.84 o
   7  -6   2        112.64        110.47         2.16 o
   8  -6   2        148.89        134.14         2.45 o
  -7  -5   2        202.68        212.15         3.24 o
  -6  -5   2          7.60          7.24         0.70 o
  -5  -5   2        411.05        423.13         4.13 o
  -4  -5   2        511.14        553.94         4.00 o
  -3  -5   2        184.72        201.59         4.62 o
  -2  -5   2        405.66        485.17         7.08 o
  -1  -5   2          0.18          0.00         0.80 o
   0  -5   2          0.08          1.33         0.80 o
   1  -5   2         29.58         12.12         1.51 o
   3  -5   2        158.71        184.78         3.61 o
   4  -5   2        223.67        259.37         4.82 o
   5  -5   2        270.99        271.62         4.61 o
   6  -5   2        228.28        210.69         5.22 o
   7  -5   2        145.98        147.26         2.43 o
   8  -5   2        219.13        214.69         3.41 o
  -8  -4   2         47.23         45.17         1.26 o
  -7  -4   2         19.35         27.92         1.15 o
  -6  -4   2        684.70        719.46         5.95 o
  -5  -4   2         93.76         98.87         1.97 o
  -4  -4   2         54.79         40.35         1.19 o
  -3  -4   2        513.78        508.42         8.01 o
  -2  -4   2        221.31        209.39         6.82 o
  -1  -4   2       1189.27       1253.07        16.16 o
   0  -4   2        231.08        169.28         3.34 o
   1  -4   2       6126.88       6237.51        57.98 o
   2  -4   2        495.41        557.35        10.22 o
   3  -4   2       2917.89       2773.26        30.79 o
   4  -4   2        371.34        370.57         9.09 o
   5  -4   2        276.72        269.76         3.35 o
   6  -4   2        503.65        463.48         5.18 o
   7  -4   2        130.88        140.68         3.48 o
   8  -4   2         30.24         24.23         1.51 o
  -8  -3   2         94.84         95.56         1.40 o
  -7  -3   2         76.35         76.96         2.40 o
  -6  -3   2        125.46        133.67         2.13 o
  -5  -3   2        107.79        118.58         2.84 o
  -4  -3   2       1010.82        959.11        13.36 o
  -3  -3   2        591.30        564.19         8.28 o
  -2  -3   2       1772.14       1864.40        31.43 o
  -1  -3   2        345.32        384.02         6.02 o
   0  -3   2       1583.07       1586.43        15.74 o
   1  -3   2      10756.97      11449.04       106.30 o
   2  -3   2        106.10         82.64         1.37 o
   3  -3   2       2764.66       2794.27        30.37 o
   4  -3   2        541.50        652.05         8.70 o
   5  -3   2        519.79        542.30         6.25 o
   6  -3   2        262.66        260.20         5.37 o
   7  -3   2         32.02         25.75         2.65 o
   8  -3   2        489.17        427.86         8.71 o
  -8  -2   2         14.15         14.83         0.74 o
  -7  -2   2         17.49         16.90         1.13 o
  -6  -2   2         39.37         42.32         1.33 o
  -5  -2   2        507.67        535.77         5.06 o
  -4  -2   2          0.02          2.51         1.33 o
  -3  -2   2        310.02        355.92         9.47 o
  -2  -2   2         76.20         84.44         3.79 o
  -1  -2   2       1555.13       1715.01        20.53 o
   0  -2   2       1770.88       1633.88        13.87 o
   1  -2   2       1554.32       1690.65        16.32 o
   2  -2   2        285.52        472.16         8.71 o
   3  -2   2        326.69        286.67         4.41 o
   4  -2   2       2758.79       2954.50        32.66 o
   5  -2   2        229.11        232.10         6.44 o
   6  -2   2          8.42          6.62         0.66 o
   7  -2   2        282.38        256.71         6.82 o
   8  -2   2         35.37         42.03         3.03 o
  -8  -1   2          8.46         10.83         0.60 o
  -7  -1   2        299.30        313.15         4.27 o
  -6  -1   2          8.72         11.29         0.98 o
  -5  -1   2        701.06        678.91        10.00 o
  -4  -1   2        210.41        207.68         4.46 o
  -3  -1   2        165.96        190.45         6.06 o
  -2  -1   2        346.73        453.98         9.47 o
  -1  -1   2       1062.25       1269.84        15.35 o
   0  -1   2        121.25        169.40         2.19 o
   1  -1   2        317.70        226.05         4.54 o
   2  -1   2        626.92        798.92        13.63 o
   3  -1   2        284.76        233.40         3.99 o
   4  -1   2        326.86        281.12         4.32 o
   5  -1   2          0.35          3.41         1.51 o
   6  -1   2        164.19        136.89         3.61 o
   7  -1   2         27.82         30.83         1.99 o
   8  -1   2         12.00          9.09         1.89 o
  -8   0   2         55.47         56.53         1.34 o
  -7   0   2        340.28        330.90         4.31 o
  -6   0   2        547.05        535.49         6.90 o
  -5   0   2        367.95        398.32         9.47 o
  -4   0   2        178.85        170.46         3.82 o
  -3   0   2        288.31        321.08         7.95 o
  -2   0   2        776.10        791.35        14.01 o
  -1   0   2       1641.90       2031.59        19.45 o
   0   0   2       1551.03       1430.85        16.07 o
   1   0   2      10288.82      10139.86       151.83 o
   2   0   2        418.68        483.90         9.47 o
   3   0   2        111.77         76.97         4.16 o
   4   0   2       1333.23       1552.01        23.48 o
   5   0   2         28.73         26.50         2.65 o
   6   0   2         14.94         19.84         1.45 o
   7   0   2         92.53         87.79         3.07 o
   8   0   2         16.55         20.45         1.89 o
  -8   1   2          2.06          1.37         1.10 o
  -7   1   2        433.70        412.13         5.00 o
  -6   1   2         14.83         15.52         1.79 o
  -5   1   2          0.07          0.76         1.51 o
  -4   1   2        702.39        761.39        10.28 o
  -3   1   2        445.43        400.22         8.71 o
  -2   1   2          3.66          9.84         1.14 o
  -1   1   2       8560.81       8052.09        72.21 o
   0   1   2       1612.78       1630.67        13.34 o
   1   1   2       3738.90       4184.30        63.61 o
   2   1   2         36.40         45.06         2.65 o
   3   1   2         16.33          8.52         1.34 o
   4   1   2        676.41        881.34        12.07 o
   5   1   2         44.88         45.44         1.69 o
   6   1   2        128.83        146.47         2.58 o
   7   1   2         54.88         50.01         1.94 o
   8   1   2        164.63        145.12         2.65 o
  -8   2   2        115.08        116.04         2.55 o
  -7   2   2        242.86        254.63         3.53 o
  -6   2   2       2143.93       2035.46        15.56 o
  -5   2   2        320.82        335.81         6.02 o
  -4   2   2       1831.47       1850.77        29.91 o
  -3   2   2       2043.19       2138.98        24.10 o
  -2   2   2        256.90        288.85         5.11 o
  -1   2   2       5231.42       5476.20        43.55 o
   0   2   2       2996.10       3040.71        36.83 o
   1   2   2        299.80        519.94         8.33 o
   2   2   2        366.14        470.27        10.22 o
   3   2   2        208.58        165.41         4.73 o
   4   2   2        244.07        261.85         5.18 o
   5   2   2         56.46         62.16         1.86 o
   6   2   2        605.47        539.55         5.60 o
   7   2   2          0.31          2.45         0.55 o
   8   2   2         41.75         43.99         2.27 o
  -8   3   2        223.40        228.46         2.74 o
  -7   3   2        237.96        240.38         2.85 o
  -6   3   2        142.19        132.45         2.37 o
  -5   3   2         16.29         18.07         1.72 o
  -4   3   2         82.68         66.69         2.41 o
  -3   3   2       1526.94       1593.30        26.50 o
  -2   3   2         68.26         56.92         1.54 o
  -1   3   2       1836.71       1794.67        16.65 o
   0   3   2        743.85        828.48         8.79 o
   1   3   2        448.84        344.37        10.60 o
   2   3   2        210.78        134.04         4.92 o
   3   3   2        546.59        595.79         8.88 o
   4   3   2       1080.08       1087.19        11.28 o
   5   3   2        349.88        346.03         4.18 o
   6   3   2        212.83        211.07         3.15 o
   7   3   2        209.45        201.93         2.39 o
   8   3   2         33.52         31.43         1.51 o
  -8   4   2          9.76         10.64         0.75 o
  -7   4   2        114.69        109.35         1.95 o
  -6   4   2        436.25        435.93         4.34 o
  -5   4   2        682.35        655.39         8.41 o
  -4   4   2        390.43        372.20         9.09 o
  -3   4   2        501.48        560.00        11.74 o
  -2   4   2        347.68        353.72         5.33 o
  -1   4   2        210.30        202.98         3.38 o
   0   4   2       6229.96       6055.68        69.92 o
   1   4   2       1480.13       1322.41        16.96 o
   2   4   2       1826.70       1879.84        18.31 o
   3   4   2         11.12         10.89         1.70 o
   4   4   2         28.68         23.85         1.48 o
   5   4   2         22.98         18.25         1.00 o
   6   4   2        237.85        212.22         3.18 o
   7   4   2          3.11          1.61         0.87 o
  -8   5   2         87.66         99.90         2.06 o
  -7   5   2        419.01        422.07         4.21 o
  -6   5   2          2.68          2.10         0.71 o
  -5   5   2       1077.54       1014.04         8.37 o
  -4   5   2         59.87         60.58         3.79 o
  -3   5   2        193.36        172.28         5.68 o
  -2   5   2        103.27        101.83         2.09 o
  -1   5   2        173.33        196.89         6.06 o
   0   5   2        857.94        944.40        12.78 o
   1   5   2       2364.00       2460.12        20.48 o
   2   5   2        302.99        307.39         8.90 o
   3   5   2        200.70        148.06         3.00 o
   4   5   2          6.81          6.36         0.73 o
   5   5   2        162.22        165.55         2.48 o
   6   5   2        264.75        235.25         2.76 o
   7   5   2          0.91          1.85         0.67 o
  -8   6   2         40.48         48.11         1.43 o
  -7   6   2        320.22        358.74         5.24 o
  -6   6   2        233.38        221.26         2.71 o
  -5   6   2         10.62          8.78         0.98 o
  -4   6   2        297.83        288.09         4.03 o
  -3   6   2         20.48         34.58         1.99 o
  -2   6   2        280.76        262.77         6.44 o
  -1   6   2        211.62        230.97         5.68 o
   0   6   2         53.11         50.66         1.98 o
   1   6   2         46.23         65.40         2.46 o
   2   6   2          2.76          2.16         0.91 o
   3   6   2        142.92        128.84         1.90 o
   4   6   2        489.18        494.25         4.79 o
   5   6   2        264.04        279.15         3.36 o
   6   6   2         10.66          9.79         0.74 o
   7   6   2         17.72         16.92         0.69 o
  -8   7   2         21.22         18.57         1.33 o
  -7   7   2        508.67        526.22         5.20 o
  -6   7   2         48.03         43.31         1.48 o
  -5   7   2        176.71        180.65         2.06 o
  -4   7   2        244.91        244.80         3.11 o
  -3   7   2       1339.18       1274.11        22.34 o
  -2   7   2        700.94        689.12        13.25 o
   0   7   2        183.89        177.20         5.30 o
   1   7   2        210.08        182.54         4.46 o
   2   7   2        485.10        480.02         6.76 o
   3   7   2        984.38       1010.34         6.93 o
   4   7   2        603.01        610.16         5.58 o
   5   7   2        286.89        314.51         3.10 o
   6   7   2         33.43         36.15         1.31 o
  -8   8   2         65.00         52.60         2.08 o
  -7   8   2          8.83          9.07         1.00 o
  -6   8   2        120.34        125.78         2.09 o
  -5   8   2          5.70          6.85         0.74 o
  -4   8   2          1.00          3.32         0.55 o
  -3   8   2        546.55        536.24         6.22 o
  -2   8   2         25.30         17.04         2.27 o
  -1   8   2         87.62        107.53         4.16 o
   0   8   2        140.39        146.15         5.30 o
   1   8   2         17.89         18.45         1.45 o
   2   8   2        457.46        498.66         3.97 o
   3   8   2          0.18          0.71         0.47 o
   4   8   2          0.15         -0.07         0.59 o
   5   8   2        156.78        159.66         3.31 o
   6   8   2         83.44         62.88         1.27 o
  -7   9   2         17.12         20.19         1.26 o
  -6   9   2          7.89          8.16         0.76 o
  -5   9   2          2.12          1.75         0.65 o
  -4   9   2        607.92        622.76         7.85 o
  -3   9   2        145.26        152.98         2.25 o
  -2   9   2       1585.96       1522.19        13.75 o
  -1   9   2        412.79        360.57         4.20 o
   0   9   2        340.17        325.63         4.06 o
   1   9   2         66.82         68.55         1.40 o
   2   9   2        959.69        947.22         6.63 o
   3   9   2         39.04         38.61         0.93 o
   4   9   2        410.49        437.44         4.10 o
   5   9   2        195.59        214.05         2.31 o
  -7  10   2         35.12         31.20         1.22 o
  -6  10   2        118.84        116.01         1.80 o
  -5  10   2          8.72         10.65         0.83 o
  -4  10   2        284.04        296.66         3.26 o
  -3  10   2          1.73          2.10         0.60 o
  -2  10   2        955.97        910.86         6.65 o
  -1  10   2        272.80        281.44         3.30 o
   0  10   2        158.45        161.19         2.20 o
   1  10   2         87.12         69.69         1.56 o
   2  10   2        230.80        256.47         2.92 o
   3  10   2         81.35         78.78         3.31 o
   4  10   2        158.50        179.68         2.02 o
   5  10   2         40.98         41.50         1.45 o
  -6  11   2          0.90          0.57         0.66 o
  -5  11   2        119.78        114.25         2.22 o
  -4  11   2         79.74         72.96         1.49 o
  -3  11   2         63.83         63.04         1.48 o
  -2  11   2         42.31         41.71         1.56 o
  -1  11   2        292.28        262.71         2.93 o
   0  11   2         47.44         42.32         1.73 o
   1  11   2        202.48        189.80         2.18 o
   2  11   2        290.32        300.96         3.53 o
   3  11   2         62.23         55.35         2.34 o
   4  11   2          0.36          2.35         1.51 o
  -6  12   2         33.57         34.88         1.45 o
  -5  12   2          2.22          1.01         0.66 o
  -4  12   2         27.88         25.44         0.89 o
  -3  12   2        126.86        125.61         1.89 o
  -2  12   2         69.86         66.61         1.40 o
  -1  12   2         88.99         86.90         1.64 o
   0  12   2        137.19        123.81         2.08 o
   1  12   2          2.77          3.44         0.68 o
   2  12   2         51.71         49.61         2.14 o
   3  12   2        414.25        443.13         6.48 o
  -5  13   2         12.99         11.54         0.93 o
  -4  13   2         20.26         20.10         1.15 o
  -3  13   2         86.60         95.73         1.45 o
  -2  13   2         80.80         81.36         1.36 o
  -1  13   2         83.12         93.37         1.81 o
   0  13   2        159.36        175.14         2.75 o
   1  13   2         13.12         13.43         1.29 o
   2  13   2          5.56          5.30         1.14 o
  -4  14   2         37.95         37.11         1.89 o
  -3  14   2         78.63         82.83         1.13 o
  -2  14   2         13.69         15.43         0.79 o
  -1  14   2          5.55          3.42         0.57 o
   0  14   2         80.29         78.46         1.50 o
  -1 -14   3        116.12        111.36         2.26 o
   0 -14   3        110.88         85.80         1.46 o
   1 -14   3         19.91         19.43         1.20 o
   2 -14   3         20.88         17.28         0.75 o
   3 -14   3         15.97         14.39         1.51 o
   4 -14   3          0.02          0.19         0.54 o
  -2 -13   3        172.88        174.54         2.45 o
  -1 -13   3          0.43         -0.25         0.66 o
   0 -13   3        495.71        523.87         4.43 o
   1 -13   3          9.23         10.14         0.84 o
   2 -13   3        243.90        236.85         4.77 o
   3 -13   3        524.41        503.26         4.77 o
   4 -13   3         71.84         68.41         1.81 o
   5 -13   3        263.07        267.05         5.68 o
  -4 -12   3        188.71        190.83         4.54 o
  -3 -12   3         39.11         40.03         1.22 o
  -2 -12   3        190.93        189.80         2.26 o
  -1 -12   3          8.39          9.70         0.85 o
   0 -12   3        239.58        241.19         3.21 o
   1 -12   3        125.03        130.82         2.12 o
   2 -12   3        181.17        173.52         2.38 o
   3 -12   3          4.92          3.16         0.63 o
   4 -12   3        279.50        259.55         4.37 o
   5 -12   3         32.45         31.92         1.31 o
   6 -12   3          2.62          4.58         0.80 o
  -4 -11   3         47.44         53.12         1.33 o
  -3 -11   3         25.38         29.33         0.96 o
  -2 -11   3         19.33         21.18         0.85 o
  -1 -11   3          6.31          7.08         0.64 o
   0 -11   3         11.70         11.12         0.90 o
   1 -11   3          7.10          8.31         0.89 o
   2 -11   3        216.81        225.74         2.92 o
   3 -11   3        476.00        482.64         4.04 o
   4 -11   3        250.98        259.00         2.56 o
   5 -11   3        136.53        143.49         2.05 o
   6 -11   3         32.88         34.12         1.61 o
  -5 -10   3          0.78          1.35         0.50 o
  -4 -10   3        883.00        883.19         9.03 o
  -3 -10   3         23.83         30.81         1.20 o
  -2 -10   3          0.28         -0.31         0.52 o
  -1 -10   3         62.41         58.96         2.06 o
   0 -10   3        100.29        101.43         1.91 o
   1 -10   3         39.76         38.82         1.25 o
   2 -10   3         47.66         44.36         1.31 o
   3 -10   3         13.38         19.24         0.82 o
   4 -10   3         20.49         26.22         1.05 o
   5 -10   3         93.79         96.28         1.65 o
   6 -10   3          0.30          2.55         1.23 o
   7 -10   3         34.65         33.49         1.15 o
  -6  -9   3         61.99         57.71         1.72 o
  -5  -9   3          4.12          2.85         0.74 o
  -4  -9   3        252.87        245.66         3.01 o
  -3  -9   3        135.93        142.61         2.20 o
  -2  -9   3        258.52        271.91         3.10 o
  -1  -9   3         53.70         56.15         1.62 o
   0  -9   3          7.61          8.59         1.22 o
   1  -9   3         61.77         59.88         2.67 o
   2  -9   3        199.28        190.58         2.37 o
   3  -9   3        100.84         87.07         1.28 o
   4  -9   3        126.78        109.00         1.78 o
   5  -9   3        137.19        156.08         2.57 o
   6  -9   3         36.78         34.63         1.56 o
   7  -9   3          0.09          1.37         0.58 o
  -6  -8   3         30.79         27.05         0.80 o
  -5  -8   3         31.38         33.34         1.07 o
  -4  -8   3         51.23         50.19         1.19 o
  -3  -8   3         10.34         18.70         0.76 o
  -2  -8   3          5.35          5.85         0.68 o
  -1  -8   3        282.59        256.02         4.68 o
   0  -8   3          0.73          1.95         2.27 o
   1  -8   3       1574.02       1591.78        26.50 o
   2  -8   3          1.16          1.14         1.14 o
   3  -8   3        187.37        168.10         3.01 o
   4  -8   3        199.16        174.11         2.19 o
   5  -8   3        282.82        277.52         2.87 o
   6  -8   3        351.55        345.04         3.91 o
   7  -8   3         35.33         35.70         2.27 o
   8  -8   3        218.54        202.95         3.79 o
  -7  -7   3         42.72         39.38         2.27 o
  -6  -7   3          0.43          0.48         0.45 o
  -5  -7   3        140.99        156.91         2.86 o
  -4  -7   3         50.42         39.93         1.42 o
  -3  -7   3        746.29        675.99         4.69 o
  -2  -7   3       1480.31       1381.61        13.95 o
  -1  -7   3        578.94        555.58        13.25 o
   0  -7   3         72.94         59.45         2.65 o
   1  -7   3        758.04        679.14        14.01 o
   2  -7   3        973.74       1020.42        18.17 o
   3  -7   3       3442.93       3527.75        56.42 o
   4  -7   3        407.46        392.92         4.77 o
   5  -7   3       1111.43       1145.01         8.56 o
   6  -7   3         12.15         14.46         0.99 o
   7  -7   3        188.12        195.20         3.36 o
   8  -7   3          6.13          8.11         0.68 o
  -7  -6   3        181.99        178.42         2.27 o
  -6  -6   3          0.69          0.82         0.59 o
  -5  -6   3        434.87        429.11         4.16 o
  -4  -6   3        210.57        199.28         2.08 o
  -3  -6   3       1025.15        983.13         7.97 o
  -2  -6   3        345.20        305.35         5.73 o
  -1  -6   3          9.18          3.25         0.91 o
   0  -6   3         80.31         95.04         3.79 o
   1  -6   3        124.91        126.09         3.79 o
   2  -6   3       1696.73       1707.65        28.40 o
   3  -6   3        406.81        406.65         9.09 o
   4  -6   3          3.00          4.54         1.51 o
   5  -6   3        225.00        239.09         2.77 o
   6  -6   3        177.70        157.71         2.43 o
   7  -6   3          4.29          5.78         1.89 o
   8  -6   3        379.77        365.90         4.54 o
  -7  -5   3          0.93          1.65         0.53 o
  -6  -5   3         33.62         41.96         2.51 o
  -5  -5   3        217.01        226.37         2.83 o
  -4  -5   3          5.26          6.15         0.56 o
  -3  -5   3        232.63        261.74         5.45 o
  -2  -5   3        443.98        482.62         6.40 o
  -1  -5   3        316.61        319.60         6.02 o
   0  -5   3          5.52          1.51         0.55 o
   1  -5   3       1716.99       1665.20        19.01 o
   2  -5   3        383.95        304.80         6.82 o
   3  -5   3        127.15        128.74         4.16 o
   4  -5   3          8.18         11.79         1.18 o
   5  -5   3         56.67         66.47         2.18 o
   6  -5   3        187.81        182.37         4.14 o
   7  -5   3         62.87         56.80         3.41 o
  -8  -4   3          3.17         10.45         1.51 o
  -7  -4   3         70.38         65.67         1.65 o
  -6  -4   3         29.57         29.73         1.13 o
  -5  -4   3          0.90          1.69         0.59 o
  -4  -4   3        479.14        520.24         6.28 o
  -3  -4   3         37.40         39.08         2.17 o
  -2  -4   3         38.07         45.44         3.41 o
  -1  -4   3       1126.88       1186.03        15.62 o
   0  -4   3          5.07         14.48         1.00 o
   1  -4   3        200.60        211.18         5.11 o
   2  -4   3          2.83          6.44         1.14 o
   3  -4   3          5.55          2.93         0.63 o
   4  -4   3        104.34        110.64         2.64 o
   5  -4   3          2.34          1.14         0.68 o
   6  -4   3         11.81         10.60         1.89 o
   7  -4   3         76.81         66.64         3.41 o
  -8  -3   3        451.86        447.81         4.16 o
  -7  -3   3         27.18         25.02         1.42 o
  -6  -3   3       1466.38       1488.14        13.50 o
  -5  -3   3          0.35          0.87         0.49 o
  -4  -3   3       1879.25       2023.56        24.74 o
  -3  -3   3        136.65        144.03         4.73 o
  -2  -3   3        111.45        132.90         4.92 o
  -1  -3   3         27.24         44.51         1.87 o
   0  -3   3        321.43        370.84         5.30 o
   1  -3   3        384.50        363.40         5.33 o
   2  -3   3       1121.21        992.71         8.36 o
   3  -3   3          0.23          2.65         1.14 o
   4  -3   3        115.55         82.54         3.41 o
   5  -3   3         39.34         66.26         3.41 o
   6  -3   3        285.02        296.09         7.95 o
  -8  -2   3          2.57          4.62         0.50 o
  -7  -2   3        100.60        109.03         1.88 o
  -6  -2   3       1100.18       1061.84         9.16 o
  -5  -2   3        446.49        414.08         3.66 o
  -4  -2   3         63.77         61.57         3.22 o
  -3  -2   3        986.83        917.75        11.97 o
  -2  -2   3        152.58        195.75         6.06 o
  -1  -2   3       5638.42       5849.77        66.35 o
   0  -2   3       2205.05       2344.83        19.77 o
   1  -2   3       7082.93       7253.90        67.47 o
   2  -2   3        136.15        205.95         3.34 o
   3  -2   3        686.15        598.49         8.02 o
   4  -2   3       1129.36       1062.55        31.62 o
   5  -2   3        451.67        472.92         9.84 o
  -8  -1   3        250.16        277.34         3.08 o
  -7  -1   3        301.91        297.80         4.60 o
  -6  -1   3       1191.81       1188.55         9.96 o
  -5  -1   3       1101.62       1045.30        17.82 o
  -4  -1   3        317.37        351.60         6.19 o
  -3  -1   3       1886.40       1961.71        33.32 o
  -2  -1   3         15.98         16.66         1.89 o
  -1  -1   3        583.17        587.96         6.62 o
   0  -1   3         92.94         94.20         1.68 o
   1  -1   3       4525.27       4514.78        40.43 o
   2  -1   3       3468.34       3257.03        35.61 o
   3  -1   3        748.21        705.47         9.21 o
   4  -1   3        226.12        255.66         5.82 o
   5  -1   3        123.13        103.37         4.16 o
   6  -1   3         27.05         24.99         2.65 o
  -8   0   3          0.29          1.14         0.62 o
  -7   0   3        155.11        152.62         2.95 o
  -6   0   3       1787.44       1839.61        24.32 o
  -5   0   3        125.79        151.83         5.30 o
  -4   0   3          0.22         -0.38         1.14 o
  -3   0   3       1000.51       1090.09        20.07 o
  -2   0   3        548.58        617.18        11.74 o
  -1   0   3       2587.95       2714.67        26.05 o
   0   0   3        676.03        667.15         8.80 o
   2   0   3        746.46        580.07        11.36 o
   3   0   3        846.45        789.21        12.12 o
   4   0   3        107.27        129.37         2.89 o
   5   0   3         73.39         68.91         3.41 o
   6   0   3        189.85        189.10         3.99 o
  -8   1   3        159.33        174.43         2.65 o
  -7   1   3        107.01         93.05         1.78 o
  -6   1   3       1145.64       1117.34        14.72 o
  -5   1   3        663.97        614.90        12.87 o
  -4   1   3         42.73         72.23         3.22 o
  -3   1   3        647.99        818.23        15.52 o
  -2   1   3         69.77         45.89         1.45 o
  -1   1   3        600.13        583.42         5.56 o
   0   1   3        406.69        405.94         3.91 o
   1   1   3       3938.92       4021.51        45.63 o
   2   1   3        760.28        589.16        11.74 o
   3   1   3        340.02        314.27         8.71 o
   4   1   3        516.21        572.67         7.47 o
   5   1   3         33.77         33.03         1.42 o
   6   1   3         31.71         38.23         1.50 o
   7   1   3        668.31        575.90        10.22 o
  -8   2   3          9.81          9.66         0.74 o
  -7   2   3        254.44        279.23         3.18 o
  -6   2   3        333.06        315.48         3.76 o
  -5   2   3       1507.88       1438.01        18.06 o
  -4   2   3       2218.76       2230.53        25.69 o
  -3   2   3       1680.17       1771.76        20.62 o
  -2   2   3          2.59          4.87         1.33 o
  -1   2   3       1526.85       1802.96        15.17 o
   0   2   3       1152.10       1274.61        12.87 o
   1   2   3       1514.22       1589.52        21.96 o
   2   2   3       4407.27       4317.20        67.78 o
   3   2   3          4.47          1.14         1.14 o
   4   2   3        124.20        146.91         3.78 o
   5   2   3         38.54         46.06         1.28 o
   6   2   3         78.18         64.74         1.88 o
   7   2   3        665.45        576.52         8.33 o
  -8   3   3        173.35        165.49         2.25 o
  -7   3   3        175.18        189.56         2.60 o
  -6   3   3       2048.07       2001.93        14.66 o
  -5   3   3          5.67          6.44         0.97 o
  -4   3   3          7.44          9.84         1.89 o
  -3   3   3          0.26          1.89         1.51 o
  -2   3   3       1296.14       1136.08        11.33 o
  -1   3   3        356.31        255.60         3.28 o
   0   3   3        730.36        643.27         7.27 o
   1   3   3        498.16        457.70         7.38 o
   2   3   3        822.06        800.06        16.28 o
   3   3   3       1267.28       1249.84        13.39 o
   4   3   3        283.96        238.63         7.16 o
   5   3   3       1529.67       1516.78        10.92 o
   6   3   3        316.12        322.11         3.99 o
   7   3   3        625.33        620.64         5.48 o
  -8   4   3        153.81        153.04         2.02 o
  -7   4   3        209.31        220.23         2.79 o
  -6   4   3       1961.05       1999.76        14.77 o
  -5   4   3        773.58        766.02         6.69 o
  -4   4   3       1448.74       1455.47        26.50 o
  -3   4   3       1462.86       1327.87        23.48 o
  -2   4   3        763.96        637.61        11.55 o
  -1   4   3        371.82        310.19         5.00 o
   0   4   3       2507.38       2613.42        61.15 o
   1   4   3        884.87        867.25        12.16 o
   2   4   3       2452.69       2515.21        28.86 o
   3   4   3          2.84          3.32         1.00 o
   4   4   3        786.14        805.66         6.76 o
   5   4   3         33.00         34.18         1.30 o
   6   4   3         75.64         82.32         2.07 o
   7   4   3         67.16         45.98         2.82 o
  -8   5   3          8.52          7.12         0.78 o
  -7   5   3         97.34         91.83         1.85 o
  -6   5   3          4.63          5.98         0.84 o
  -5   5   3         14.42         12.09         0.55 o
  -4   5   3        352.70        416.50        10.60 o
  -3   5   3         78.50        119.65         4.92 o
  -2   5   3        105.24         98.53         2.64 o
  -1   5   3        222.26        265.42         7.57 o
   0   5   3        909.17       1025.80        13.85 o
   1   5   3        139.43        136.86         5.87 o
   2   5   3         88.83         83.47         2.38 o
   3   5   3         24.20         18.22         2.04 o
   4   5   3          8.51         14.29         0.94 o
   5   5   3        103.26        102.23         2.02 o
   6   5   3         87.21         86.56         2.07 o
   7   5   3          1.41          6.11         0.71 o
  -8   6   3         15.59         15.75         1.00 o
  -7   6   3        293.38        301.82         3.13 o
  -6   6   3        113.91        117.89         1.83 o
  -5   6   3        272.61        263.00         3.98 o
  -4   6   3          3.37          9.41         1.00 o
  -3   6   3        104.82        110.76         3.18 o
  -1   6   3        953.65        870.86        15.52 o
   0   6   3        103.19        102.00         4.54 o
   1   6   3         70.76         66.79         2.11 o
   2   6   3          3.44          4.70         0.93 o
   3   6   3         29.68         23.77         0.87 o
   4   6   3         97.97         86.35         1.85 o
   5   6   3         39.23         40.45         2.20 o
   6   6   3         34.96         36.67         1.19 o
   7   6   3         45.28         45.08         1.42 o
  -8   7   3          0.58          0.98         0.76 o
  -7   7   3          0.69          1.31         0.69 o
  -6   7   3        173.74        186.47         2.71 o
  -5   7   3          6.59          4.62         0.48 o
  -4   7   3          1.94          4.16         0.71 o
  -3   7   3         43.91         44.27         4.92 o
  -2   7   3        241.55        249.14         6.82 o
  -1   7   3        300.39        271.86         6.82 o
   0   7   3        610.99        645.57        12.87 o
   1   7   3        148.75        157.89         5.30 o
   2   7   3        129.36        135.96         2.77 o
   3   7   3        557.64        571.08         4.81 o
   4   7   3          4.85          4.47         0.86 o
   5   7   3        131.29        154.70         2.39 o
   6   7   3         46.97         49.87         1.30 o
  -8   8   3        105.34        112.08         3.41 o
  -7   8   3         48.85         47.17         1.82 o
  -6   8   3         76.77         71.36         2.11 o
  -5   8   3        262.29        253.67         2.39 o
  -4   8   3        512.71        526.99         4.26 o
  -3   8   3          0.48          1.33         0.78 o
  -2   8   3        280.48        288.14         7.57 o
  -1   8   3        201.80        223.39         6.44 o
   0   8   3         23.34         16.28         2.27 o
   1   8   3         36.79         26.08         1.22 o
   2   8   3         42.56         42.82         1.24 o
   3   8   3        716.33        687.66         6.03 o
   4   8   3        124.11        109.00         2.02 o
   5   8   3         72.40         67.40         1.42 o
   6   8   3        130.20        131.85         1.69 o
  -7   9   3          5.22          1.70         0.80 o
  -6   9   3         32.61         39.73         1.48 o
  -5   9   3         90.54        102.36         1.88 o
  -4   9   3        321.39        316.45         3.88 o
  -3   9   3        137.41        134.76         2.18 o
  -2   9   3       2030.81       1967.25        13.63 o
  -1   9   3         12.17         10.05         0.85 o
   0   9   3        813.44        791.70         5.84 o
   1   9   3        195.74        172.67         3.02 o
   2   9   3         22.35         24.09         1.11 o
   3   9   3        120.00        132.55         2.62 o
   4   9   3        538.55        546.38         4.91 o
   5   9   3        125.52        137.99         1.74 o
  -7  10   3         40.53         32.75         1.61 o
  -6  10   3        272.24        275.26         3.64 o
  -5  10   3          0.45          2.27         0.76 o
  -4  10   3        160.74        143.55         2.26 o
  -3  10   3         72.65         69.77         1.59 o
  -2  10   3        361.52        359.14         3.49 o
  -1  10   3          3.92          5.43         0.68 o
   0  10   3        348.02        350.23         3.56 o
   1  10   3          5.65          4.31         0.60 o
   2  10   3         12.28         15.97         0.87 o
   3  10   3        181.12        176.39         2.60 o
   4  10   3         49.61         61.78         1.23 o
  -6  11   3          0.70          2.40         0.66 o
  -5  11   3         21.06         20.13         1.08 o
  -4  11   3        121.62        120.48         1.81 o
  -3  11   3        110.57         98.09         1.79 o
  -2  11   3         36.43         39.90         1.24 o
  -1  11   3        368.59        341.01         3.39 o
   0  11   3         42.20         45.77         1.56 o
   1  11   3         24.60         24.43         1.42 o
   2  11   3          0.45          0.77         0.45 o
   3  11   3          6.83          8.47         0.87 o
   4  11   3         15.54         13.95         1.33 o
  -6  12   3        114.01        103.20         1.99 o
  -5  12   3         17.73         11.38         0.87 o
  -4  12   3         12.05         13.02         0.66 o
  -3  12   3         69.68         57.49         1.30 o
  -2  12   3         64.37         65.94         1.90 o
  -1  12   3        351.75        356.85         3.07 o
   0  12   3          5.42          9.35         0.83 o
   1  12   3        191.41        208.30         2.44 o
   2  12   3        149.36        145.40         3.21 o
   3  12   3        104.79         90.57         2.65 o
  -5  13   3         11.20         10.50         0.71 o
  -4  13   3          8.89         11.13         0.70 o
  -3  13   3         47.82         50.38         1.09 o
  -2  13   3         21.43         23.93         0.87 o
  -1  13   3         15.72         23.02         1.05 o
   0  13   3         25.84         25.97         1.15 o
   1  13   3          8.65          5.43         0.55 o
   2  13   3          0.24          0.38         0.76 o
  -3  14   3         11.66         12.32         0.59 o
  -2  14   3         51.65         43.55         0.84 o
  -1  14   3          1.39          0.19         0.48 o
   0  14   3         12.40         13.30         0.91 o
   0 -14   4          8.97          9.10         0.72 o
   1 -14   4         27.32         27.22         1.15 o
   2 -14   4         23.49         24.02         1.48 o
   3 -14   4         34.16         30.29         1.89 o
   4 -14   4          8.74          5.93         0.63 o
  -2 -13   4        152.78        164.22         2.28 o
  -1 -13   4        128.32        128.32         1.81 o
   0 -13   4         48.36         53.90         1.51 o
   1 -13   4         44.63         39.70         1.30 o
   2 -13   4         36.54         38.97         3.60 o
   3 -13   4         17.27         24.04         2.65 o
   4 -13   4         13.12         13.94         1.18 o
   5 -13   4        132.54        142.54         2.53 o
  -3 -12   4         46.54         49.25         1.27 o
  -2 -12   4        260.15        268.94         3.93 o
  -1 -12   4         37.64         42.86         1.51 o
   0 -12   4        301.18        293.70         3.14 o
   1 -12   4          7.14          6.17         0.72 o
   2 -12   4        118.41        108.12         2.32 o
   3 -12   4         55.23         52.54         1.31 o
   4 -12   4          6.13          8.30         1.00 o
   5 -12   4         13.05         18.66         1.72 o
   6 -12   4         14.78         14.39         1.51 o
  -4 -11   4        242.61        234.86         3.04 o
  -3 -11   4        171.21        154.99         2.03 o
  -2 -11   4         35.44         34.09         1.18 o
  -1 -11   4         73.49         65.87         1.47 o
   0 -11   4          1.13          1.30         0.64 o
   1 -11   4        228.85        218.56         3.33 o
   2 -11   4        771.16        799.51         8.80 o
   3 -11   4        572.60        561.35         7.27 o
   4 -11   4        203.98        222.81         3.44 o
   5 -11   4        310.37        323.60         4.61 o
   6 -11   4        166.04        174.23         3.07 o
  -5 -10   4        217.18        209.63         2.91 o
  -4 -10   4         35.09         32.39         1.02 o
  -3 -10   4          5.04          7.13         0.64 o
  -2 -10   4        382.16        372.54         3.22 o
  -1 -10   4        192.47        187.98         2.60 o
   0 -10   4        873.74        883.45        14.26 o
   1 -10   4        502.85        499.27         5.04 o
   2 -10   4        783.26        768.75         6.80 o
   3 -10   4        601.53        593.18         4.57 o
   4 -10   4        207.35        195.85         2.72 o
   5 -10   4         16.80         19.70         1.00 o
   6 -10   4         33.92         42.41         1.50 o
   7 -10   4         18.64         16.94         0.91 o
  -5  -9   4         75.66         62.31         1.43 o
  -4  -9   4        158.45        152.47         1.93 o
  -3  -9   4         45.64         43.90         1.25 o
  -2  -9   4        448.46        436.49         3.90 o
  -1  -9   4        536.91        483.39         4.60 o
   0  -9   4         94.25         87.51         2.11 o
   1  -9   4         41.58         35.23         1.87 o
   2  -9   4        295.18        275.23         2.90 o
   3  -9   4        781.21        764.87         5.13 o
   4  -9   4          0.14         -0.28         0.53 o
   5  -9   4         25.72         28.93         1.11 o
   6  -9   4         43.57         37.82         1.50 o
   7  -9   4          5.78          8.06         0.87 o
  -6  -8   4         39.47         38.82         1.18 o
  -5  -8   4         38.20         44.88         1.21 o
  -4  -8   4        370.58        353.26         3.28 o
  -3  -8   4         22.57         27.78         1.18 o
  -2  -8   4        110.41        112.34         1.77 o
  -1  -8   4          9.13          3.94         0.91 o
   0  -8   4          7.10         12.91         1.70 o
   1  -8   4         16.26         16.28         1.89 o
   2  -8   4         40.15         43.94         2.06 o
   3  -8   4        485.21        455.96         4.37 o
   4  -8   4        635.69        635.13         4.97 o
   5  -8   4          7.54          9.11         0.74 o
   6  -8   4         24.26         24.54         1.15 o
   7  -8   4        127.61        122.51         2.10 o
  -6  -7   4         69.34         67.78         1.21 o
  -5  -7   4        522.08        545.17         4.93 o
  -4  -7   4        334.74        342.22         3.18 o
  -3  -7   4        992.93        979.72         6.21 o
  -2  -7   4         17.04         23.08         1.65 o
  -1  -7   4        102.15        100.85         3.41 o
   1  -7   4         82.37         87.46         3.41 o
   2  -7   4          3.99         -0.38         0.76 o
   3  -7   4        853.82        751.84        10.60 o
   4  -7   4         74.05         71.92         1.65 o
   5  -7   4        109.47        108.27         1.66 o
   6  -7   4         20.37         18.26         1.02 o
   7  -7   4         21.27         18.53         2.27 o
   8  -7   4         12.73         14.77         1.14 o
  -7  -6   4         88.69         80.15         1.56 o
  -6  -6   4          8.67          7.39         0.70 o
  -5  -6   4        875.52        864.19         6.25 o
  -4  -6   4         32.04         26.10         0.88 o
  -3  -6   4        116.40        125.87         2.02 o
  -2  -6   4        181.75        184.18         6.82 o
  -1  -6   4        162.97        141.35         3.36 o
   0  -6   4        246.73        268.07         7.57 o
   1  -6   4        820.90        873.89        15.52 o
   2  -6   4        108.62         95.04         3.41 o
   3  -6   4        913.08        909.48        17.04 o
   4  -6   4       1353.54       1376.34        24.61 o
   5  -6   4          1.56          2.40         0.87 o
   6  -6   4        307.25        290.59         4.42 o
   7  -6   4          6.39          7.01         0.95 o
   8  -6   4        460.45        420.29         6.44 o
  -7  -5   4          9.57          9.09         0.78 o
  -6  -5   4         34.88         28.93         2.02 o
  -5  -5   4        686.63        635.97         6.77 o
  -4  -5   4        111.76        100.94         1.53 o
  -3  -5   4         47.42         59.26         2.52 o
  -2  -5   4        484.79        448.31         9.84 o
  -1  -5   4         79.73        123.50         4.16 o
   0  -5   4          6.65         13.52         0.87 o
   1  -5   4       1096.88       1091.20        13.25 o
   2  -5   4       1042.95       1099.18        18.93 o
   3  -5   4        125.36        150.32         4.92 o
   4  -5   4       1680.76       1624.72        28.02 o
   5  -5   4        195.69        196.34         7.57 o
   6  -5   4        500.08        490.28         7.75 o
   7  -5   4         12.97         11.36         1.89 o
  -7  -4   4        378.20        398.03         4.62 o
  -6  -4   4         10.23         10.04         0.89 o
  -5  -4   4       2026.55       2107.13        14.31 o
  -4  -4   4        147.46        144.45         2.09 o
  -3  -4   4         57.66         64.07         2.52 o
  -2  -4   4        939.52        879.95        17.80 o
  -1  -4   4         48.82         38.80         2.65 o
   0  -4   4       1019.61       1032.20        10.67 o
   1  -4   4         31.63         27.76         1.22 o
   2  -4   4         28.98         25.37         1.89 o
   3  -4   4         10.19          4.54         1.14 o
   4  -4   4        249.14        232.93         4.09 o
   5  -4   4         37.15         38.59         1.82 o
   6  -4   4        137.41        121.92         4.54 o
  -8  -3   4         53.73         68.10         1.19 o
  -7  -3   4         12.55         18.38         0.91 o
  -6  -3   4          2.85          3.00         0.72 o
  -5  -3   4        883.32        879.00         6.84 o
  -4  -3   4        238.15        251.48         3.65 o
  -3  -3   4        305.01        316.28         7.19 o
  -2  -3   4        298.56        326.38         8.71 o
  -1  -3   4        333.37        384.81        12.12 o
   0  -3   4         78.02         67.42         1.44 o
   1  -3   4        628.13        632.45         9.22 o
   2  -3   4         40.89         42.42         1.61 o
   3  -3   4          8.52          3.57         0.63 o
   4  -3   4        224.38        206.36         5.68 o
   5  -3   4        595.69        630.81        12.87 o
  -8  -2   4          1.28          4.22         0.48 o
  -7  -2   4         68.18         65.35         1.65 o
  -6  -2   4         21.10         23.81         1.65 o
  -5  -2   4         77.02         75.37         1.93 o
  -4  -2   4        546.36        619.78         9.46 o
  -3  -2   4         66.51         33.20         2.08 o
  -2  -2   4        267.42        315.02         8.33 o
  -1  -2   4         92.17         82.78         2.03 o
   0  -2   4        571.54        589.33         5.92 o
   1  -2   4       2339.70       2276.58        21.42 o
   2  -2   4       1259.26       1239.94        11.62 o
   3  -2   4        161.68        130.43         3.60 o
   4  -2   4          6.28          3.79         1.14 o
  -8  -1   4          1.09          2.04         0.50 o
  -7  -1   4         76.32         81.20         2.16 o
  -6  -1   4         50.31         49.54         1.60 o
  -5  -1   4          0.65          0.56         0.51 o
  -4  -1   4         31.93         38.18         3.03 o
  -3  -1   4       3007.29       3163.88        51.49 o
  -2  -1   4        436.03        392.64         9.09 o
  -1  -1   4        925.37        978.66        10.55 o
   0  -1   4       3054.53       3052.48        31.26 o
   1  -1   4         92.17         62.93         1.42 o
   2  -1   4        136.44        143.12         2.91 o
   3  -1   4         82.23         71.61         2.27 o
   4  -1   4         86.23         75.72         2.45 o
  -8   0   4          0.03          0.08         0.50 o
  -7   0   4         40.61         40.73         1.65 o
  -6   0   4         76.24         84.26         2.27 o
  -5   0   4        519.48        522.40         5.79 o
  -4   0   4          7.01          4.74         1.07 o
  -3   0   4       1359.71       1587.24        27.64 o
  -2   0   4        158.07        106.58         2.84 o
  -1   0   4        127.72         93.50         2.08 o
   0   0   4       5865.93       5800.61        54.43 o
   1   0   4       1503.92       1419.39        18.32 o
   2   0   4       3596.32       3831.83        42.02 o
   3   0   4        291.47        303.05         5.09 o
   4   0   4        668.11        627.02        14.39 o
  -8   1   4         18.63         20.17         0.97 o
  -7   1   4         47.98         44.80         1.45 o
  -6   1   4        230.31        224.73         3.28 o
  -5   1   4        867.89        840.06        14.13 o
  -4   1   4         15.70         11.10         1.01 o
  -3   1   4       2037.91       2205.27        33.32 o
  -2   1   4        359.09        275.61         3.79 o
  -1   1   4       2819.20       2588.58        21.44 o
   0   1   4         47.72         23.56         1.32 o
   1   1   4       1280.38       1272.96        15.79 o
   2   1   4        514.46        567.82        14.01 o
   3   1   4         30.79         23.60         1.70 o
   4   1   4          2.91          0.32         0.91 o
   5   1   4         98.52        109.50         2.22 o
   6   1   4        135.45        133.88         3.34 o
  -8   2   4         14.56         11.63         0.74 o
  -7   2   4        275.70        283.58         3.24 o
  -6   2   4        334.97        350.95         4.57 o
  -5   2   4        935.22        913.94         6.80 o
  -4   2   4        117.78        107.52         4.35 o
  -3   2   4          5.12          0.50         0.66 o
  -2   2   4       2254.06       2084.34        20.13 o
  -1   2   4        498.49        400.06         4.38 o
   0   2   4       4928.34       5168.49        48.92 o
   1   2   4        262.84        278.47         4.95 o
   2   2   4        272.59        334.71         8.71 o
   3   2   4        168.60        179.60         7.19 o
   4   2   4        722.58        694.98         7.18 o
   5   2   4          6.38          7.84         0.76 o
   6   2   4         26.95         20.90         2.08 o
   7   2   4          0.60          0.00         1.14 o
  -8   3   4          4.12          3.35         0.52 o
  -7   3   4         97.81        104.65         1.97 o
  -6   3   4        994.57       1023.50         9.91 o
  -5   3   4         62.66         58.55         1.48 o
  -4   3   4         22.82         35.97         3.41 o
  -3   3   4          0.35          6.06         1.51 o
  -2   3   4        114.15         99.07         2.73 o
  -1   3   4       1794.10       1824.31        16.34 o
   0   3   4        174.98        137.63         2.61 o
   1   3   4        398.40        366.22         6.29 o
   2   3   4         61.46         73.08         4.16 o
   3   3   4       1059.54       1024.55        13.63 o
   4   3   4        127.90        132.70         2.20 o
   5   3   4         80.22         79.96         1.76 o
   6   3   4         42.17         39.13         2.26 o
   7   3   4        248.02        244.89         4.75 o
  -8   4   4          1.19          2.23         0.52 o
  -7   4   4       1071.94       1018.61         8.25 o
  -6   4   4         26.93         22.79         1.11 o
  -5   4   4        219.12        215.48         2.55 o
  -4   4   4          6.63         14.77         2.27 o
  -3   4   4       1537.89       1533.85        27.26 o
  -2   4   4         25.25         28.57         1.56 o
  -1   4   4        103.91        101.10         2.91 o
   0   4   4       3310.86       3474.07        44.68 o
   1   4   4        487.57        555.46        12.49 o
   2   4   4       1258.03       1368.70        17.14 o
   3   4   4        107.72         98.55         2.20 o
   4   4   4         10.73         11.49         1.11 o
   5   4   4        117.04        106.21         2.26 o
   6   4   4        171.98        175.67         3.19 o
   7   4   4         20.59         22.42         1.05 o
  -8   5   4          0.68          0.76         0.58 o
  -7   5   4        410.76        454.39         4.14 o
  -6   5   4         44.73         51.31         1.51 o
  -5   5   4        132.22        134.75         1.84 o
  -4   5   4        260.99        225.00         4.19 o
  -3   5   4         91.96        115.69         3.18 o
  -2   5   4       1157.72       1089.89        21.20 o
  -1   5   4       1000.34        982.18        16.66 o
   0   5   4        315.43        319.57         4.67 o
   1   5   4        658.67        655.78         9.84 o
   2   5   4        310.56        286.41         5.64 o
   3   5   4        808.91        818.49         6.46 o
   4   5   4        507.64        500.01         5.10 o
   5   5   4        410.66        407.05         4.75 o
   6   5   4          4.82          3.93         0.93 o
   7   5   4        176.22        146.75         2.06 o
  -8   6   4        412.77        445.31         4.68 o
  -7   6   4        380.10        402.58         4.46 o
  -6   6   4         20.41         13.46         1.27 o
  -5   6   4        235.82        226.94         2.61 o
  -4   6   4        190.58        167.38         2.65 o
  -3   6   4         87.66         79.51         3.79 o
  -1   6   4        902.47        860.64        15.52 o
   0   6   4         34.45         36.61         1.99 o
   1   6   4        369.05        425.65         7.10 o
   2   6   4          1.46          0.95         0.49 o
   3   6   4         35.91         33.50         1.21 o
   4   6   4         50.45         46.97         1.52 o
   5   6   4         60.84         63.53         1.70 o
   6   6   4         57.96         58.04         1.42 o
   7   6   4          5.56          6.82         0.76 o
  -8   7   4        116.76        119.78         2.17 o
  -7   7   4        258.24        257.09         3.19 o
  -6   7   4        375.58        368.96         3.72 o
  -5   7   4        110.84        107.54         1.48 o
  -4   7   4        472.60        458.40         3.62 o
  -3   7   4         57.06         59.92         2.26 o
  -2   7   4        124.29        152.21         4.92 o
  -1   7   4         81.32         74.21         3.41 o
   0   7   4          1.76          0.76         1.14 o
   1   7   4        576.34        532.71         5.93 o
   2   7   4         97.15        102.62         1.54 o
   3   7   4          0.06          0.99         0.74 o
   4   7   4         68.56         65.66         1.68 o
   5   7   4          0.14          1.28         0.63 o
   6   7   4         15.11         11.73         0.78 o
  -7   8   4        536.53        529.52        12.12 o
  -6   8   4          1.46          2.93         0.82 o
  -5   8   4         67.27         63.06         1.31 o
  -4   8   4         51.79         45.75         1.83 o
  -3   8   4       1168.30       1175.80         9.84 o
  -2   8   4          9.02         10.49         1.40 o
  -1   8   4          4.40          8.98         1.00 o
   0   8   4         43.77         54.09         1.98 o
   1   8   4          4.45          3.82         0.63 o
   2   8   4        391.58        381.55         3.50 o
   3   8   4          8.87          7.82         0.80 o
   4   8   4          0.95          1.52         0.87 o
   5   8   4         14.09         12.48         0.80 o
   6   8   4         97.70         80.81         1.50 o
  -7   9   4        145.15        142.63         3.98 o
  -6   9   4        146.72        165.78         2.46 o
  -5   9   4        222.66        230.72         2.59 o
  -4   9   4        397.59        415.56         6.83 o
  -3   9   4        422.55        413.04         5.38 o
  -2   9   4         72.14         65.60         2.51 o
  -1   9   4        616.96        576.11         4.71 o
   0   9   4        213.97        224.58         2.35 o
   1   9   4        335.33        350.06         3.21 o
   2   9   4        425.85        452.11         4.22 o
   3   9   4        336.66        333.25         3.67 o
   4   9   4          0.52          1.67         0.50 o
   5   9   4         15.60         14.18         0.69 o
  -7  10   4        258.75        235.81         5.11 o
  -6  10   4         19.30         19.50         1.89 o
  -5  10   4          2.44          0.08         0.82 o
  -4  10   4         22.75         21.34         1.05 o
  -3  10   4          4.90          7.80         0.76 o
  -2  10   4         56.94         60.81         1.51 o
  -1  10   4         69.71         67.21         1.54 o
   0  10   4         24.06         19.43         0.84 o
   1  10   4        459.77        445.53         3.85 o
   2  10   4        194.45        191.55         2.20 o
   3  10   4          4.27          4.31         0.64 o
   4  10   4        213.35        231.66         2.70 o
  -6  11   4          0.13          0.61         0.76 o
  -5  11   4        447.67        464.47         7.52 o
  -4  11   4         78.58         88.46         1.68 o
  -3  11   4        207.50        217.43         2.53 o
  -2  11   4        684.33        675.52         5.01 o
  -1  11   4       1456.19       1411.48         8.72 o
   0  11   4         57.18         57.69         1.38 o
   1  11   4        254.39        267.12         2.71 o
   2  11   4         76.59         91.15         1.71 o
   3  11   4        123.76        130.32         2.32 o
  -5  12   4         33.40         39.77         1.37 o
  -4  12   4         14.87         14.87         0.81 o
  -3  12   4         55.08         59.67         1.27 o
  -2  12   4        272.84        289.55         2.67 o
  -1  12   4          6.81          7.00         0.60 o
   0  12   4          0.55          1.36         0.60 o
   1  12   4         42.08         45.40         2.04 o
   2  12   4        106.97         95.60         1.89 o
  -4  13   4          6.56          9.35         0.69 o
  -3  13   4          1.19          1.79         0.48 o
  -2  13   4          3.13          0.95         0.48 o
  -1  13   4          0.48          1.03         0.49 o
   0  13   4          1.06         -0.38         0.89 o
   1  13   4         49.38         47.65         2.46 o
  -3  14   4         61.09         55.28         1.89 o
  -2  14   4          0.66          0.57         0.54 o
  -1  14   4         19.95         20.82         1.51 o
   0 -14   5         32.68         29.35         1.34 o
   1 -14   5          5.61         10.02         0.71 o
   2 -14   5         13.06         12.33         1.18 o
   3 -14   5         33.50         32.94         1.89 o
   4 -14   5         26.95         28.02         1.51 o
  -2 -13   5         10.19          8.89         0.66 o
  -1 -13   5        268.17        241.71         2.95 o
   0 -13   5        122.59        130.32         2.40 o
   1 -13   5        312.08        313.31         3.39 o
   2 -13   5        159.33        169.75         2.91 o
   3 -13   5        118.05         92.99         2.41 o
   4 -13   5        230.93        232.96         4.92 o
   5 -13   5        214.21        207.90         3.07 o
  -3 -12   5          3.92          5.44         0.57 o
  -2 -12   5          8.64          9.40         0.68 o
  -1 -12   5        126.42        128.20         2.03 o
   0 -12   5        267.95        254.43         3.79 o
   1 -12   5        228.54        237.39         3.48 o
   2 -12   5          3.41          3.03         0.80 o
   3 -12   5         92.86         85.64         2.53 o
   4 -12   5         94.10         99.12         3.22 o
   5 -12   5          0.54          0.63         0.66 o
   6 -12   5         19.23         18.17         1.51 o
  -4 -11   5         52.40         54.63         1.45 o
  -3 -11   5         20.52         17.58         0.80 o
  -2 -11   5         10.43          9.53         0.71 o
  -1 -11   5          1.44          1.24         0.56 o
   0 -11   5          3.40          5.14         0.93 o
   1 -11   5        384.54        369.48         4.66 o
   2 -11   5        329.54        341.19         4.28 o
   3 -11   5        382.56        370.06         3.40 o
   4 -11   5       1080.19       1117.50        10.19 o
   5 -11   5        197.52        203.03         2.95 o
   6 -11   5        259.78        285.41         4.98 o
  -5 -10   5         24.85         27.61         2.08 o
  -4 -10   5        502.21        500.63         4.36 o
  -3 -10   5        109.69        114.79         1.88 o
  -2 -10   5         41.89         42.05         1.27 o
  -1 -10   5         70.67         73.33         1.94 o
   0 -10   5        156.00        145.89         8.90 o
   1 -10   5        615.13        581.58         6.33 o
   2 -10   5         14.02         15.93         0.90 o
   3 -10   5          8.68          7.09         0.79 o
   4 -10   5         27.88         35.17         1.30 o
   5 -10   5         14.90         15.23         1.09 o
   6 -10   5         12.05         15.29         1.00 o
   7 -10   5          3.70          1.70         0.54 o
  -5  -9   5         42.18         44.61         1.33 o
  -4  -9   5        148.80        142.72         1.71 o
  -3  -9   5        183.68        164.78         1.72 o
  -2  -9   5         48.01         46.21         1.42 o
  -1  -9   5         42.92         34.97         1.68 o
   0  -9   5         19.21         19.92         1.31 o
   1  -9   5         94.40        103.23         2.25 o
   2  -9   5         21.91         26.53         1.15 o
   3  -9   5         21.08         23.79         0.87 o
   4  -9   5         24.12         25.58         1.02 o
   5  -9   5          2.63          2.20         0.63 o
   6  -9   5          1.02          0.53         0.60 o
   7  -9   5         17.74         17.25         1.07 o
  -6  -8   5         74.14         79.07         1.67 o
  -5  -8   5         16.35         16.65         0.84 o
  -4  -8   5        479.70        476.14         3.76 o
  -3  -8   5         70.68         73.97         1.36 o
  -2  -8   5        563.43        593.57         5.21 o
  -1  -8   5         75.34         84.44         3.79 o
   0  -8   5          6.83          8.15         1.07 o
   1  -8   5        222.19        228.16         3.99 o
   2  -8   5        801.95        749.16        14.76 o
   3  -8   5         15.66         24.61         1.07 o
   4  -8   5         43.58         44.22         1.20 o
   5  -8   5        263.86        262.86         3.17 o
   6  -8   5         37.27         32.48         1.42 o
   7  -8   5         28.45         31.20         1.89 o
  -6  -7   5         83.75         94.56         2.43 o
  -5  -7   5        404.23        402.09         3.31 o
  -4  -7   5       1760.39       1818.23        10.64 o
  -3  -7   5         69.75         64.39         1.27 o
  -2  -7   5          4.94          2.79         0.75 o
  -1  -7   5         75.51         95.85         2.39 o
   1  -7   5        773.50        747.80        14.01 o
   2  -7   5        709.71        701.23        14.01 o
   3  -7   5          5.14          0.98         0.63 o
   4  -7   5        105.77        105.98         1.62 o
   5  -7   5         14.93         14.53         1.00 o
   6  -7   5         71.68         76.43         1.72 o
   7  -7   5          5.13          4.32         1.51 o
  -7  -6   5          4.74         11.33         1.33 o
  -6  -6   5        171.14        181.84         2.32 o
  -5  -6   5        264.09        260.25         2.77 o
  -4  -6   5       1131.07       1126.23         7.68 o
  -3  -6   5        144.44        127.99         1.51 o
  -2  -6   5       2292.98       2249.53        37.30 o
  -1  -6   5        130.52        124.19         5.68 o
   0  -6   5        579.07        572.12        12.87 o
   1  -6   5        517.07        584.23        11.36 o
   2  -6   5       2212.19       2293.77        37.48 o
   3  -6   5         85.59         85.95         3.79 o
   4  -6   5        912.64        940.41        12.28 o
   5  -6   5         73.82         81.78         2.95 o
   6  -6   5        235.56        232.79         3.83 o
   7  -6   5        115.45        111.33         3.41 o
  -7  -5   5         26.54         19.32         1.00 o
  -6  -5   5         78.13         73.39         1.56 o
  -5  -5   5        253.36        255.66         2.74 o
  -4  -5   5         10.71         11.50         0.64 o
  -3  -5   5       1794.91       1769.87        14.34 o
  -2  -5   5         13.63         35.97         3.79 o
  -1  -5   5         65.13         81.41         4.54 o
   0  -5   5          3.27          6.73         0.78 o
   1  -5   5         28.76         26.66         1.54 o
   2  -5   5        176.39        171.90         4.92 o
   3  -5   5        198.71        177.20         5.30 o
   4  -5   5        660.92        665.64        13.63 o
   5  -5   5        310.43        297.56         4.15 o
   6  -5   5         52.68         49.11         1.89 o
   7  -5   5         16.88         14.77         1.89 o
  -7  -4   5          5.24          8.30         0.89 o
  -6  -4   5          1.24          0.73         0.63 o
  -5  -4   5        567.47        549.31         4.59 o
  -4  -4   5        339.78        301.11         2.74 o
  -3  -4   5        598.18        635.56         9.55 o
  -2  -4   5         43.39         31.05         3.03 o
  -1  -4   5         66.77         41.61         2.26 o
   0  -4   5       1189.37       1243.01        18.19 o
   1  -4   5       1425.74       1503.34        17.79 o
   2  -4   5       1925.19       1925.91        22.49 o
   3  -4   5         14.85         12.87         1.89 o
   4  -4   5          8.71          4.54         1.51 o
   5  -4   5        119.22        106.09         3.07 o
   6  -4   5        100.37         98.82         4.16 o
  -8  -3   5         92.57         96.20         1.99 o
  -7  -3   5         21.92         19.80         1.29 o
  -6  -3   5        338.57        318.18         3.46 o
  -5  -3   5       1532.33       1577.63        10.85 o
  -4  -3   5         26.57         37.63         1.96 o
  -3  -3   5        383.19        390.10         8.71 o
  -2  -3   5        299.65        388.48        10.22 o
  -1  -3   5       1541.38       1393.00        24.61 o
   0  -3   5       1614.03       1558.67        13.55 o
   1  -3   5        882.66        881.28         9.41 o
   2  -3   5        331.39        231.98         4.26 o
   3  -3   5        549.84        537.66        10.60 o
   4  -3   5         32.20         33.32         2.65 o
   5  -3   5        582.81        575.15        12.49 o
  -8  -2   5          0.90          2.98         0.73 o
  -7  -2   5        154.48        173.75         2.79 o
  -6  -2   5         27.43         34.02         1.75 o
  -5  -2   5        255.86        238.75         2.59 o
  -4  -2   5       1022.04       1061.49        10.85 o
  -3  -2   5          5.57          4.29         0.97 o
  -1  -2   5         79.31         33.99         1.53 o
   0  -2   5        897.23        766.09         6.44 o
   1  -2   5        352.81        461.15         5.50 o
   2  -2   5        662.89        614.63        14.39 o
   3  -2   5        170.19        168.67         3.72 o
   4  -2   5        543.87        521.76        10.98 o
   5  -2   5          5.63          4.54         1.51 o
  -8  -1   5         50.80         63.97         1.31 o
  -7  -1   5         81.84         95.29         5.47 o
  -6  -1   5         13.20         10.72         0.83 o
  -5  -1   5        921.19        952.14         6.49 o
  -4  -1   5        274.12        306.86         5.81 o
  -3  -1   5        202.87        218.69         4.27 o
  -2  -1   5        205.29        202.95         6.44 o
  -1  -1   5       1034.24        954.72        10.37 o
   0  -1   5        123.25        150.80         1.85 o
   1  -1   5        164.23        133.11         2.38 o
   2  -1   5        295.30        321.35         5.17 o
   3  -1   5       1496.79       1537.62        18.57 o
   4  -1   5        130.29        146.67         3.63 o
  -8   0   5          4.24          5.25         0.58 o
  -7   0   5         66.06         62.22         2.17 o
  -6   0   5         42.73         51.28         2.00 o
  -5   0   5       1627.33       1606.76        10.27 o
  -4   0   5        312.12        292.79         5.64 o
  -3   0   5         78.38         73.88         2.45 o
  -2   0   5       1541.74       1854.93        18.39 o
  -1   0   5        312.05        256.69         3.34 o
   0   0   5        869.82        923.76         9.89 o
   1   0   5       1530.29       1568.79        15.47 o
   2   0   5        498.22        523.61         7.54 o
   3   0   5         29.23         13.23         1.51 o
   4   0   5          0.61          6.44         1.89 o
  -8   1   5        151.05        158.25         2.21 o
  -7   1   5         23.81         24.83         1.19 o
  -6   1   5        535.01        520.53         5.74 o
  -5   1   5        109.61        111.25         1.74 o
  -4   1   5         13.43         24.58         1.51 o
  -3   1   5        223.25        211.02         3.45 o
  -2   1   5       3601.91       3854.24        36.01 o
  -1   1   5        664.46        606.21         6.17 o
   0   1   5          2.21          4.00         1.75 o
   1   1   5        410.11        444.39         7.09 o
   2   1   5        276.82        314.27         8.71 o
   3   1   5         38.42         45.44         4.16 o
   4   1   5        339.82        351.14         6.16 o
   5   1   5         48.19         43.35         2.08 o
   6   1   5         31.45         39.00         3.03 o
  -8   2   5         15.10         14.47         0.82 o
  -7   2   5         24.14         21.19         1.48 o
  -6   2   5        380.68        373.51         4.05 o
  -5   2   5         42.34         38.13         1.16 o
  -4   2   5        278.33        239.01         7.38 o
  -3   2   5         32.48         15.50         2.65 o
  -2   2   5        284.19        341.69         4.81 o
  -1   2   5        854.87        865.37         9.42 o
   0   2   5       1898.34       1996.06        19.98 o
   1   2   5        316.01        383.56         9.47 o
   2   2   5          7.09         22.72         3.03 o
   3   2   5         35.62         17.80         2.65 o
   4   2   5        120.58        115.16         2.55 o
   5   2   5        274.76        291.30         3.63 o
   6   2   5        103.84        100.18         2.91 o
  -8   3   5         58.04         63.53         1.29 o
  -7   3   5        222.15        249.79         3.02 o
  -6   3   5        870.29        862.60         7.35 o
  -5   3   5        246.13        225.86         2.34 o
  -4   3   5        615.30        574.77        13.63 o
  -3   3   5          8.06          2.65         1.51 o
  -2   3   5        997.32       1012.25        15.31 o
  -1   3   5        121.10        101.35         3.60 o
   0   3   5        112.28        152.62         3.88 o
   1   3   5        658.47        586.51        12.87 o
   2   3   5         84.26         91.63         4.92 o
   3   3   5         11.84         21.41         2.84 o
   4   3   5          1.06          4.21         0.75 o
   5   3   5         85.20         93.07         2.07 o
   6   3   5          4.04          6.25         0.93 o
   7   3   5          1.45          0.87         0.55 o
  -8   4   5         46.46         50.03         1.15 o
  -7   4   5        933.65        968.86         7.93 o
  -6   4   5         40.07         39.67         1.44 o
  -5   4   5        926.57        908.74         7.65 o
  -4   4   5        368.40        335.58         5.60 o
  -3   4   5        344.73        350.24         9.47 o
  -2   4   5         18.34         35.59         2.27 o
  -1   4   5       1192.28       1176.63        20.82 o
   0   4   5        285.05        291.53         5.87 o
   1   4   5       1105.86       1161.65        22.34 o
   2   4   5         18.99         22.43         2.27 o
   3   4   5         76.83         88.18         3.38 o
   4   4   5        683.48        618.50         6.04 o
   5   4   5        142.46        144.23         3.29 o
   6   4   5        287.76        286.57         4.14 o
   7   4   5         55.20         55.15         1.33 o
  -8   5   5         46.92         60.62         1.45 o
  -7   5   5          7.83          6.97         1.04 o
  -6   5   5         80.89         73.15         1.73 o
  -5   5   5        269.51        269.92         2.79 o
  -4   5   5          6.68          7.45         1.19 o
  -3   5   5        376.02        399.46         9.09 o
  -2   5   5        576.10        497.15         9.84 o
  -1   5   5        251.39        208.63         5.30 o
   0   5   5        333.39        425.59         6.73 o
   1   5   5       2115.35       2017.69        23.87 o
   2   5   5        212.67        215.12         3.71 o
   3   5   5          6.69          9.85         0.83 o
   4   5   5        240.17        243.85         3.10 o
   5   5   5         26.67         26.96         1.53 o
   6   5   5         70.40         75.02         2.03 o
   7   5   5          2.75          1.41         0.55 o
  -8   6   5         68.77         74.92         2.46 o
  -7   6   5         19.87         23.55         1.01 o
  -6   6   5        338.78        341.57         3.54 o
  -5   6   5        201.38        184.68         2.17 o
  -4   6   5        703.86        659.74         5.02 o
  -3   6   5        520.18        548.04         7.87 o
  -2   6   5        676.36        638.00        12.49 o
  -1   6   5          1.80          6.06         1.51 o
   0   6   5        577.86        635.35        12.49 o
   1   6   5        340.32        357.07         6.55 o
   2   6   5          2.41          6.47         0.89 o
   3   6   5        481.43        503.08         4.79 o
   4   6   5        413.72        405.28         4.71 o
   5   6   5        169.81        167.62         3.10 o
   6   6   5        118.37        115.55         2.60 o
  -8   7   5          0.13          0.00         0.76 o
  -7   7   5          0.21         -0.70         0.95 o
  -6   7   5        445.42        438.25         6.34 o
  -5   7   5         90.70         79.93         1.55 o
  -4   7   5        175.91        181.98         2.29 o
  -3   7   5         87.88         95.68         3.01 o
  -2   7   5        111.62        118.13         4.54 o
  -1   7   5       1651.35       1644.03        27.64 o
   0   7   5          2.26         -0.38         1.14 o
   1   7   5        446.79        451.36         6.39 o
   2   7   5        247.47        214.60         2.34 o
   3   7   5        410.94        401.74         4.71 o
   4   7   5         13.04         14.48         1.20 o
   5   7   5        229.97        245.92         3.70 o
   6   7   5        148.08        156.05         2.28 o
  -7   8   5        187.89        204.77         4.73 o
  -6   8   5          0.19          0.42         0.78 o
  -5   8   5         15.24         16.54         0.91 o
  -4   8   5        493.54        483.23         4.58 o
  -3   8   5        240.90        235.48         3.35 o
  -2   8   5        176.02        179.17         4.50 o
  -1   8   5       1019.83        995.16        13.85 o
   0   8   5        634.10        619.60         4.80 o
   1   8   5         10.79         11.76         0.63 o
   2   8   5        303.13        309.12         4.40 o
   3   8   5        125.87        148.21         2.64 o
   4   8   5          0.76          1.16         0.66 o
   5   8   5        180.98        194.16         2.42 o
  -7   9   5        297.84        327.90         6.44 o
  -6   9   5          1.55          4.16         1.07 o
  -5   9   5        345.24        346.35         3.42 o
  -4   9   5         17.32         16.41         1.11 o
  -3   9   5        614.76        594.85         4.87 o
  -2   9   5          6.68          5.14         0.60 o
  -1   9   5       1452.23       1370.43         9.20 o
   0   9   5         55.16         61.81         1.31 o
   1   9   5        439.00        423.67         4.07 o
   2   9   5         44.68         48.08         1.31 o
   3   9   5         19.85         18.91         1.02 o
   4   9   5          5.41          6.26         0.69 o
   5   9   5          4.63          4.18         0.55 o
  -6  10   5          0.19          0.38         0.66 o
  -5  10   5         21.91         17.60         1.31 o
  -4  10   5         16.34         12.63         0.90 o
  -3  10   5         13.75         11.76         0.82 o
  -2  10   5          3.81          5.23         0.64 o
  -1  10   5         21.75         20.75         0.86 o
   0  10   5        119.78        119.51         1.72 o
   1  10   5        152.14        154.76         2.23 o
   2  10   5         11.38         10.67         0.88 o
   3  10   5         16.13         14.57         1.30 o
   4  10   5        146.80        141.64         2.53 o
  -6  11   5         16.99         18.68         1.51 o
  -5  11   5          5.83          8.84         0.87 o
  -4  11   5        239.40        251.16         2.83 o
  -3  11   5        325.72        326.49         3.25 o
  -2  11   5        177.99        170.63         2.80 o
  -1  11   5        128.37        144.40         1.89 o
   0  11   5         76.84         87.03         1.29 o
   1  11   5        401.46        408.80         3.70 o
   2  11   5         16.33         15.35         0.89 o
   3  11   5        159.19        155.45         2.80 o
  -5  12   5         11.89          7.58         0.71 o
  -4  12   5        135.01        113.57         1.59 o
  -3  12   5          8.72         11.14         0.70 o
  -2  12   5          1.62          0.74         0.52 o
  -1  12   5         28.62         22.34         0.83 o
   0  12   5         65.99         69.91         2.31 o
   1  12   5         42.01         38.94         1.14 o
   2  12   5        158.10        154.80         2.19 o
  -4  13   5         97.02         95.46         3.01 o
  -3  13   5         65.11         65.60         1.06 o
  -2  13   5        151.59        169.15         1.61 o
  -1  13   5         82.66         86.26         1.51 o
   0  13   5         55.55         52.32         1.22 o
   1  13   5        119.96        113.59         3.03 o
   0 -14   6          4.49          7.95         1.14 o
   1 -14   6        276.17        284.73         3.63 o
   2 -14   6         18.16         14.85         1.14 o
   3 -14   6         10.65         13.63         1.14 o
  -2 -13   6         95.37         85.57         2.65 o
  -1 -13   6          1.48          0.84         0.52 o
   0 -13   6         79.99         78.40         1.81 o
   1 -13   6         18.47         15.94         0.84 o
   2 -13   6         59.29         60.20         1.54 o
   3 -13   6         65.27         65.88         3.03 o
   4 -13   6         17.19         28.98         1.34 o
   5 -13   6         21.77         17.42         1.51 o
  -3 -12   6         26.04         21.20         1.89 o
  -2 -12   6         25.80         24.45         1.03 o
  -1 -12   6        181.41        163.14         2.13 o
   0 -12   6         31.62         41.29         1.81 o
   1 -12   6         21.97         15.81         1.41 o
   2 -12   6          4.42          4.79         0.91 o
   3 -12   6        313.81        292.81         4.68 o
   4 -12   6         38.15         38.99         3.79 o
   5 -12   6          4.32          5.31         1.34 o
   6 -12   6          0.42          0.38         0.76 o
  -4 -11   6         33.42         27.64         1.89 o
  -3 -11   6        290.51        287.53         3.15 o
  -2 -11   6          0.83          0.23         0.70 o
  -1 -11   6        297.38        288.53         4.92 o
   0 -11   6        449.60        430.95         6.10 o
   1 -11   6         74.87         82.00         2.03 o
   2 -11   6        388.49        378.49         4.56 o
   3 -11   6        564.18        546.20         5.88 o
   4 -11   6        116.91        113.96         2.76 o
   5 -11   6         59.89         63.46         1.67 o
   6 -11   6        279.81        284.01         3.26 o
  -5 -10   6         28.75         28.78         1.89 o
  -4 -10   6        174.09        172.35         2.76 o
  -3 -10   6        729.02        763.47         6.74 o
  -2 -10   6         44.69         43.27         1.42 o
  -1 -10   6        443.29        452.57         5.01 o
   0 -10   6          6.75          8.43         1.23 o
   1 -10   6         31.35         34.38         1.59 o
   2 -10   6        272.56        281.12         3.34 o
   3 -10   6          3.91          6.51         1.28 o
   4 -10   6        205.68        199.45         2.80 o
   5 -10   6         83.51         82.00         2.01 o
   6 -10   6         13.55         13.30         0.97 o
   7 -10   6          4.04          2.65         0.54 o
  -5  -9   6          1.89          3.23         0.57 o
  -4  -9   6        571.53        552.56         4.85 o
  -3  -9   6        719.39        713.82         5.27 o
  -2  -9   6        938.06        943.55         7.41 o
  -1  -9   6       1610.66       1575.94        12.72 o
   0  -9   6        626.12        686.71         6.83 o
   1  -9   6        559.54        498.52         5.60 o
   2  -9   6       1269.35       1267.21         7.66 o
   3  -9   6       1419.21       1415.19         8.98 o
   4  -9   6        459.66        474.77         4.93 o
   5  -9   6        197.73        209.21         5.35 o
   6  -9   6          2.52          2.01         0.78 o
   7  -9   6         59.36         59.70         1.54 o
  -6  -8   6         72.73         63.23         2.65 o
  -5  -8   6         62.69         68.27         1.65 o
  -4  -8   6        800.96        823.46         5.49 o
  -3  -8   6        337.60        353.18         3.08 o
  -2  -8   6       2043.35       1962.31        13.46 o
  -1  -8   6          5.22          9.62         0.93 o
   0  -8   6         56.74         59.49         2.26 o
   1  -8   6         35.44         37.42         1.53 o
   2  -8   6          3.03          7.49         0.56 o
   3  -8   6        713.93        749.24         5.26 o
   4  -8   6        178.45        176.96         2.59 o
   5  -8   6        294.52        290.93         3.26 o
   6  -8   6          3.67          6.39         1.06 o
   7  -8   6         25.44         23.33         1.18 o
  -6  -7   6         24.92         24.24         1.22 o
  -5  -7   6        126.77        134.28         2.16 o
  -4  -7   6        325.11        334.82         3.50 o
  -3  -7   6        649.52        645.78         4.65 o
  -2  -7   6         84.12         73.48         1.41 o
  -1  -7   6        891.93        926.44         9.72 o
   0  -7   6          6.68          7.01         1.07 o
   1  -7   6        158.47        169.85         3.00 o
   2  -7   6          3.98          3.46         0.71 o
   3  -7   6        692.06        648.36         5.96 o
   4  -7   6         94.06         87.54         1.84 o
   5  -7   6        159.22        141.48         2.16 o
   6  -7   6         49.18         48.34         1.69 o
   7  -7   6         22.81         25.35         1.26 o
  -6  -6   6          0.36          0.81         0.70 o
  -5  -6   6         83.22         71.34         1.31 o
  -4  -6   6        117.50        134.22         1.97 o
  -3  -6   6        260.41        235.33         2.79 o
  -2  -6   6         24.24         25.43         1.16 o
  -1  -6   6        224.14        265.10         6.82 o
   0  -6   6        126.61        102.61         4.92 o
   1  -6   6        136.35        139.34         4.54 o
   2  -6   6         56.55         58.31         3.03 o
   3  -6   6       1063.81       1011.48        24.23 o
   4  -6   6        499.64        486.83         6.88 o
   5  -6   6         85.88         81.60         1.61 o
   6  -6   6        162.80        172.48         3.26 o
  -7  -5   6        142.20        163.44         2.91 o
  -6  -5   6         74.71         79.63         2.33 o
  -5  -5   6         11.27         10.06         0.61 o
  -4  -5   6        250.69        236.44         2.47 o
  -3  -5   6         14.99         14.43         0.96 o
  -2  -5   6        256.52        316.55         8.33 o
  -1  -5   6       1561.95       1584.97        29.15 o
   0  -5   6        965.72        941.57        12.24 o
   1  -5   6         47.24         51.14         2.65 o
   2  -5   6        762.38        805.36        15.15 o
   3  -5   6        253.03        294.58         7.57 o
   4  -5   6         45.72         42.79         3.41 o
   5  -5   6        587.45        574.25         5.79 o
   6  -5   6        188.95        161.71         3.13 o
  -7  -4   6          4.18         10.17         0.78 o
  -6  -4   6         87.12         82.86         1.84 o
  -5  -4   6          7.31          5.57         0.60 o
  -4  -4   6        181.28        211.54         2.05 o
  -3  -4   6        580.52        606.94        12.68 o
  -2  -4   6        177.58         98.82         5.30 o
  -1  -4   6         68.77         73.08         4.16 o
   0  -4   6         27.07         49.88         1.75 o
   1  -4   6       1392.17       1374.27        16.84 o
   2  -4   6        270.33        269.58         8.71 o
   3  -4   6       1694.09       1717.49        29.15 o
   4  -4   6       1346.59       1305.91        23.48 o
   5  -4   6       1737.23       1696.84        16.29 o
   6  -4   6        359.22        334.34         7.95 o
  -7  -3   6         22.02         28.53         1.22 o
  -6  -3   6         43.64         44.95         2.68 o
  -5  -3   6         27.37         22.04         0.99 o
  -4  -3   6       1342.98       1306.94         9.61 o
  -3  -3   6         40.55         32.94         3.79 o
  -2  -3   6       3257.00       3304.73        54.52 o
  -1  -3   6        656.42        773.41        32.56 o
   0  -3   6       1406.12       1563.94        15.83 o
   1  -3   6          3.13         12.91         1.70 o
   2  -3   6       1847.87       1865.21        35.21 o
   3  -3   6        419.55        402.11         9.09 o
   4  -3   6       1255.43       1230.94        22.34 o
   5  -3   6        507.21        491.53         5.94 o
  -8  -2   6        133.09        140.47         3.03 o
  -7  -2   6         17.87         17.85         0.98 o
  -6  -2   6          5.79          2.28         0.72 o
  -5  -2   6         68.91         81.01         1.42 o
  -4  -2   6         42.52         44.81         1.33 o
  -3  -2   6        483.13        522.52        13.25 o
  -2  -2   6        184.22        145.77         5.68 o
  -1  -2   6       1187.71       1278.95        20.64 o
   0  -2   6        558.95        607.05         6.09 o
   1  -2   6        656.78        582.72        12.49 o
   2  -2   6         36.21         41.67         2.84 o
   3  -2   6          4.61          2.43         0.91 o
   4  -2   6        562.45        568.71        12.12 o
   5  -2   6        901.46        916.30        17.80 o
  -8  -1   6         29.85         35.45         0.97 o
  -7  -1   6        178.95        192.56         3.55 o
  -6  -1   6         15.09         20.05         1.15 o
  -5  -1   6        419.91        430.36         3.66 o
  -4  -1   6         79.79         97.72         2.18 o
  -3  -1   6        217.55        223.33         3.84 o
  -2  -1   6        574.06        621.96         9.36 o
  -1  -1   6        217.51        198.63         4.55 o
   0  -1   6        276.99        296.92         4.12 o
   1  -1   6       2803.16       3167.37        35.60 o
   2  -1   6        449.53        482.49         7.44 o
   3  -1   6         29.62         19.68         1.54 o
   4  -1   6        263.15        244.56         3.35 o
  -8   0   6        103.62        109.28         2.18 o
  -7   0   6         55.54         59.30         1.64 o
  -6   0   6        947.31        932.34         8.15 o
  -5   0   6         82.92         80.08         1.39 o
  -4   0   6        685.74        668.06         6.62 o
  -3   0   6        103.47         94.30         2.38 o
  -2   0   6         52.33         95.62         2.47 o
  -1   0   6        135.14        127.47         3.48 o
   0   0   6          0.81         -0.57         0.80 o
   1   0   6        232.98        266.94         7.57 o
   2   0   6        292.97        368.90         6.09 o
   3   0   6          5.92          3.88         0.91 o
   4   0   6        703.63        692.67         6.77 o
   5   0   6        124.11        131.07         3.34 o
  -8   1   6         43.24         48.80         1.19 o
  -7   1   6         53.55         58.60         1.97 o
  -6   1   6        301.23        320.12         4.29 o
  -5   1   6        176.23        174.86         2.22 o
  -4   1   6        350.83        363.99         4.81 o
  -3   1   6        227.97        234.86         3.84 o
  -2   1   6       1750.81       1967.16        23.56 o
  -1   1   6       1487.08       1339.05        24.42 o
   0   1   6         14.73         28.84         2.08 o
   1   1   6       8648.40       9493.53       144.64 o
   2   1   6        570.95        612.63        14.01 o
   3   1   6        152.22        153.35         6.44 o
   4   1   6         59.38         51.01         1.70 o
   5   1   6         45.48         60.36         2.03 o
   6   1   6        470.28        462.31        10.22 o
  -8   2   6          0.60          1.89         0.48 o
  -7   2   6         36.07         41.12         1.31 o
  -6   2   6         50.72         45.22         2.68 o
  -5   2   6          1.63          1.51         0.56 o
  -4   2   6        873.48        835.74        10.71 o
  -3   2   6         63.32         82.97         3.07 o
  -2   2   6        508.49        487.68        10.98 o
  -1   2   6        479.62        409.66         7.21 o
   0   2   6         35.68         45.94         2.26 o
   1   2   6         70.22        138.20         5.68 o
   2   2   6        339.11        324.49         9.47 o
   3   2   6          3.08          6.03         1.18 o
   4   2   6         94.82         95.84         2.11 o
   5   2   6        189.87        161.43         2.64 o
   6   2   6         85.70         86.59         2.95 o
  -8   3   6          5.41          5.93         0.52 o
  -7   3   6         27.71         36.36         1.29 o
  -6   3   6         64.18         61.19         1.67 o
  -5   3   6        494.88        504.00         4.28 o
  -4   3   6          4.60         12.14         2.65 o
  -3   3   6        190.29        163.57         6.06 o
  -2   3   6         22.09         20.47         1.45 o
  -1   3   6        365.40        303.61         6.06 o
   0   3   6        168.69        129.33         3.75 o
   1   3   6       1065.81       1091.23        21.20 o
   2   3   6        169.48        174.93         7.19 o
   3   3   6        564.83        565.49        12.87 o
   4   3   6        298.72        300.14         3.72 o
   5   3   6         55.89         63.14         2.27 o
   6   3   6        277.76        255.95         3.76 o
   7   3   6         21.97         20.19         1.33 o
  -8   4   6         76.42         82.94         1.47 o
  -7   4   6         16.15         16.52         1.50 o
  -6   4   6        160.78        143.28         2.38 o
  -5   4   6        454.46        437.67         3.91 o
  -4   4   6         74.91         61.72         3.03 o
  -3   4   6       1093.59       1017.01        18.17 o
  -2   4   6          6.13         12.12         1.51 o
  -1   4   6       2081.61       1921.32        22.30 o
   0   4   6        607.76        500.56        11.55 o
   1   4   6       1631.39       1754.22        32.18 o
   2   4   6       1634.34       1502.56        18.19 o
   3   4   6         17.12         14.75         1.36 o
   4   4   6       1032.70       1006.94         8.73 o
   5   4   6          5.33          5.66         0.84 o
   6   4   6        324.54        332.86         4.42 o
   7   4   6         44.06         39.19         1.05 o
  -8   5   6          7.06          8.63         0.78 o
  -7   5   6          8.15          9.30         0.71 o
  -6   5   6        195.37        224.94         2.76 o
  -5   5   6         37.07         43.48         1.32 o
  -4   5   6         29.04         24.90         1.05 o
  -3   5   6        867.19        852.31        15.90 o
  -2   5   6        332.52        326.01         7.57 o
  -1   5   6        339.76        346.45         7.57 o
   0   5   6       3133.21       3031.23        34.46 o
   1   5   6       2112.96       2275.98        40.51 o
   2   5   6        701.31        674.30         5.56 o
   3   5   6       1178.16       1169.76         9.72 o
   4   5   6         94.20        103.38         2.26 o
   5   5   6        161.54        151.11         3.04 o
   6   5   6        103.48        108.68         2.50 o
  -8   6   6         24.71         23.48         1.89 o
  -7   6   6         18.97         18.72         0.89 o
  -6   6   6        492.95        515.71         4.61 o
  -5   6   6        144.59        143.44         2.14 o
  -4   6   6        456.70        431.40         4.21 o
  -3   6   6         96.61         82.57         2.19 o
  -2   6   6         71.88         62.10         3.03 o
  -1   6   6        270.23        288.14         7.19 o
   0   6   6        317.14        273.00         6.82 o
   1   6   6          5.83          4.37         0.79 o
   2   6   6         66.19         65.62         1.30 o
   3   6   6       1245.13       1238.98        10.33 o
   4   6   6        558.91        552.48         6.60 o
   5   6   6        239.36        254.28         4.59 o
   6   6   6         19.26         19.33         1.09 o
  -7   7   6          0.17          0.38         1.51 o
  -6   7   6         28.66         30.65         1.56 o
  -5   7   6         18.86         25.10         1.42 o
  -4   7   6          0.12          1.59         0.68 o
  -3   7   6        234.53        258.99         3.50 o
  -2   7   6        246.56        214.31         4.55 o
  -1   7   6        112.56        108.70         3.07 o
   0   7   6         78.76         92.34         1.96 o
   1   7   6        326.34        329.61         3.59 o
   2   7   6         14.74         11.91         0.73 o
   3   7   6          1.97          1.01         0.87 o
   4   7   6         43.49         48.83         1.89 o
   5   7   6         30.35         37.85         1.67 o
   6   7   6          1.05          0.50         0.44 o
  -7   8   6         53.19         56.80         2.65 o
  -6   8   6         35.44         40.30         2.26 o
  -5   8   6        209.45        224.90         2.99 o
  -4   8   6          3.39          4.74         0.79 o
  -3   8   6        167.29        157.21         2.74 o
  -2   8   6         37.72         33.33         1.34 o
  -1   8   6         26.63         20.71         0.95 o
   0   8   6        508.87        466.41         7.52 o
   1   8   6         22.31         24.09         1.13 o
   2   8   6         62.06         66.58         2.04 o
   3   8   6        305.46        295.24         4.36 o
   4   8   6        115.05        131.04         2.76 o
   5   8   6         20.37         22.73         1.86 o
  -7   9   6          7.69          7.95         1.14 o
  -6   9   6         19.11         18.17         1.89 o
  -5   9   6        107.65        115.21         1.79 o
  -4   9   6         21.55         20.68         1.04 o
  -3   9   6         68.36         69.77         1.89 o
  -2   9   6        221.96        227.12         2.46 o
  -1   9   6         26.92         27.69         1.13 o
   0   9   6          0.12          1.30         0.61 o
   1   9   6        485.80        484.42         4.45 o
   2   9   6         93.06         97.92         2.64 o
   3   9   6       1184.85       1192.65        11.12 o
   4   9   6         20.77         19.96         0.89 o
  -6  10   6         53.60         58.31         2.65 o
  -5  10   6          0.29          1.39         0.95 o
  -4  10   6         29.18         26.18         1.11 o
  -3  10   6         24.10         22.12         0.94 o
  -2  10   6         57.68         54.73         1.32 o
  -1  10   6          0.72          1.88         0.51 o
   0  10   6         31.05         26.16         0.91 o
   1  10   6        103.14         90.82         2.16 o
   2  10   6         22.92         20.55         1.28 o
   3  10   6        185.71        182.12         2.86 o
   4  10   6         51.33         50.08         2.27 o
  -5  11   6         79.06         83.63         1.75 o
  -4  11   6        293.17        292.56         2.98 o
  -3  11   6        336.78        349.62         2.99 o
  -2  11   6         66.82         73.93         1.36 o
  -1  11   6        103.77        111.15         1.47 o
   0  11   6        266.06        265.99         2.55 o
   1  11   6          2.11          3.30         0.54 o
   2  11   6        101.43        114.87         2.11 o
   3  11   6         85.88         85.57         2.65 o
  -5  12   6          0.07         -0.76         0.76 o
  -4  12   6         56.40         53.81         1.25 o
  -3  12   6          4.56          4.21         0.52 o
  -2  12   6         89.81         95.54         1.32 o
  -1  12   6          1.83          2.19         0.53 o
   0  12   6        121.22        125.84         1.88 o
   1  12   6         44.10         44.50         3.60 o
   2  12   6          8.68          6.44         1.14 o
  -3  13   6        102.62        100.51         1.82 o
  -2  13   6         75.35         75.96         1.90 o
  -1  13   6        220.16        197.28         3.17 o
   0  13   6         64.27         71.18         2.65 o
   1 -14   7        191.47        179.47         4.16 o
  -1 -13   7          3.19          2.99         0.66 o
   0 -13   7         42.77         33.66         1.37 o
   1 -13   7         22.32         24.88         1.31 o
   2 -13   7         61.11         54.52         2.27 o
   3 -13   7         15.79         24.61         1.89 o
   4 -13   7         80.51         77.71         2.65 o
  -3 -12   7        167.05        164.71         4.16 o
  -2 -12   7         21.60         23.24         1.05 o
  -1 -12   7        248.67        269.32         3.60 o
   0 -12   7        287.01        285.23         3.92 o
   1 -12   7        107.69        133.27         2.38 o
   2 -12   7         21.61         20.26         1.12 o
   3 -12   7        264.14        267.66         5.49 o
   4 -12   7        270.23        248.40         4.02 o
   5 -12   7         62.46         65.42         1.45 o
  -4 -11   7         61.95         62.47         2.65 o
  -3 -11   7        215.92        207.86         2.51 o
  -2 -11   7        321.07        328.10         3.20 o
  -1 -11   7        715.19        677.84         6.34 o
   0 -11   7        244.12        257.27         3.88 o
   1 -11   7        515.76        508.39         5.66 o
   2 -11   7        235.17        226.94         3.29 o
   3 -11   7         40.98         46.98         1.56 o
   4 -11   7         35.00         40.08         3.82 o
   5 -11   7         91.82         91.55         1.89 o
   6 -11   7        147.71        140.29         1.94 o
  -4 -10   7          9.01         12.00         1.18 o
  -3 -10   7        155.19        158.69         3.55 o
  -2 -10   7         12.29         11.91         0.85 o
  -1 -10   7        173.80        150.01         2.60 o
   0 -10   7         29.42         32.80         1.91 o
   1 -10   7          1.20          1.38         1.31 o
   2 -10   7          3.93          4.99         0.78 o
   3 -10   7        720.59        703.09         7.92 o
   4 -10   7        419.55        455.02         5.22 o
   5 -10   7          8.17         12.04         1.14 o
   6 -10   7         21.39         23.39         1.09 o
  -5  -9   7         13.85         13.84         1.07 o
  -4  -9   7         99.07         92.02         2.40 o
  -3  -9   7          8.77         11.43         0.74 o
  -2  -9   7       1031.05       1013.96         7.92 o
  -1  -9   7          2.69          2.85         0.77 o
   0  -9   7        497.78        458.55         4.81 o
   1  -9   7        549.18        527.16         5.19 o
   2  -9   7       1008.62       1030.34         7.42 o
   3  -9   7        102.12         97.32         1.80 o
   4  -9   7         82.63         83.64         1.87 o
   5  -9   7        155.86        155.17         2.67 o
   6  -9   7         93.85         94.55         1.94 o
   7  -9   7        295.57        301.77         5.68 o
  -5  -8   7        193.62        199.69         3.04 o
  -4  -8   7         71.35         78.95         1.86 o
  -3  -8   7        167.89        170.05         2.17 o
  -2  -8   7          4.76          4.87         1.37 o
  -1  -8   7         15.38         13.04         1.15 o
   0  -8   7        730.50        656.33         6.14 o
   1  -8   7         99.49         96.10         1.53 o
   2  -8   7          4.16          7.07         0.58 o
   3  -8   7         37.49         40.41         1.31 o
   4  -8   7          0.53          1.86         0.69 o
   5  -8   7        318.95        325.25         3.75 o
   6  -8   7        450.29        467.22         5.27 o
   7  -8   7        120.99        109.50         6.63 o
  -6  -7   7         60.23         79.13         3.41 o
  -5  -7   7         94.41         95.60         2.25 o
  -4  -7   7         23.05         22.60         1.15 o
  -3  -7   7        176.04        165.89         2.15 o
  -2  -7   7        146.64        139.07         2.19 o
  -1  -7   7        667.72        569.66         6.48 o
   0  -7   7         30.59         23.50         1.35 o
   1  -7   7          0.51          0.72         0.50 o
   2  -7   7         30.60         23.57         1.48 o
   3  -7   7        303.95        265.18         2.96 o
   4  -7   7        144.68        135.15         3.17 o
   5  -7   7       1186.50       1171.74         9.57 o
   6  -7   7        161.73        163.45         2.56 o
   7  -7   7        300.05        296.47         6.06 o
  -6  -6   7          3.52          2.33         0.95 o
  -5  -6   7        200.07        211.45         3.48 o
  -4  -6   7        334.39        343.10         3.99 o
  -3  -6   7       1068.16       1052.98         6.81 o
  -2  -6   7          5.07          2.44         0.74 o
  -1  -6   7       1435.88       1340.63        13.00 o
   0  -6   7        255.62        207.23         3.36 o
   1  -6   7        425.45        386.14         4.72 o
   2  -6   7          0.85          0.59         0.50 o
   3  -6   7       1800.01       1750.18        29.48 o
   4  -6   7        492.30        457.26         4.59 o
   5  -6   7        990.45       1000.08         8.32 o
   6  -6   7        115.29        118.07         3.38 o
  -6  -5   7          0.69          0.11         0.91 o
  -5  -5   7        400.84        376.39         4.00 o
  -4  -5   7        272.68        277.82         3.13 o
  -3  -5   7        150.21        151.06         2.00 o
  -2  -5   7       1222.46       1208.63        11.89 o
  -1  -5   7          7.05         11.46         2.46 o
   0  -5   7        116.45        164.21         3.71 o
   1  -5   7        373.55        408.22         6.90 o
   2  -5   7       2170.85       2322.17        38.24 o
   3  -5   7        163.66        151.69         3.61 o
   4  -5   7         93.63         89.24         1.82 o
   5  -5   7        140.41        151.05         2.97 o
   6  -5   7        563.54        545.35         9.09 o
  -7  -4   7          0.77          4.26         1.33 o
  -6  -4   7          1.02          1.33         0.94 o
  -5  -4   7         58.16         72.76         1.62 o
  -4  -4   7         44.33         43.56         1.39 o
  -3  -4   7         10.48          7.77         0.72 o
  -2  -4   7         36.27         45.67         2.29 o
  -1  -4   7        186.21        184.40         6.82 o
   0  -4   7         12.95         18.48         1.54 o
   1  -4   7        711.05        831.00        14.96 o
   2  -4   7        328.84        478.97        10.22 o
   3  -4   7        668.76        730.39        14.77 o
   4  -4   7        640.61        614.07        17.23 o
   5  -4   7        408.48        414.84         5.41 o
   6  -4   7        121.53        128.74         4.54 o
  -7  -3   7          3.09          2.65         0.71 o
  -6  -3   7          3.98          2.89         0.95 o
  -5  -3   7         41.33         40.07         1.37 o
  -4  -3   7         51.90         60.47         1.53 o
  -3  -3   7        317.80        337.03         4.77 o
  -2  -3   7       1086.34       1119.25        22.72 o
  -1  -3   7        458.76        476.32        11.74 o
   0  -3   7        107.23        103.03         2.43 o
   1  -3   7        542.20        516.48         8.33 o
   2  -3   7         25.56         14.84         1.45 o
   3  -3   7         81.04         63.99         3.41 o
   4  -3   7         10.16          6.55         1.18 o
   5  -3   7        100.42        108.13         3.18 o
  -7  -2   7         23.60         26.84         1.71 o
  -6  -2   7          6.02          9.03         1.02 o
  -5  -2   7         12.22         15.03         1.03 o
  -4  -2   7         53.12         44.97         1.30 o
  -3  -2   7          1.34          4.54         1.89 o
  -2  -2   7        241.20        265.04         8.33 o
  -1  -2   7         61.19         53.77         3.79 o
   0  -2   7       1703.81       1745.65        40.14 o
   1  -2   7       2448.44       2680.84        30.90 o
   2  -2   7       4223.19       4611.63        51.40 o
   3  -2   7        262.26        290.25         5.82 o
   4  -2   7        711.85        697.74         7.61 o
   5  -2   7         14.23         14.46         1.45 o
  -7  -1   7        124.50        126.47         2.16 o
  -6  -1   7          5.85          3.12         0.69 o
  -5  -1   7        513.83        496.30         4.02 o
  -4  -1   7         48.10         46.01         2.01 o
  -3  -1   7       1322.90       1387.70        26.88 o
  -2  -1   7        120.78         95.04         4.92 o
  -1  -1   7       1100.04       1085.56        43.35 o
   0  -1   7        312.48        302.02         6.63 o
   1  -1   7          5.00         11.57         1.18 o
   2  -1   7          1.10          4.69         0.91 o
   3  -1   7        148.21        154.35         3.91 o
   4  -1   7        109.83        143.67         3.72 o
   5  -1   7          2.07          1.77         0.87 o
  -8   0   7        266.58        275.65         4.92 o
  -7   0   7         55.18         63.26         1.64 o
  -6   0   7        152.25        155.48         3.42 o
  -5   0   7         21.54         19.82         0.90 o
  -4   0   7         34.92         32.92         1.37 o
  -3   0   7        149.61        129.87         6.06 o
  -2   0   7        168.05        152.97         6.06 o
  -1   0   7       1100.56        958.21        13.89 o
   0   0   7          0.06          3.22         1.07 o
   1   0   7        167.45        165.84         6.06 o
   2   0   7        131.99        146.15         6.06 o
   3   0   7          2.07          0.76         0.91 o
   4   0   7        769.84        682.39         6.81 o
   5   0   7        236.61        228.81         3.79 o
  -8   1   7         38.72         40.59         1.18 o
  -7   1   7          1.68          0.30         0.66 o
  -6   1   7          4.95          5.71         1.37 o
  -5   1   7        207.49        202.60         2.70 o
  -4   1   7        187.09        179.33         3.61 o
  -3   1   7          0.74          7.95         1.89 o
  -2   1   7        860.78        850.04        17.42 o
  -1   1   7         20.04          8.40         1.89 o
   0   1   7        661.46        742.09        11.36 o
   1   1   7        174.86        127.98         5.68 o
   2   1   7         75.09         59.82         4.16 o
   3   1   7        188.35        182.88         7.57 o
   4   1   7         60.71         56.29         1.65 o
   5   1   7        199.19        208.36         4.84 o
   6   1   7         42.41         44.34         2.84 o
  -8   2   7         89.88         92.35         1.50 o
  -7   2   7          2.35          4.54         0.71 o
  -6   2   7        300.21        298.11         3.50 o
  -5   2   7        342.68        355.90         4.21 o
  -4   2   7         22.55         23.10         1.89 o
  -3   2   7         34.51         31.43         3.41 o
  -2   2   7         33.21         51.49         3.41 o
  -1   2   7        421.55        404.38        10.22 o
   0   2   7         57.73         48.94         3.98 o
   1   2   7       1770.85       1783.75        32.18 o
   2   2   7        453.23        538.42        14.01 o
   3   2   7          5.18          8.81         0.88 o
   4   2   7       2880.14       2768.57        28.82 o
   5   2   7         65.65         64.93         2.19 o
   6   2   7        131.48        133.42         3.78 o
  -8   3   7          3.29          4.05         0.63 o
  -7   3   7          0.50          1.36         0.51 o
  -6   3   7         11.11         12.89         0.89 o
  -5   3   7         43.87         46.19         1.47 o
  -4   3   7          9.63          6.37         1.18 o
  -2   3   7        324.70        308.97         8.71 o
  -1   3   7         74.67         80.27         4.16 o
   0   3   7         67.67         66.64         4.16 o
   1   3   7         82.70         84.06         4.92 o
   2   3   7        265.96        236.72         4.97 o
   3   3   7        274.67        265.36         3.57 o
   4   3   7       2569.66       2561.55        18.87 o
   5   3   7        417.49        429.90         5.57 o
   6   3   7        463.88        450.60         5.28 o
  -8   4   7         15.26         13.63         1.51 o
  -7   4   7         42.88         50.00         1.31 o
  -6   4   7         19.33         13.62         0.88 o
  -5   4   7         71.19         69.28         1.70 o
  -4   4   7        542.00        527.31         6.16 o
  -3   4   7         30.83         28.78         2.65 o
  -1   4   7         44.59         62.10         3.79 o
   0   4   7         31.54         32.56         3.41 o
   1   4   7        225.68        260.50         9.09 o
   2   4   7       1962.94       1882.34        14.51 o
   3   4   7         28.51         33.32         1.44 o
   4   4   7        441.38        422.51         4.75 o
   5   4   7          0.51          2.56         0.76 o
   6   4   7         41.78         43.30         2.02 o
  -7   5   7         51.78         58.53         1.37 o
  -6   5   7          1.41          2.61         0.63 o
  -5   5   7         44.03         49.48         1.82 o
  -4   5   7        285.67        308.19         3.82 o
  -3   5   7        198.17        182.00         3.88 o
  -2   5   7        110.80        109.05         4.16 o
   0   5   7        345.38        370.31        10.60 o
   1   5   7         82.40         78.36         2.23 o
   2   5   7        901.02        854.30         6.60 o
   3   5   7          4.39          4.88         0.84 o
   4   5   7        971.44        995.27         9.18 o
   5   5   7         26.82         33.53         1.59 o
   6   5   7         10.58          9.66         0.94 o
  -7   6   7        131.02        122.30         4.16 o
  -6   6   7          5.99          7.77         1.09 o
  -5   6   7        279.96        283.54         3.99 o
  -4   6   7         57.21         54.83         1.75 o
  -3   6   7        173.00        165.92         2.43 o
  -2   6   7         10.35         15.38         1.89 o
  -1   6   7          2.58          4.78         1.07 o
   0   6   7        375.91        337.63         5.33 o
   1   6   7         11.44          6.64         0.87 o
   2   6   7         22.57         17.62         0.80 o
   3   6   7          1.37          1.25         0.69 o
   4   6   7        938.88        957.16         8.40 o
   5   6   7         72.58         72.15         2.11 o
   6   6   7         14.18         18.61         1.24 o
  -7   7   7          0.34         -0.38         1.14 o
  -6   7   7         76.40         94.76         3.03 o
  -5   7   7         92.91         99.88         2.34 o
  -4   7   7        192.31        194.22         2.67 o
  -3   7   7         77.73         79.35         2.03 o
  -2   7   7        454.66        452.87         4.46 o
  -1   7   7          3.19          3.59         0.69 o
   0   7   7        485.17        448.21         4.67 o
   1   7   7         24.82         25.84         1.09 o
   2   7   7         10.69          7.75         0.55 o
   3   7   7          0.50          0.63         0.95 o
   4   7   7         33.98         42.21         2.10 o
   5   7   7         17.08         20.90         1.32 o
  -7   8   7        123.16        110.94         3.41 o
  -6   8   7        250.91        250.28         6.06 o
  -5   8   7        151.89        148.06         2.26 o
  -4   8   7        163.90        160.53         2.64 o
  -3   8   7        333.98        339.93         3.93 o
  -2   8   7         90.25         82.13         2.08 o
  -1   8   7        450.87        417.74         4.67 o
   0   8   7        263.02        270.98         3.40 o
   1   8   7         77.83         63.98         1.69 o
   2   8   7        154.49        135.30         2.76 o
   3   8   7          5.71          6.98         1.00 o
   4   8   7          5.45          7.05         1.04 o
   5   8   7        481.40        488.09         4.13 o
  -6   9   7          0.14          2.27         0.80 o
  -5   9   7         64.55         66.63         1.34 o
  -4   9   7        287.69        296.86         3.64 o
  -3   9   7        319.12        296.74         2.87 o
  -2   9   7        387.91        368.02         3.51 o
  -1   9   7        442.40        434.36         4.21 o
   0   9   7          8.24          9.35         0.76 o
   1   9   7         66.51         69.78         2.08 o
   2   9   7          7.81          8.64         1.18 o
   3   9   7         70.19         76.49         2.05 o
   4   9   7        445.19        404.36         5.47 o
  -5  10   7         49.55         50.23         1.53 o
  -4  10   7         25.40         26.62         0.88 o
  -3  10   7         18.51         20.73         0.86 o
  -2  10   7         91.94         85.36         1.89 o
  -1  10   7         35.73         40.85         1.22 o
   0  10   7         28.11         29.56         1.14 o
   1  10   7         35.00         38.70         1.68 o
   2  10   7         89.59         85.74         5.49 o
   3  10   7          2.80          0.57         0.80 o
  -5  11   7         50.02         50.09         2.65 o
  -4  11   7         64.59         63.05         1.49 o
  -3  11   7          1.81          1.25         0.63 o
  -2  11   7        249.33        263.97         3.47 o
  -1  11   7         49.06         47.20         1.05 o
   0  11   7          6.27          6.93         0.63 o
   1  11   7          0.04          0.57         0.95 o
   2  11   7          0.18         -0.53         0.63 o
  -4  12   7         47.28         43.23         1.22 o
  -3  12   7         28.92         24.26         1.37 o
  -2  12   7         46.66         51.17         1.02 o
  -1  12   7         80.37         86.60         1.56 o
   0  12   7        186.28        184.90         2.04 o
   1  12   7         75.82         76.86         2.65 o
  -2  13   7        202.61        190.07         4.16 o
  -1  13   7        200.29        196.89         4.16 o
   0 -13   8         67.02         69.06         1.50 o
   1 -13   8        112.77        111.83         1.69 o
   2 -13   8         41.19         38.62         1.89 o
   3 -13   8          6.54          5.30         1.14 o
   4 -13   8        104.33         95.79         2.65 o
  -2 -12   8          8.43          7.49         0.71 o
  -1 -12   8        127.20        139.98         1.99 o
   0 -12   8          5.48          6.42         0.82 o
   1 -12   8         24.50         24.99         1.45 o
   2 -12   8         36.25         36.03         1.72 o
   3 -12   8         58.27         52.25         2.65 o
   4 -12   8        104.81        118.20         4.92 o
   5 -12   8         18.78         22.77         1.14 o
  -3 -11   8         18.83         16.87         0.94 o
  -2 -11   8          0.58          0.91         0.51 o
  -1 -11   8         17.16         20.16         1.20 o
   0 -11   8         18.11         11.96         0.85 o
   1 -11   8        359.60        328.54         4.20 o
   2 -11   8          0.47          1.19         0.82 o
   3 -11   8         12.31         13.82         1.34 o
   4 -11   8          0.16          1.26         0.66 o
   5 -11   8         50.72         55.75         1.45 o
   6 -11   8          2.94          3.41         0.76 o
  -4 -10   8          0.14         -0.54         0.54 o
  -3 -10   8         16.04         21.35         0.98 o
  -2 -10   8         89.11        101.21         1.82 o
  -1 -10   8         60.55         61.99         1.55 o
   0 -10   8         36.73         39.70         1.56 o
   1 -10   8         28.80         40.23         1.59 o
   2 -10   8         10.40          7.25         1.08 o
   3 -10   8        183.50        197.90         2.73 o
   4 -10   8          6.15          6.11         0.87 o
   5 -10   8          0.77          0.54         0.76 o
   6 -10   8         15.05         17.31         0.87 o
  -5  -9   8         13.54         11.36         1.14 o
  -4  -9   8        585.59        580.42         5.09 o
  -3  -9   8        584.52        601.71         4.88 o
  -2  -9   8        350.15        346.69         3.68 o
  -1  -9   8        761.79        709.83         6.86 o
   0  -9   8        925.98        912.12         7.98 o
   1  -9   8        524.53        541.00         5.75 o
   2  -9   8        104.99         96.57         1.70 o
   3  -9   8         98.96         96.89         1.80 o
   4  -9   8         38.45         40.36         1.42 o
   5  -9   8        123.46        121.78         2.53 o
   6  -9   8        496.53        516.93         5.15 o
  -5  -8   8         39.64         44.56         1.45 o
  -4  -8   8         39.46         33.23         1.34 o
  -3  -8   8         30.57         35.08         1.15 o
  -2  -8   8         15.17         11.23         0.87 o
  -1  -8   8          8.10          8.89         1.09 o
   0  -8   8          0.06          2.27         0.64 o
   1  -8   8         57.05         53.15         1.38 o
   2  -8   8          7.40          5.66         0.65 o
   3  -8   8        192.13        189.13         2.51 o
   4  -8   8        167.36        186.98         3.15 o
   5  -8   8        185.04        187.69         3.01 o
   6  -8   8        147.23        137.37         2.52 o
   7  -8   8        161.79        149.33         3.03 o
  -6  -7   8          0.97          0.00         1.14 o
  -5  -7   8         32.59         27.93         1.37 o
  -4  -7   8        150.37        143.13         2.42 o
  -3  -7   8        918.29        905.62         6.48 o
  -2  -7   8        642.72        629.91         5.55 o
  -1  -7   8        203.90        211.16         3.50 o
   0  -7   8         17.72         15.44         1.09 o
   1  -7   8        116.57        101.26         1.67 o
   2  -7   8          1.02          0.98         0.41 o
   3  -7   8        566.15        560.21         4.91 o
   4  -7   8        157.67        158.68         2.53 o
   5  -7   8        486.21        487.74         7.00 o
   6  -7   8         82.83         75.76         2.05 o
   7  -7   8          9.20         10.40         1.14 o
  -6  -6   8          3.98          5.30         1.51 o
  -5  -6   8         78.97         80.20         2.09 o
  -4  -6   8        169.14        155.78         2.53 o
  -3  -6   8          0.59          1.85         0.72 o
  -2  -6   8          6.07          5.38         0.68 o
  -1  -6   8         85.34         85.77         1.91 o
   0  -6   8        817.92        835.95         7.49 o
   1  -6   8          9.27          4.12         0.60 o
   2  -6   8         26.11         20.39         0.84 o
   3  -6   8        167.11        177.38         2.67 o
   4  -6   8         10.00          9.66         0.73 o
   5  -6   8          0.14          0.07         0.54 o
   6  -6   8        703.27        697.80        30.48 o
   7  -6   8         21.13         24.53         1.18 o
  -6  -5   8          0.98          1.51         1.14 o
  -5  -5   8        204.91        197.83         3.50 o
  -4  -5   8          1.81          1.24         0.56 o
  -3  -5   8        385.05        357.89         3.68 o
  -2  -5   8         23.41         16.71         1.08 o
  -1  -5   8         89.80         98.07         3.15 o
   0  -5   8         19.20         20.90         1.28 o
   1  -5   8          7.28         10.74         0.98 o
   2  -5   8        567.38        545.70         5.02 o
   3  -5   8        966.37        972.75         8.17 o
   4  -5   8         99.20         98.35         1.59 o
   5  -5   8        898.53        882.41         9.26 o
   6  -5   8        193.68        166.60         4.92 o
  -6  -4   8         72.84         71.56         3.79 o
  -5  -4   8         84.00         78.77         2.45 o
  -4  -4   8          3.15          1.68         0.56 o
  -3  -4   8       1090.14       1078.04         8.11 o
  -2  -4   8        492.41        500.95         6.22 o
  -1  -4   8       1615.87       1506.14        17.92 o
   0  -4   8        563.98        552.81        13.63 o
   1  -4   8         54.08         79.65         2.73 o
   2  -4   8         67.60         60.81         3.09 o
   3  -4   8         57.06         58.62         1.81 o
   4  -4   8        243.52        251.58         3.03 o
   5  -4   8        216.42        226.70         3.68 o
   6  -4   8         24.99         22.34         2.27 o
  -7  -3   8         20.57         30.01         1.45 o
  -6  -3   8         11.00          8.71         1.89 o
  -5  -3   8         19.64         22.78         1.54 o
  -4  -3   8        118.86        115.93         3.07 o
  -3  -3   8        395.78        418.33         4.66 o
  -2  -3   8        352.34        344.98         6.82 o
  -1  -3   8       1131.21       1139.69        23.10 o
   0  -3   8         66.02         70.05         4.16 o
   1  -3   8         11.99         14.12         1.45 o
   2  -3   8        443.54        499.95         8.25 o
   3  -3   8        106.79        108.54         2.31 o
   4  -3   8         49.80         50.24         1.28 o
   5  -3   8         75.55         69.41         2.16 o
   6  -3   8        174.21        155.24         4.92 o
  -7  -2   8          6.24          9.47         1.14 o
  -6  -2   8         18.53         16.40         1.26 o
  -5  -2   8        169.02        168.61         3.12 o
  -4  -2   8         30.14         20.73         1.67 o
  -3  -2   8        175.45        158.46         4.27 o
  -2  -2   8        558.11        614.90        15.15 o
  -1  -2   8        679.45        762.57        17.04 o
   0  -2   8        933.30       1070.78        21.58 o
   1  -2   8       1603.39       1748.78        21.49 o
   2  -2   8        110.22         97.20         3.18 o
   3  -2   8         20.20         19.47         1.14 o
   4  -2   8        894.03        878.52         7.02 o
   5  -2   8         76.23         69.73         2.19 o
  -7  -1   8        137.53        145.64         2.84 o
  -6  -1   8          1.34          3.60         0.78 o
  -5  -1   8        539.34        534.90         5.41 o
  -4  -1   8        247.53        259.25         3.68 o
  -3  -1   8         50.57         63.23         2.80 o
  -2  -1   8          0.69          2.27         1.51 o
  -1  -1   8        422.97        481.25        12.12 o
   0  -1   8        225.49        224.91         7.57 o
   1  -1   8         66.12         49.98         4.16 o
   2  -1   8        303.42        323.73         9.84 o
   3  -1   8          4.38          6.03         0.82 o
   4  -1   8        137.03        121.89         2.27 o
   5  -1   8       1429.73       1431.55        11.80 o
  -7   0   8         57.51         65.73         1.72 o
  -6   0   8         18.51         15.96         1.80 o
  -5   0   8          1.19          2.70         0.64 o
  -4   0   8        115.24        109.93         2.35 o
  -3   0   8          5.05          8.33         2.27 o
  -2   0   8         27.58         15.90         2.65 o
  -1   0   8        350.98        392.27        10.60 o
   0   0   8        165.16        180.23         6.82 o
   1   0   8       1169.59       1259.72        24.61 o
   2   0   8        371.12        381.66        10.98 o
   3   0   8        234.02        237.83         3.37 o
   4   0   8        337.16        334.58         3.55 o
   5   0   8       1211.19       1185.03        11.51 o
  -7   1   8         27.36         29.81         1.03 o
  -6   1   8        512.55        481.27         5.41 o
  -5   1   8         74.86         61.26         1.86 o
  -4   1   8        486.85        452.18         4.65 o
  -3   1   8        278.55        273.00         9.09 o
  -2   1   8        311.89        255.20         8.33 o
  -1   1   8         46.74         53.01         3.79 o
   0   1   8       2001.54       1898.48        34.08 o
   1   1   8         19.65         22.34         3.03 o
   2   1   8       1147.22       1177.47        14.73 o
   3   1   8        591.88        578.34         6.04 o
   4   1   8         49.13         47.24         1.49 o
   5   1   8        669.60        677.33         7.64 o
   6   1   8         48.05         48.90         1.75 o
  -7   2   8         54.95         62.89         1.37 o
  -6   2   8          9.10         15.46         1.28 o
  -5   2   8         31.25         30.50         1.42 o
  -4   2   8        176.82        176.69         3.04 o
  -2   2   8        180.00        170.39         6.44 o
  -1   2   8         76.78         71.18         4.16 o
   0   2   8        840.84        807.25        17.80 o
   1   2   8        343.39        306.32         9.84 o
   2   2   8        137.75        106.45         3.38 o
   3   2   8         81.31         92.41         2.03 o
   4   2   8         39.05         41.70         1.97 o
   5   2   8        731.27        738.31         8.23 o
   6   2   8        115.76        112.40         3.05 o
  -7   3   8          0.29          1.39         0.66 o
  -6   3   8        139.11        132.38         2.34 o
  -5   3   8        231.32        230.60         4.46 o
  -4   3   8          2.59          2.40         0.87 o
  -2   3   8         51.37         48.84         3.79 o
  -1   3   8          1.89         -0.38         1.14 o
   0   3   8         32.30         30.29         3.41 o
   1   3   8        923.29        795.21        10.90 o
   2   3   8        118.82        117.86         2.37 o
   3   3   8        421.80        433.11         4.71 o
   4   3   8        112.26        115.89         2.26 o
   5   3   8          1.70          0.88         0.87 o
   6   3   8         18.72         18.76         1.61 o
  -7   4   8          8.61          6.75         0.78 o
  -6   4   8         13.33         12.46         1.31 o
  -5   4   8        311.86        327.45         4.57 o
  -4   4   8         78.90         69.19         2.62 o
  -3   4   8          4.57          5.88         1.33 o
  -1   4   8         37.78         35.21         3.41 o
   0   4   8          0.62         -0.38         1.14 o
   1   4   8        732.49        650.41         7.57 o
   2   4   8        319.16        336.42         3.15 o
   3   4   8         10.25         10.22         0.98 o
   4   4   8          1.25          1.89         0.76 o
   5   4   8         39.30         33.37         1.41 o
   6   4   8          1.45          4.29         0.95 o
  -7   5   8          3.60          6.19         0.91 o
  -6   5   8        275.17        250.96         6.35 o
  -5   5   8         40.69         44.64         2.15 o
  -4   5   8         12.21         12.77         1.03 o
  -3   5   8          2.42          0.32         0.64 o
  -2   5   8         91.62         96.93         4.16 o
   0   5   8        105.67         93.67         3.34 o
   1   5   8         40.07         58.05         2.30 o
   2   5   8        303.34        253.65         3.01 o
   3   5   8        851.63        863.48         7.78 o
   4   5   8         10.34         17.85         1.18 o
   5   5   8         55.18         50.64         1.81 o
   6   5   8        143.09        146.50         2.31 o
  -7   6   8         20.32         17.04         1.89 o
  -6   6   8        202.93        207.17         9.47 o
  -5   6   8        109.08         99.31         2.34 o
  -4   6   8        257.31        246.74         3.99 o
  -3   6   8        364.16        329.82         4.01 o
  -2   6   8         59.64         58.51         2.21 o
  -1   6   8        580.60        518.80         7.48 o
   0   6   8        572.35        557.40         5.37 o
   1   6   8        270.51        247.91         2.94 o
   2   6   8        497.73        471.74         4.42 o
   3   6   8        100.13         88.46         2.07 o
   4   6   8        339.15        352.76         4.10 o
   5   6   8         50.51         51.10         2.68 o
   6   6   8        102.84        113.17         3.98 o
  -7   7   8         29.32         48.47         2.27 o
  -6   7   8        285.36        307.07         7.19 o
  -5   7   8          1.17          2.57         1.00 o
  -4   7   8        542.72        533.74         4.86 o
  -3   7   8         87.79         86.19         2.08 o
  -2   7   8        824.57        805.02         7.52 o
  -1   7   8        113.74        119.90         2.71 o
   0   7   8        250.27        261.84         4.69 o
   1   7   8          2.89          3.56         0.63 o
   2   7   8        161.00        145.40         2.26 o
   3   7   8        139.75        160.35         3.08 o
   4   7   8          0.33          0.00         0.71 o
   5   7   8          5.30          6.64         0.66 o
  -6   8   8         19.69         25.37         2.27 o
  -5   8   8        161.29        153.92         2.61 o
  -4   8   8        177.64        166.47         2.64 o
  -3   8   8         21.86         19.77         1.14 o
  -2   8   8         13.68         14.84         0.97 o
  -1   8   8         74.08         66.73         1.83 o
   0   8   8          0.23         -0.15         1.20 o
   1   8   8        107.87         97.18         3.15 o
   2   8   8         24.77         20.34         1.14 o
   3   8   8          7.37          5.80         0.87 o
   4   8   8        465.17        491.02         5.37 o
   5   8   8        106.79        100.72         3.03 o
  -5   9   8         51.83         51.03         1.28 o
  -4   9   8         85.83         77.16         1.65 o
  -3   9   8          3.43          6.18         0.71 o
  -2   9   8         35.50         36.74         1.38 o
  -1   9   8          2.14          1.16         0.64 o
   0   9   8         30.73         33.02         1.37 o
   1   9   8        151.71        171.77         2.34 o
   2   9   8         39.83         47.41         1.99 o
   3   9   8        555.42        586.22         9.44 o
   4   9   8          6.37          5.97         0.60 o
  -5  10   8         46.55         44.90         1.82 o
  -4  10   8         71.23         70.75         1.63 o
  -3  10   8          2.72          5.36         0.64 o
  -2  10   8          0.36          1.25         0.58 o
  -1  10   8          4.52          3.27         0.58 o
   0  10   8         15.73         18.26         1.03 o
   1  10   8         76.30         81.41         2.41 o
   2  10   8          2.81          0.95         1.33 o
   3  10   8        182.50        186.69         2.95 o
  -4  11   8         65.27         75.05         1.34 o
  -3  11   8          1.09          1.60         0.47 o
  -2  11   8          7.12          8.07         0.58 o
  -1  11   8         15.62         13.50         0.97 o
   0  11   8         10.70         10.21         0.65 o
   1  11   8          1.88          1.70         0.80 o
   2  11   8         19.68         18.74         1.07 o
  -3  12   8         65.59         71.97         1.87 o
  -2  12   8         20.62         18.45         0.79 o
  -1  12   8        218.45        239.39         2.45 o
   0  12   8         62.15         56.80         2.27 o
   1  12   8         29.03         31.43         1.51 o
   0 -13   9        273.59        291.93         5.68 o
   1 -13   9        167.95        179.85         4.54 o
  -2 -12   9        352.70        368.03         7.19 o
  -1 -12   9         49.23         54.32         1.31 o
   0 -12   9        347.21        342.20         3.99 o
   1 -12   9        118.65        126.39         2.45 o
   2 -12   9          1.13          3.73         0.91 o
   3 -12   9         11.34         10.22         1.51 o
   4 -12   9         95.78         99.96         2.14 o
  -3 -11   9        197.49        180.68         2.73 o
  -2 -11   9          0.24         -0.15         0.45 o
  -1 -11   9         69.26         72.96         1.60 o
   0 -11   9          5.79          4.56         1.14 o
   1 -11   9         60.96         50.19         1.82 o
   2 -11   9         55.13         57.44         2.09 o
   3 -11   9         50.96         50.38         3.22 o
   4 -11   9         28.68         29.00         1.61 o
   5 -11   9         25.52         27.07         1.34 o
  -4 -10   9          3.75          4.54         1.14 o
  -3 -10   9        117.95        118.74         1.88 o
  -2 -10   9         29.02         27.64         1.36 o
  -1 -10   9        133.42        143.04         2.16 o
   0 -10   9          0.79          1.46         0.69 o
   1 -10   9        232.18        207.80         2.72 o
   2 -10   9        128.16        134.59         2.08 o
   3 -10   9         21.94         27.11         1.73 o
   4 -10   9         17.73         20.62         1.22 o
   5 -10   9         17.17         22.58         1.49 o
   6 -10   9          0.50          0.76         0.76 o
  -4  -9   9          0.34          1.05         0.50 o
  -3  -9   9         17.25         19.14         0.71 o
  -2  -9   9          5.27          6.42         0.76 o
  -1  -9   9        448.58        457.54         4.70 o
   0  -9   9          0.30         -0.30         0.82 o
   1  -9   9        323.20        318.40         3.67 o
   2  -9   9         13.48         20.23         1.02 o
   3  -9   9         68.22         71.15         1.54 o
   4  -9   9          8.60          8.06         1.01 o
   5  -9   9         49.70         49.90         2.16 o
   6  -9   9         58.03         56.43         2.65 o
  -5  -8   9         43.49         46.67         3.41 o
  -4  -8   9          0.19          0.57         0.77 o
  -3  -8   9          2.04          4.15         0.62 o
  -2  -8   9        292.45        260.24         3.11 o
  -1  -8   9         78.58         87.67         2.08 o
   0  -8   9        206.33        201.40         3.02 o
   1  -8   9        256.78        210.14         2.91 o
   2  -8   9        186.83        170.73         1.88 o
   3  -8   9        121.69        131.55         2.06 o
   4  -8   9        553.65        558.96         4.94 o
   5  -8   9         40.35         40.88         1.56 o
   6  -8   9        839.12        864.73         9.32 o
  -5  -7   9        434.17        415.90         6.02 o
  -4  -7   9        314.30        317.72         3.61 o
  -3  -7   9        863.59        834.85         6.73 o
  -2  -7   9        709.73        704.86         6.06 o
  -1  -7   9        975.41        984.37         9.98 o
   0  -7   9        279.54        299.73         3.72 o
   1  -7   9        299.81        319.37         3.61 o
   2  -7   9         37.77         30.51         1.09 o
   3  -7   9         99.83         98.82         1.85 o
   4  -7   9        519.88        504.93         4.53 o
   5  -7   9         18.44         24.10         1.22 o
   6  -7   9         27.93         29.40         1.45 o
   7  -7   9         60.98         65.50         2.27 o
  -6  -6   9        129.71        141.61         4.16 o
  -5  -6   9         25.99         25.37         1.72 o
  -4  -6   9         44.65         45.47         1.50 o
  -3  -6   9         17.66         17.83         1.04 o
  -2  -6   9        367.57        334.72         3.62 o
  -1  -6   9          1.68          3.50         0.76 o
   0  -6   9          1.60          0.91         0.60 o
   1  -6   9         15.65         15.50         0.70 o
   2  -6   9         32.24         38.96         1.80 o
   3  -6   9        119.04        126.59         1.83 o
   4  -6   9       1284.36       1241.46         8.28 o
   5  -6   9        226.31        229.46         2.99 o
   6  -6   9        180.70        184.40         3.08 o
   7  -6   9         48.80         51.12         2.27 o
  -6  -5   9         17.44         12.87         1.89 o
  -5  -5   9         28.56         37.49         1.65 o
  -4  -5   9        572.72        547.12         4.73 o
  -3  -5   9        399.93        378.41         3.82 o
  -2  -5   9        389.88        357.11         4.28 o
  -1  -5   9       1270.13       1204.29        10.81 o
   0  -5   9          8.29          7.81         0.72 o
   1  -5   9        261.05        264.14         3.23 o
   2  -5   9        378.92        387.57         4.43 o
   3  -5   9         44.06         37.80         3.17 o
   4  -5   9        292.73        280.18         3.13 o
   5  -5   9         95.52         98.01         1.83 o
   6  -5   9        276.13        277.06         5.87 o
  -6  -4   9         16.68         16.66         1.89 o
  -5  -4   9         44.85         56.92         2.17 o
  -4  -4   9         54.89         46.08         1.90 o
  -3  -4   9        339.10        320.05         3.48 o
  -2  -4   9        278.73        252.95         3.86 o
  -1  -4   9         17.95         17.64         1.86 o
   0  -4   9        464.68        463.63         5.84 o
   1  -4   9         17.29         15.34         1.12 o
   2  -4   9        282.96        290.81         4.20 o
   3  -4   9        139.17        143.87         1.80 o
   4  -4   9          7.90          9.85         0.73 o
   5  -4   9        248.61        264.38         4.12 o
   6  -4   9        338.79        333.20         7.19 o
  -6  -3   9         20.69         15.90         2.27 o
  -5  -3   9        191.61        227.38         4.18 o
  -4  -3   9          3.57          5.68         1.34 o
  -3  -3   9        394.00        404.29         5.30 o
  -2  -3   9         56.03         54.97         3.05 o
  -1  -3   9         31.77         42.50         2.29 o
   0  -3   9        187.35        185.83         4.13 o
   1  -3   9         76.47         82.98         2.16 o
   2  -3   9         13.02         19.42         1.14 o
   3  -3   9         89.05         78.16         1.42 o
   4  -3   9        144.60        131.64         1.97 o
   5  -3   9        414.88        404.42         5.17 o
   6  -3   9        130.69        139.72         4.54 o
  -6  -2   9         64.40         65.13         3.41 o
  -5  -2   9        510.96        437.19         5.29 o
  -4  -2   9          3.08          3.93         0.93 o
  -3  -2   9        658.12        610.16         7.99 o
  -2  -2   9       1854.81       1770.13        16.75 o
  -1  -2   9        498.22        490.37        12.12 o
   0  -2   9       1592.40       1556.23        39.00 o
   1  -2   9        188.31        191.68         6.25 o
   2  -2   9        194.31        206.69         4.00 o
   3  -2   9        813.69        784.90         5.87 o
   4  -2   9        434.17        437.48         4.73 o
   5  -2   9       1159.48       1102.16         9.23 o
  -7  -1   9         67.48         72.70         2.65 o
  -6  -1   9         62.77         65.68         3.41 o
  -5  -1   9          0.32          3.79         1.78 o
  -4  -1   9          2.40          4.28         0.87 o
  -3  -1   9        952.84        969.20        14.07 o
  -2  -1   9        265.89        271.99         5.53 o
  -1  -1   9       1135.36       1118.87        23.10 o
   0  -1   9          2.84          2.65         1.51 o
   1  -1   9         14.20         15.23         1.54 o
   2  -1   9        124.29        127.58         2.77 o
   3  -1   9          3.49          3.66         0.67 o
   4  -1   9        332.11        335.48         4.01 o
   5  -1   9        244.36        239.65         3.31 o
  -7   0   9         45.59         56.42         2.27 o
  -6   0   9         25.34         27.26         2.65 o
  -5   0   9         14.20         15.18         1.28 o
  -4   0   9        486.72        481.16         5.66 o
  -3   0   9          0.55          0.14         0.97 o
  -2   0   9        102.27        101.10         5.68 o
  -1   0   9        118.12        144.26         6.44 o
   0   0   9        206.89        192.35         7.57 o
   1   0   9        489.12        462.77         7.42 o
   2   0   9        978.97        913.57         8.40 o
   3   0   9        377.06        366.19         4.21 o
   4   0   9        115.51        103.27         2.47 o
   5   0   9          6.04          6.95         1.00 o
   6   0   9         26.67         23.48         2.27 o
  -7   1   9         38.12         35.80         1.45 o
  -6   1   9        120.45        107.91         4.54 o
  -5   1   9        172.76        139.48         3.28 o
  -4   1   9        413.85        383.69         4.24 o
  -3   1   9         48.20         52.36         3.03 o
  -2   1   9         46.70         51.49         4.54 o
  -1   1   9         37.78         40.51         3.79 o
   0   1   9         39.49         39.38         3.79 o
   1   1   9        110.21        115.76         3.21 o
   2   1   9        298.44        275.97         3.71 o
   3   1   9         31.28         38.28         1.42 o
   4   1   9        127.57        117.75         2.09 o
   5   1   9          0.42          0.63         0.87 o
   6   1   9          0.85          0.57         0.80 o
  -7   2   9         28.93         27.26         2.27 o
  -6   2   9         46.66         46.57         3.41 o
  -5   2   9         73.74         63.99         2.45 o
  -4   2   9         39.59         36.81         1.80 o
  -3   2   9        107.81         94.12         4.54 o
  -2   2   9        582.78        511.26         8.18 o
  -1   2   9         33.33         26.88         3.41 o
   0   2   9         23.07         28.01         2.08 o
   1   2   9        601.72        583.08         5.89 o
   2   2   9         55.21         45.38         1.70 o
   3   2   9        353.89        320.21         4.72 o
   4   2   9         73.92         78.09         2.03 o
   5   2   9        313.73        317.11         4.95 o
   6   2   9          7.33          8.38         1.17 o
  -7   3   9         77.33         76.86         3.03 o
  -6   3   9         55.18         49.22         3.41 o
  -5   3   9        501.81        501.33         7.57 o
  -4   3   9         21.85         28.10         1.42 o
  -3   3   9       1337.80       1242.40        14.99 o
  -2   3   9        151.69        137.82         4.54 o
  -1   3   9        195.98        163.75         4.18 o
   0   3   9         58.67         64.90         2.03 o
   1   3   9       1422.37       1399.45        10.21 o
   2   3   9         39.85         46.21         1.44 o
   3   3   9       1328.17       1299.51         9.42 o
   4   3   9         28.73         32.26         3.02 o
   5   3   9        723.23        704.63         7.71 o
   6   3   9          4.95          5.50         1.07 o
  -7   4   9         24.48         30.29         2.27 o
  -6   4   9        287.17        291.17         7.57 o
  -5   4   9        423.64        421.80         6.19 o
  -4   4   9          0.47          0.76         0.87 o
  -3   4   9        170.22        162.64         3.88 o
  -2   4   9          3.51          1.89         1.14 o
  -1   4   9         32.21         34.46         2.65 o
   0   4   9        370.15        372.88         5.14 o
   1   4   9        297.04        317.70         3.67 o
   2   4   9         17.49         18.46         1.02 o
   3   4   9        295.45        284.73         3.27 o
   4   4   9         84.02         95.03         3.61 o
   5   4   9          2.84          4.81         0.87 o
   6   4   9         26.36         32.38         1.61 o
  -7   5   9          0.02          0.76         1.14 o
  -6   5   9         12.84         15.90         2.27 o
  -5   5   9        208.05        196.44         3.91 o
  -4   5   9         12.65         14.40         1.15 o
  -3   5   9        251.03        256.36         3.40 o
  -2   5   9         28.39         21.61         1.87 o
  -1   5   9         36.39         32.76         1.59 o
   0   5   9          1.58          3.76         0.69 o
   1   5   9        278.39        245.44         2.87 o
   2   5   9        377.07        373.20         3.81 o
   3   5   9        152.42        148.29         2.33 o
   4   5   9         39.58         34.01         1.46 o
   5   5   9        329.07        327.86         4.11 o
   6   5   9          3.34          3.03         1.14 o
  -7   6   9         20.19         25.37         1.89 o
  -6   6   9          7.99          8.71         1.89 o
  -5   6   9          0.29          1.24         0.91 o
  -4   6   9         11.76         10.76         1.45 o
  -3   6   9        571.85        535.22         5.49 o
  -2   6   9         12.07         16.29         2.77 o
  -1   6   9         11.46         11.28         1.15 o
   0   6   9          0.91          1.66         0.56 o
   1   6   9        232.28        232.96         2.53 o
   2   6   9        291.72        299.48         3.35 o
   3   6   9         14.16         13.71         0.95 o
   4   6   9        236.38        240.08         3.70 o
   5   6   9          1.19          0.76         0.55 o
  -6   7   9          0.57          0.38         1.14 o
  -5   7   9         41.67         46.43         1.82 o
  -4   7   9        550.07        541.47        13.03 o
  -3   7   9        139.08        147.61         2.65 o
  -2   7   9          0.30         -0.02         0.79 o
  -1   7   9          0.90          1.59         0.82 o
   0   7   9         58.64         62.71         1.69 o
   1   7   9          5.31          5.50         0.72 o
   2   7   9        173.56        195.55         2.57 o
   3   7   9         21.06         22.61         1.81 o
   4   7   9          1.30          0.88         0.83 o
   5   7   9          7.98          6.44         1.14 o
  -6   8   9        152.94        146.15         3.79 o
  -5   8   9         20.34         19.04         1.26 o
  -4   8   9          0.16          0.38         0.64 o
  -3   8   9          0.19          0.66         0.76 o
  -2   8   9         72.10         73.97         1.88 o
  -1   8   9        417.05        394.49         4.28 o
   0   8   9         59.93         58.34         1.94 o
   1   8   9          4.67          5.40         0.82 o
   2   8   9         35.41         35.76         1.33 o
   3   8   9         29.45         30.85         1.37 o
   4   8   9        221.58        250.58         3.11 o
  -5   9   9        164.36        159.34         2.91 o
  -4   9   9         79.68         84.12         1.47 o
  -3   9   9       1209.87       1182.23         8.48 o
  -2   9   9          1.88          0.98         0.59 o
  -1   9   9         53.08         54.35         1.33 o
   0   9   9         41.79         49.47         1.50 o
   1   9   9         62.87         54.41         2.56 o
   2   9   9         56.46         63.35         3.03 o
   3   9   9        104.57        112.96         3.79 o
  -5  10   9         13.71         20.07         1.51 o
  -4  10   9          2.33          1.93         0.53 o
  -3  10   9        183.46        180.91         2.68 o
  -2  10   9          0.03          0.12         0.50 o
  -1  10   9        193.21        198.17         2.33 o
   0  10   9         50.85         46.71         1.13 o
   1  10   9         14.56         17.18         1.00 o
   2  10   9         21.74         19.71         1.18 o
  -4  11   9          3.90          8.62         0.95 o
  -3  11   9          0.17         -0.04         0.50 o
  -2  11   9         18.70         25.44         1.20 o
  -1  11   9          0.54          0.66         0.41 o
   0  11   9         32.24         28.61         0.95 o
   1  11   9         45.57         45.06         1.45 o
  -2  12   9         17.16         12.49         1.14 o
  -1 -12  10         89.33         91.63         2.65 o
   0 -12  10          0.06         -0.22         0.57 o
   1 -12  10         20.43         23.91         1.61 o
   2 -12  10          1.86          2.35         0.63 o
   3 -12  10          1.29          0.76         0.76 o
   4 -12  10          9.38          6.82         1.14 o
  -2 -11  10          2.32          2.75         0.51 o
  -1 -11  10         89.28         84.68         1.65 o
   0 -11  10         75.09         67.37         1.54 o
   1 -11  10         80.85         85.29         1.95 o
   2 -11  10          2.54          3.30         0.91 o
   3 -11  10         38.67         24.54         1.70 o
   4 -11  10        239.85        231.96         3.61 o
   5 -11  10          2.21          1.14         0.76 o
  -3 -10  10          0.51          1.68         0.55 o
  -2 -10  10          6.01          8.26         0.67 o
  -1 -10  10         22.62         20.30         1.24 o
   0 -10  10         35.43         27.64         1.45 o
   1 -10  10        153.99        164.91         2.73 o
   2 -10  10          2.65          2.43         0.91 o
   3 -10  10         55.62         58.08         1.75 o
   4 -10  10         83.32         76.49         2.26 o
   5 -10  10          0.12         -0.38         0.76 o
  -4  -9  10         81.86         93.14         3.03 o
  -3  -9  10        133.08        129.03         2.38 o
  -2  -9  10          0.47          1.61         0.82 o
  -1  -9  10         45.19         44.34         1.38 o
   0  -9  10        128.50        133.26         4.65 o
   1  -9  10         33.63         43.02         1.56 o
   2  -9  10         26.10         27.04         1.72 o
   3  -9  10          0.55          1.48         0.78 o
   4  -9  10        135.02        141.21         2.45 o
   5  -9  10         50.00         52.63         1.87 o
   6  -9  10         11.47         14.39         1.51 o
  -4  -8  10         31.01         39.13         1.15 o
  -3  -8  10        127.02        128.53         1.94 o
  -2  -8  10        513.79        495.17         4.63 o
  -1  -8  10         19.54         16.36         1.04 o
   0  -8  10       1484.32       1427.07        11.47 o
   1  -8  10         81.07         78.67         1.76 o
   2  -8  10        283.82        289.98         3.54 o
   3  -8  10          0.52          1.07         0.57 o
   4  -8  10          5.01          3.30         0.77 o
   5  -8  10         93.25         94.43         2.01 o
   6  -8  10         30.63         31.81         2.27 o
  -5  -7  10        201.18        203.33         5.30 o
  -4  -7  10        410.55        419.44         4.18 o
  -3  -7  10        576.95        576.75         5.00 o
  -2  -7  10        444.09        428.80         4.29 o
  -1  -7  10        180.47        172.02         3.20 o
   0  -7  10         64.68         52.36         1.83 o
   1  -7  10        100.95         91.07         1.92 o
   2  -7  10        635.51        608.51         5.57 o
   3  -7  10        223.44        221.14         2.74 o
   4  -7  10        268.41        251.22         3.13 o
   5  -7  10          7.99         11.14         1.00 o
   6  -7  10        122.44        126.46         3.79 o
  -5  -6  10         45.10         59.07         3.03 o
  -4  -6  10         49.55         62.52         1.64 o
  -3  -6  10          2.48          0.94         0.59 o
  -2  -6  10        182.08        179.67         2.71 o
  -1  -6  10         15.43         12.01         0.87 o
   0  -6  10        137.75        155.23         3.75 o
   1  -6  10         39.23         35.18         1.87 o
   2  -6  10         10.64         10.93         0.98 o
   3  -6  10        217.74        216.74         2.29 o
   4  -6  10        266.95        269.31         2.79 o
   5  -6  10        412.67        423.24         5.55 o
   6  -6  10        246.52        239.30         5.68 o
  -6  -5  10         50.43         39.00         2.27 o
  -5  -5  10          1.91          1.01         0.95 o
  -4  -5  10        563.38        494.57         4.31 o
  -3  -5  10         14.82         22.20         1.07 o
  -2  -5  10        615.56        622.35         5.58 o
  -1  -5  10        188.64        194.69         2.60 o
   0  -5  10         24.29         23.48         1.78 o
   1  -5  10        221.22        213.06         2.81 o
   2  -5  10        173.05        157.38         2.31 o
   3  -5  10        185.01        173.40         2.00 o
   4  -5  10        228.68        228.18         2.54 o
   5  -5  10          4.98          7.96         0.87 o
   6  -5  10         47.91         42.79         2.65 o
  -6  -4  10         32.80         39.00         2.65 o
  -5  -4  10          3.33          4.40         0.91 o
  -4  -4  10        331.60        324.36         4.25 o
  -3  -4  10          6.60          8.11         0.80 o
  -2  -4  10         87.17         93.88         2.07 o
  -1  -4  10         85.06         86.68         1.68 o
   0  -4  10        200.81        192.98         2.33 o
   1  -4  10          0.64          0.58         0.60 o
   2  -4  10        174.38        182.22         2.65 o
   3  -4  10        386.15        389.36         3.29 o
   4  -4  10         18.53         17.60         0.86 o
   5  -4  10         33.95         33.04         1.25 o
   6  -4  10        299.17        305.18         6.82 o
  -6  -3  10         75.55         63.99         3.03 o
  -5  -3  10         12.02         11.48         1.26 o
  -4  -3  10         20.48         16.12         1.20 o
  -3  -3  10         36.06         28.65         1.42 o
  -2  -3  10          0.93          0.13         0.66 o
  -1  -3  10          0.59          1.22         0.63 o
   0  -3  10         25.84         27.23         1.16 o
   1  -3  10        107.37        114.74         2.31 o
   2  -3  10         18.97         21.94         1.75 o
   3  -3  10         19.87         17.98         1.12 o
   4  -3  10         20.61         15.46         1.14 o
   5  -3  10         18.80         22.26         1.37 o
   6  -3  10         24.00         23.10         2.27 o
  -6  -2  10         12.14         16.28         1.89 o
  -5  -2  10         27.85         23.14         1.33 o
  -4  -2  10          9.52          3.65         0.93 o
  -3  -2  10        438.57        402.33         6.56 o
  -2  -2  10         89.69         84.48         3.22 o
  -1  -2  10        631.73        610.86         7.35 o
   0  -2  10         57.68         58.19         1.70 o
   1  -2  10          7.03          5.01         0.72 o
   2  -2  10          0.28          2.00         0.61 o
   3  -2  10        654.92        628.62         5.48 o
   4  -2  10        100.07         92.65         2.08 o
   5  -2  10       1283.11       1216.51         9.89 o
  -6  -1  10         27.87         29.54         1.61 o
  -5  -1  10          1.21          1.40         0.78 o
  -4  -1  10        201.07        160.58         2.88 o
  -3  -1  10          0.04         -0.27         0.91 o
  -2  -1  10        449.50        424.07         9.47 o
  -1  -1  10          3.54          7.65         2.16 o
   0  -1  10        118.05        113.65         2.62 o
   1  -1  10         25.61         29.23         1.42 o
   2  -1  10         31.22         38.25         1.46 o
   3  -1  10        179.18        173.88         2.47 o
   4  -1  10         64.34         65.39         1.65 o
   5  -1  10         18.15         22.95         1.27 o
   6  -1  10         24.95         26.88         2.27 o
  -6   0  10        303.29        326.76         7.57 o
  -5   0  10        331.24        300.38         4.17 o
  -4   0  10        508.48        530.64         5.37 o
  -3   0  10         98.50        109.97         6.25 o
  -2   0  10       1818.77       1784.34        34.46 o
  -1   0  10        303.22        281.16         4.31 o
   0   0  10        117.98        123.99         2.31 o
   1   0  10        460.09        421.98         4.77 o
   2   0  10         94.58        104.34         2.08 o
   3   0  10        405.47        391.39         4.02 o
   4   0  10        166.79        165.49         2.50 o
   5   0  10        572.09        547.44         5.43 o
   6   0  10        140.90        138.02         2.95 o
  -7   1  10         37.75         24.99         1.89 o
  -6   1  10         27.01         34.46         2.65 o
  -5   1  10        495.45        432.03         6.36 o
  -4   1  10         34.24         33.36         1.76 o
  -3   1  10         63.02         54.76         2.53 o
  -2   1  10        293.69        293.44         7.57 o
  -1   1  10          0.34          2.69         1.18 o
   0   1  10          7.32          7.81         1.09 o
   1   1  10          0.04          1.29         0.71 o
   2   1  10        105.30         94.21         1.79 o
   3   1  10        358.92        368.03         4.35 o
   4   1  10          2.54          2.98         0.70 o
   5   1  10         74.24         70.48         2.19 o
   6   1  10          8.52          7.19         1.07 o
  -7   2  10          1.84          2.27         1.14 o
  -6   2  10          6.88          3.41         1.51 o
  -5   2  10        336.19        315.19         5.27 o
  -4   2  10        669.43        597.72         6.76 o
  -3   2  10         81.21         66.09         2.65 o
  -2   2  10       1367.91       1362.14        16.06 o
  -1   2  10         49.20         52.12         2.58 o
   0   2  10        369.37        339.78         4.91 o
   1   2  10        219.67        204.55         2.97 o
   2   2  10        690.39        642.13         5.61 o
   3   2  10        277.20        281.93         4.83 o
   4   2  10         14.77         15.66         1.57 o
   5   2  10         21.32         18.96         1.69 o
   6   2  10         58.68         68.08         4.54 o
  -7   3  10         16.62         15.52         1.51 o
  -6   3  10          9.29          4.54         1.89 o
  -5   3  10        151.65        152.36         3.55 o
  -4   3  10        128.46        118.16         3.92 o
  -3   3  10        492.07        483.14        10.03 o
  -2   3  10       2011.43       1859.34        16.73 o
  -1   3  10        671.30        620.12         8.43 o
   0   3  10         32.61         37.07         1.15 o
   1   3  10        208.11        230.20         3.44 o
   2   3  10        319.04        320.05         3.16 o
   3   3  10        317.09        335.86         4.16 o
   4   3  10          0.19         -0.20         0.82 o
   5   3  10         53.61         52.74         1.81 o
   6   3  10          4.72          4.15         0.95 o
  -7   4  10          2.77          2.65         1.14 o
  -6   4  10         81.97         76.86         3.79 o
  -5   4  10         33.83         28.88         1.82 o
  -4   4  10        125.85        123.91         2.61 o
  -3   4  10        238.62        224.43         3.79 o
  -2   4  10          0.17          2.08         1.33 o
  -1   4  10        103.21        108.94         2.47 o
   0   4  10          4.98          6.17         0.95 o
   1   4  10         52.05         43.25         1.37 o
   2   4  10         41.73         43.46         1.42 o
   3   4  10        160.40        178.98         2.48 o
   4   4  10        236.32        267.09         4.34 o
   5   4  10         22.67         23.31         1.31 o
   6   4  10         12.32         12.49         1.51 o
  -7   5  10          6.49          4.54         1.14 o
  -6   5  10         37.80         42.79         3.03 o
  -5   5  10          1.62          2.49         0.91 o
  -4   5  10          7.51          8.21         1.01 o
  -3   5  10        176.95        160.36         2.68 o
  -2   5  10        522.35        552.05         8.03 o
  -1   5  10        324.74        308.50         3.78 o
   0   5  10        167.69        158.43         2.24 o
   1   5  10        659.54        631.16         5.37 o
   2   5  10        118.27        125.28         2.09 o
   3   5  10        257.76        235.12         2.89 o
   4   5  10        108.52        120.91         2.16 o
   5   5  10         23.58         19.05         1.51 o
  -6   6  10         18.30         20.45         1.89 o
  -5   6  10        172.46        160.01         5.49 o
  -4   6  10         16.73         13.30         1.22 o
  -3   6  10        244.69        220.13         3.17 o
  -2   6  10       1453.45       1408.99        13.69 o
  -1   6  10          5.31          6.26         0.93 o
   0   6  10        139.76        122.97         2.65 o
   1   6  10        121.01        107.14         2.27 o
   2   6  10          1.46          4.98         0.64 o
   3   6  10          2.98          1.66         0.56 o
   4   6  10          2.10          4.55         1.25 o
   5   6  10         36.97         38.02         1.45 o
  -6   7  10          0.08          0.76         0.76 o
  -5   7  10         34.37         21.91         1.10 o
  -4   7  10         26.85         30.92         1.55 o
  -3   7  10          0.59          1.77         0.87 o
  -2   7  10        284.38        300.04         3.38 o
  -1   7  10        151.57        151.72         2.77 o
   0   7  10        510.77        478.45        10.22 o
   1   7  10        207.80        189.61         2.39 o
   2   7  10         87.59         89.72         1.72 o
   3   7  10         22.69         20.15         1.22 o
   4   7  10         16.01         21.09         1.22 o
  -5   8  10        132.39        144.26         2.23 o
  -4   8  10         23.43         22.30         1.03 o
  -3   8  10        243.65        245.33         2.84 o
  -2   8  10        240.70        229.04         3.51 o
  -1   8  10         14.04         21.69         1.18 o
   0   8  10         13.03         11.29         0.89 o
   1   8  10          9.44          5.87         1.70 o
   2   8  10        210.16        218.87         2.77 o
   3   8  10        122.70        129.64         2.19 o
  -5   9  10         30.34         31.81         2.27 o
  -4   9  10         32.86         25.22         1.23 o
  -3   9  10          3.74          3.42         0.95 o
  -2   9  10        391.94        406.76         4.09 o
  -1   9  10          4.91          2.87         0.56 o
   0   9  10         72.48         68.15         1.69 o
   1   9  10          2.47          5.22         0.78 o
   2   9  10         50.49         61.34         2.65 o
   3   9  10          0.67          4.92         0.76 o
  -4  10  10         66.09         78.57         1.87 o
  -3  10  10         18.56         20.94         0.82 o
  -2  10  10          5.44          8.04         0.69 o
  -1  10  10         38.20         40.48         1.07 o
   0  10  10          0.22          1.70         0.57 o
   1  10  10         80.85         90.96         1.46 o
   2  10  10         76.79         82.92         2.65 o
  -3  11  10          3.86          4.92         1.14 o
  -2  11  10         80.77         86.28         1.99 o
  -1  11  10        235.76        212.50         3.10 o
   0  11  10        129.76        112.08         3.03 o
   0 -12  11         74.33         77.62         2.65 o
  -1 -11  11         29.63         25.33         1.05 o
   0 -11  11        544.39        560.04         4.83 o
   1 -11  11        598.65        578.93        10.60 o
   2 -11  11         89.76         78.83         3.41 o
   3 -11  11         35.08         33.70         1.89 o
   4 -11  11         13.87         12.49         1.14 o
  -3 -10  11         44.94         53.01         1.51 o
  -2 -10  11         21.72         28.28         0.78 o
  -1 -10  11         20.06         16.16         0.95 o
   0 -10  11         67.37         65.52         1.59 o
   1 -10  11         76.18         83.13         2.53 o
   2 -10  11          0.42          1.14         0.80 o
   3 -10  11         72.87         74.36         1.56 o
   4 -10  11         10.88         13.84         1.07 o
   5 -10  11        184.39        190.83         4.16 o
  -4  -9  11          2.77          2.65         0.76 o
  -3  -9  11         14.42         20.29         1.00 o
  -2  -9  11        118.86        120.77         1.89 o
  -1  -9  11          1.75          1.63         0.72 o
   0  -9  11        115.92        120.39         2.58 o
   1  -9  11        133.52        139.48         3.34 o
   2  -9  11         56.31         68.95         2.49 o
   3  -9  11         41.28         39.16         1.37 o
   4  -9  11          6.36          8.13         1.65 o
   5  -9  11          0.39          0.00         1.14 o
  -4  -8  11          8.87          6.18         0.63 o
  -3  -8  11         47.07         37.88         1.05 o
  -2  -8  11          5.26          5.43         0.73 o
  -1  -8  11         98.95        111.95         2.02 o
   0  -8  11         44.58         47.38         1.89 o
   1  -8  11         24.70         25.48         1.33 o
   2  -8  11         10.44         13.80         0.98 o
   3  -8  11         27.09         32.66         1.37 o
   4  -8  11         85.38         78.35         1.70 o
   5  -8  11          5.00          2.27         1.14 o
   6  -8  11          0.17         -0.76         0.76 o
  -5  -7  11         12.29         12.12         1.51 o
  -4  -7  11        113.66        103.15         1.73 o
  -3  -7  11        282.54        267.79         2.94 o
  -2  -7  11         58.78         64.57         1.59 o
  -1  -7  11        138.90        131.64         2.45 o
   0  -7  11        194.46        182.16         2.44 o
   1  -7  11        198.03        199.74         4.28 o
   2  -7  11        224.18        198.83         2.88 o
   3  -7  11          5.47          9.49         0.80 o
   4  -7  11        131.54        131.61         2.27 o
   5  -7  11          6.28          5.30         1.51 o
   6  -7  11        271.78        287.38         5.68 o
  -5  -6  11          2.61          6.53         1.07 o
  -4  -6  11        189.64        185.89         2.53 o
  -3  -6  11        206.69        196.72         2.56 o
  -2  -6  11        194.59        187.83         3.30 o
  -1  -6  11         94.47         95.89         1.96 o
   0  -6  11        188.07        176.74         2.77 o
   1  -6  11         42.87         43.83         1.81 o
   2  -6  11         18.64         21.73         1.18 o
   3  -6  11        475.54        487.35         4.50 o
   4  -6  11        337.84        339.11         4.21 o
   5  -6  11        421.63        433.16         8.71 o
   6  -6  11          4.41          4.16         1.14 o
  -5  -5  11        101.40        107.15         3.79 o
  -4  -5  11         50.59         67.12         1.94 o
  -3  -5  11         11.40          9.36         0.80 o
  -2  -5  11        740.09        735.70         7.09 o
  -1  -5  11        136.21        140.18         2.46 o
   0  -5  11       1440.88       1369.40         9.74 o
   1  -5  11        112.01        100.81         2.39 o
   2  -5  11        212.00        205.15         2.98 o
   3  -5  11        159.77        157.51         2.92 o
   4  -5  11         17.19         16.60         1.80 o
   5  -5  11          0.56          0.31         0.97 o
   6  -5  11          6.00          7.95         1.51 o
  -5  -4  11         10.36         14.06         0.97 o
  -4  -4  11         18.42         15.02         0.95 o
  -3  -4  11        126.23        102.91         1.93 o
  -2  -4  11        186.89        178.91         2.92 o
  -1  -4  11        393.90        412.30         4.02 o
   0  -4  11        219.64        218.77         2.89 o
   1  -4  11         30.30         31.96         1.21 o
   2  -4  11        133.47        141.72         2.20 o
   3  -4  11        107.07        102.44         2.24 o
   4  -4  11         36.00         42.27         1.56 o
   5  -4  11         95.86         94.87         2.19 o
   6  -4  11          0.38          1.14         1.14 o
  -6  -3  11         76.32         91.25         3.03 o
  -5  -3  11         72.04         74.19         2.24 o
  -4  -3  11         59.62         55.81         1.86 o
  -3  -3  11         54.24         56.83         2.13 o
  -2  -3  11        549.06        525.38        14.59 o
  -1  -3  11       1429.51       1428.93        11.58 o
   0  -3  11        198.89        191.50         4.59 o
   1  -3  11         37.83         39.63         2.35 o
   2  -3  11         50.63         54.18         1.52 o
   3  -3  11        346.65        334.74         4.02 o
   4  -3  11          0.96          1.61         0.76 o
   5  -3  11          4.73          5.96         0.79 o
   6  -3  11        138.83        124.95         3.79 o
  -6  -2  11         38.06         34.08         2.27 o
  -5  -2  11         15.27         15.05         1.18 o
  -4  -2  11        727.07        665.90         7.17 o
  -3  -2  11        142.44        140.01         3.06 o
  -2  -2  11         24.14         25.76         1.53 o
  -1  -2  11        615.34        594.79         6.69 o
   0  -2  11        988.53        934.32         7.98 o
   1  -2  11        158.29        174.25         2.40 o
   2  -2  11        352.56        332.49         3.59 o
   3  -2  11          3.58          6.17         0.75 o
   4  -2  11         32.50         36.38         1.56 o
   5  -2  11         39.20         41.67         1.51 o
   6  -2  11         47.36         51.87         2.65 o
  -6  -1  11         28.77         33.72         1.61 o
  -5  -1  11         46.43         51.51         1.78 o
  -4  -1  11        138.73        113.92         2.31 o
  -3  -1  11       1023.55        935.50         9.98 o
  -2  -1  11         83.56         77.07         2.80 o
  -1  -1  11       3534.39       3513.69        29.62 o
   0  -1  11         16.03         15.69         0.83 o
   1  -1  11        107.03        102.60         1.86 o
   2  -1  11         23.73         23.57         1.19 o
   3  -1  11          8.47         14.01         0.97 o
   4  -1  11        128.87        120.84         2.16 o
   5  -1  11         24.40         22.30         1.42 o
   6  -1  11        173.29        165.46         4.54 o
  -6   0  11        249.67        280.95         6.44 o
  -5   0  11        221.12        219.62         3.39 o
  -4   0  11        198.92        195.51         2.91 o
  -3   0  11       1398.27       1304.34        12.97 o
  -2   0  11        237.32        263.78         5.09 o
  -1   0  11         25.59         41.06         1.59 o
   0   0  11        585.78        552.01         4.68 o
   1   0  11        356.87        353.12         3.72 o
   2   0  11         29.26         31.68         1.31 o
   3   0  11        765.69        746.55         6.33 o
   4   0  11        202.50        206.38         2.84 o
   5   0  11          1.54         -0.54         0.66 o
   6   0  11         26.52         31.05         2.27 o
  -6   1  11          5.56          6.82         1.51 o
  -5   1  11         74.66         68.05         2.65 o
  -4   1  11        148.42        133.60         2.45 o
  -3   1  11        433.86        379.03         5.25 o
  -2   1  11        209.80        230.80         4.68 o
  -1   1  11        130.88        122.16         3.36 o
   0   1  11         62.28         60.74         1.48 o
   1   1  11         19.85         19.04         1.04 o
   2   1  11        304.83        323.33         5.79 o
   3   1  11          0.34          1.06         0.68 o
   4   1  11        109.56        100.25         2.17 o
   5   1  11          7.60          9.15         0.89 o
   6   1  11         20.84         20.82         1.89 o
  -6   2  11         30.58         33.32         2.65 o
  -5   2  11        100.32         93.80         2.73 o
  -4   2  11         29.14         34.11         2.68 o
  -3   2  11         28.13         22.97         1.53 o
  -2   2  11         13.44          9.53         1.34 o
  -1   2  11        496.99        493.97         5.74 o
   0   2  11        839.27        782.74         7.49 o
   1   2  11        330.77        316.48         3.60 o
   2   2  11        953.30        937.76         7.44 o
   3   2  11         28.14         25.00         1.19 o
   4   2  11        220.14        238.46         3.39 o
   5   2  11          7.56          7.41         0.93 o
   6   2  11        106.91        106.02         3.03 o
  -6   3  11          1.59         -0.38         1.14 o
  -5   3  11         20.73         19.20         1.70 o
  -4   3  11         45.87         34.50         2.60 o
  -3   3  11          1.16          1.99         0.76 o
  -2   3  11        565.97        505.42         5.96 o
  -1   3  11       1577.48       1542.42        14.20 o
   0   3  11          1.24          1.63         0.78 o
   1   3  11        309.84        271.57         3.14 o
   2   3  11         18.48         18.15         1.14 o
   3   3  11         70.19         70.60         1.94 o
   4   3  11         16.08         15.98         1.08 o
   5   3  11          4.07          5.82         1.10 o
  -6   4  11         19.97         22.72         2.27 o
  -5   4  11          2.24          0.65         0.91 o
  -4   4  11         94.45        110.23         2.16 o
  -3   4  11         70.29         76.26         2.40 o
  -2   4  11         40.61         52.86         1.89 o
  -1   4  11         20.22         17.97         1.22 o
   0   4  11        242.43        223.38         3.61 o
   1   4  11        200.91        185.74         2.53 o
   2   4  11        349.79        349.91         3.68 o
   3   4  11        430.23        474.74         5.00 o
   4   4  11          2.04          2.65         0.78 o
   5   4  11         13.88         16.15         1.34 o
  -6   5  11         36.70         48.47         2.65 o
  -5   5  11        187.41        206.51         4.43 o
  -4   5  11        250.14        270.39         6.17 o
  -3   5  11        171.71        167.14         2.68 o
  -2   5  11        564.52        589.58         6.83 o
  -1   5  11        210.02        212.41         2.62 o
   0   5  11         61.45         69.02         2.11 o
   1   5  11        240.41        233.60         2.73 o
   2   5  11        434.22        430.53         4.12 o
   3   5  11        361.18        386.25         3.70 o
   4   5  11        166.60        174.52         2.91 o
   5   5  11          9.02          6.06         1.14 o
  -6   6  11          0.39          0.38         1.14 o
  -5   6  11        209.87        189.66         2.73 o
  -4   6  11          1.00          0.88         0.87 o
  -3   6  11        401.48        378.64         4.12 o
  -2   6  11        410.47        407.65         3.94 o
  -1   6  11         12.62         19.94         1.14 o
   0   6  11          0.98          0.98         0.78 o
   1   6  11         85.04         80.89         1.92 o
   2   6  11         26.06         25.15         1.00 o
   3   6  11         23.52         23.55         1.02 o
   4   6  11          1.64          0.99         0.93 o
  -5   7  11         29.82         42.92         1.70 o
  -4   7  11         10.39         15.90         1.70 o
  -3   7  11        158.82        194.18         3.40 o
  -2   7  11         74.20         77.78         1.67 o
  -1   7  11        114.72        125.60         3.34 o
   0   7  11          5.42          7.72         0.93 o
   1   7  11          9.23          8.29         1.00 o
   2   7  11         49.83         44.81         1.41 o
   3   7  11         28.12         26.44         1.15 o
   4   7  11        245.86        259.74         5.30 o
  -5   8  11         65.59         69.67         2.65 o
  -4   8  11        129.11        120.11         1.75 o
  -3   8  11        110.75        130.82         1.86 o
  -2   8  11         22.65         25.49         1.11 o
  -1   8  11          8.59         11.20         1.05 o
   0   8  11          9.72          5.93         0.69 o
   1   8  11         30.62         26.27         1.31 o
   2   8  11         10.33         10.72         0.76 o
   3   8  11         66.79         65.50         2.65 o
  -4   9  11         14.91         13.32         0.73 o
  -3   9  11        184.17        162.65         1.80 o
  -2   9  11         38.60         36.53         1.18 o
  -1   9  11         58.82         60.17         2.08 o
   0   9  11          7.72          8.92         0.93 o
   1   9  11          2.73          0.59         0.55 o
   2   9  11          2.57          1.89         0.76 o
  -3  10  11        101.02        101.85         2.65 o
  -2  10  11        275.48        301.77         2.87 o
  -1  10  11         30.69         31.47         1.26 o
   0  10  11        273.96        280.69         3.03 o
   1  10  11        512.32        484.27         7.57 o
  -1 -11  12          0.85          0.76         0.76 o
   0 -11  12        514.35        493.74         9.09 o
   1 -11  12         44.41         46.57         2.27 o
   2 -11  12         23.67         31.43         1.89 o
  -1 -10  12         97.19        102.89         1.97 o
   0 -10  12         11.49          9.15         0.93 o
   1 -10  12         87.64         91.63         2.41 o
   2 -10  12         16.92         21.45         2.27 o
   3 -10  12        198.04        193.48         3.21 o
   4 -10  12        112.96        113.97         3.03 o
  -3  -9  12        261.30        257.85         4.54 o
  -2  -9  12        235.80        240.84         3.30 o
  -1  -9  12         52.27         46.63         1.98 o
   0  -9  12        144.29        149.53         4.35 o
   1  -9  12          4.56          3.79         0.91 o
   2  -9  12         22.85         26.69         1.37 o
   3  -9  12        107.59        109.60         1.97 o
   4  -9  12         10.74         15.15         1.51 o
   5  -9  12        104.87        107.15         3.03 o
  -4  -8  12         34.64         31.05         1.51 o
  -3  -8  12         52.10         43.16         1.14 o
  -2  -8  12         44.47         41.13         1.14 o
  -1  -8  12          7.43          6.43         0.84 o
   0  -8  12        313.11        295.90         5.09 o
   1  -8  12        328.66        340.79         5.48 o
   2  -8  12          0.69          1.45         0.71 o
   3  -8  12          3.23          3.91         1.04 o
   4  -8  12          2.41          2.40         0.92 o
   5  -8  12         62.71         68.15         2.65 o
  -4  -7  12        107.81        118.11         1.94 o
  -3  -7  12         14.25         10.93         0.68 o
  -2  -7  12          0.15          1.62         0.56 o
  -1  -7  12         87.15         82.21         1.67 o
   0  -7  12        599.99        599.80         9.66 o
   1  -7  12          2.50          3.41         1.14 o
   2  -7  12         85.40         69.21         1.69 o
   3  -7  12          0.63          0.95         0.66 o
   4  -7  12         34.75         36.30         2.06 o
   5  -7  12        106.04        115.11         3.79 o
  -5  -6  12          5.44          7.57         1.14 o
  -4  -6  12         46.92         46.51         1.45 o
  -3  -6  12         55.67         57.18         1.78 o
  -2  -6  12         58.89         61.42         1.55 o
  -1  -6  12        232.74        228.95         2.72 o
   0  -6  12         65.39         74.60         2.68 o
   1  -6  12        116.80        111.47         4.16 o
   2  -6  12         71.03         71.63         1.72 o
   3  -6  12        163.29        159.55         2.60 o
   4  -6  12          8.58          8.36         1.00 o
   5  -6  12         14.37         18.87         1.09 o
   6  -6  12        107.16        106.02         3.03 o
  -5  -5  12         35.74         42.43         1.72 o
  -4  -5  12        135.54        139.57         2.54 o
  -3  -5  12        533.78        497.61         4.50 o
  -2  -5  12        142.34        141.98         2.50 o
  -1  -5  12        135.82        119.56         2.46 o
   0  -5  12        604.21        613.45         7.07 o
   1  -5  12          1.38          2.84         1.07 o
   2  -5  12          7.65          9.72         0.95 o
   3  -5  12         46.67         49.23         1.80 o
   4  -5  12        228.59        241.85         3.17 o
   5  -5  12        177.12        175.97         3.41 o
   6  -5  12         93.50         91.63         3.03 o
  -5  -4  12          0.95          1.14         0.71 o
  -4  -4  12          2.12          1.62         0.71 o
  -3  -4  12        292.41        280.68         3.18 o
  -2  -4  12        375.39        375.88         5.41 o
  -1  -4  12        990.93        980.49         8.51 o
   0  -4  12       3233.06       3238.61        27.38 o
   1  -4  12        217.94        219.99         3.17 o
   2  -4  12        810.42        793.96         7.24 o
   3  -4  12         59.17         66.45         2.08 o
   4  -4  12        494.12        526.03         5.20 o
   5  -4  12          1.86          2.41         1.10 o
   6  -4  12        429.85        444.52         7.57 o
  -5  -3  12         46.49         55.17         1.94 o
  -4  -3  12        246.09        252.25         2.77 o
  -3  -3  12        302.56        288.78         4.37 o
  -2  -3  12       2345.54       2271.26        22.35 o
  -1  -3  12        219.81        210.78         4.79 o
   0  -3  12          2.09          6.13         0.93 o
   1  -3  12         20.61         20.72         1.15 o
   2  -3  12        218.34        208.63         2.77 o
   3  -3  12        179.40        199.64         3.03 o
   4  -3  12         24.86         25.63         1.33 o
   5  -3  12         20.72         26.40         1.14 o
   6  -3  12        111.03        113.97         3.03 o
  -5  -2  12         21.90         20.37         1.17 o
  -4  -2  12         23.41         28.65         1.16 o
  -3  -2  12         33.34         28.13         1.67 o
  -2  -2  12        162.50        160.70         3.04 o
  -1  -2  12        212.31        211.63         3.39 o
   0  -2  12        277.25        295.99         3.73 o
   1  -2  12         64.80         73.35         1.69 o
   2  -2  12          6.10          9.34         0.85 o
   3  -2  12          1.72          3.55         0.70 o
   4  -2  12          1.76          2.37         0.79 o
   5  -2  12         44.43         53.16         1.75 o
   6  -2  12         26.15         27.64         1.89 o
  -6  -1  12          1.92          2.27         1.14 o
  -5  -1  12          1.39          2.14         0.64 o
  -4  -1  12         25.17         18.08         0.94 o
  -3  -1  12          8.39          4.19         1.00 o
  -2  -1  12         33.84         30.67         1.87 o
  -1  -1  12        527.25        526.37         7.16 o
   0  -1  12        239.34        236.84         2.91 o
   1  -1  12         30.03         34.95         1.31 o
   2  -1  12         20.19         20.25         1.11 o
   3  -1  12        113.86        104.21         2.24 o
   4  -1  12         14.46         10.28         0.88 o
   5  -1  12        176.56        175.24         2.84 o
   6  -1  12          0.87         -0.76         0.76 o
  -6   0  12         13.87          8.71         1.51 o
  -5   0  12         57.76         52.58         1.56 o
  -4   0  12         52.03         59.30         1.54 o
  -3   0  12         84.91         77.31         2.96 o
  -2   0  12         61.80         65.92         2.68 o
  -1   0  12       2042.40       1960.61        17.53 o
   0   0  12        944.87        902.65         7.10 o
   1   0  12        178.06        166.36         2.69 o
   2   0  12        875.12        779.98         6.50 o
   3   0  12         17.65         18.17         1.67 o
   4   0  12         22.95         22.49         1.11 o
   5   0  12          2.82          4.89         0.88 o
  -6   1  12         17.68         18.55         1.89 o
  -5   1  12         63.57         67.61         2.81 o
  -4   1  12         24.15         32.37         1.53 o
  -3   1  12         28.09         23.77         1.53 o
  -2   1  12        137.34        152.57         5.49 o
  -1   1  12       1167.53       1051.26        10.18 o
   0   1  12          0.46          1.29         0.78 o
   1   1  12          2.23          1.85         0.63 o
   2   1  12        667.89        616.18         5.45 o
   3   1  12        114.88         99.76         1.96 o
   4   1  12        495.52        481.78         5.63 o
   5   1  12          1.51          4.10         0.67 o
  -6   2  12        123.30        139.92         5.11 o
  -5   2  12         51.94         61.99         1.78 o
  -4   2  12        139.28        159.38         2.53 o
  -3   2  12        169.16        168.16         2.79 o
  -2   2  12        187.47        194.91         4.14 o
  -1   2  12       1455.94       1449.80        13.31 o
   0   2  12        728.34        695.45         8.81 o
   1   2  12        182.93        175.77         2.50 o
   2   2  12        657.58        641.20         5.61 o
   3   2  12         23.74         25.11         1.27 o
   4   2  12        491.49        532.19         5.62 o
   5   2  12         40.58         46.86         1.53 o
  -6   3  12         36.46         45.00         3.79 o
  -5   3  12          4.15          2.35         0.87 o
  -4   3  12         66.01         57.39         1.65 o
  -3   3  12          8.35          6.95         0.84 o
  -2   3  12        476.26        468.65         5.75 o
  -1   3  12        605.43        591.61         6.67 o
   0   3  12         23.80         21.73         1.37 o
   1   3  12         59.25         56.58         1.97 o
   2   3  12        458.58        399.95         4.49 o
   3   3  12          0.40          1.57         0.69 o
   4   3  12          8.98         16.02         0.95 o
   5   3  12         25.07         32.95         1.61 o
  -6   4  12         54.26         51.49         2.27 o
  -5   4  12          2.53          2.39         0.78 o
  -4   4  12        275.88        295.33         3.38 o
  -3   4  12          1.01          3.27         0.93 o
  -2   4  12        165.56        161.94         2.68 o
  -1   4  12         27.55         23.71         1.76 o
   0   4  12         40.00         47.36         1.81 o
   1   4  12          1.79          0.62         0.64 o
   2   4  12         12.86          6.21         0.87 o
   3   4  12         37.90         43.66         1.46 o
   4   4  12          6.98          9.70         0.76 o
   5   4  12        103.90        117.76         3.03 o
  -5   5  12         90.50         79.01         1.99 o
  -4   5  12        270.42        273.06         3.64 o
  -3   5  12          7.33          7.97         1.34 o
  -2   5  12        125.45        142.91         2.34 o
  -1   5  12        261.84        251.16         2.90 o
   0   5  12         39.26         47.91         1.60 o
   1   5  12          1.29          1.25         0.78 o
   2   5  12          8.66         10.83         0.80 o
   3   5  12          2.57          3.35         0.66 o
   4   5  12         34.07         41.66         1.61 o
  -5   6  12          4.77          5.39         1.09 o
  -4   6  12         40.39         40.75         1.87 o
  -3   6  12          0.00          0.05         0.64 o
  -2   6  12        426.04        410.88         3.80 o
  -1   6  12         95.17         94.07         3.79 o
   0   6  12        106.61        104.06         2.38 o
   1   6  12          1.99          6.82         0.93 o
   2   6  12         11.13          7.64         0.70 o
   3   6  12         50.32         50.78         1.27 o
   4   6  12         22.60         21.20         1.51 o
  -5   7  12         50.80         56.80         2.27 o
  -4   7  12        181.18        191.37         2.62 o
  -3   7  12        186.77        195.95         3.27 o
  -2   7  12          4.93          4.27         1.39 o
  -1   7  12        279.04        321.19         4.14 o
   0   7  12         34.95         29.47         1.14 o
   1   7  12        308.45        317.90         3.99 o
   2   7  12        284.30        238.66         5.95 o
   3   7  12        185.71        185.15         4.16 o
  -4   8  12         35.63         31.09         2.65 o
  -3   8  12         98.14         98.93         1.89 o
  -2   8  12         60.24         54.57         2.49 o
  -1   8  12         24.55         31.99         1.11 o
   0   8  12          3.63          4.26         0.78 o
   1   8  12         69.96         81.76         1.81 o
  -3   9  12          7.11          7.19         1.14 o
  -2   9  12         93.49        108.05         1.50 o
  -1   9  12         48.13         32.08         1.72 o
   0   9  12          4.14          6.35         0.57 o
   1   9  12         65.72         49.60         2.27 o
  -1 -10  13        181.16        168.11         3.79 o
   0 -10  13          0.71          0.38         1.14 o
   1 -10  13         40.22         32.38         1.61 o
   2 -10  13         83.27         79.13         2.65 o
  -2  -9  13         62.52         72.32         2.27 o
  -1  -9  13          0.42          1.24         0.74 o
   0  -9  13          1.87          2.08         0.95 o
   1  -9  13        327.90        307.63         4.68 o
   2  -9  13         55.30         58.48         1.67 o
   3  -9  13        184.09        192.83         4.54 o
   4  -9  13         24.61         20.45         1.51 o
  -2  -8  13         70.41         69.34         1.99 o
  -1  -8  13         40.44         40.83         1.59 o
   0  -8  13         83.62         86.40         2.53 o
   1  -8  13        105.74        106.47         2.80 o
   2  -8  13         62.86         60.08         1.81 o
   3  -8  13          6.11          4.51         0.78 o
   4  -8  13        342.50        355.16         4.82 o
  -4  -7  13          0.22          0.00         0.76 o
  -3  -7  13         28.41         28.77         0.98 o
  -2  -7  13        104.95        107.71         1.77 o
  -1  -7  13         33.60         40.49         2.06 o
   0  -7  13        222.48        229.32         4.28 o
   1  -7  13        618.57        646.01        12.68 o
   2  -7  13          1.47          3.12         0.69 o
   3  -7  13        278.81        264.09         3.12 o
   4  -7  13         11.27         17.90         1.09 o
   5  -7  13         63.27         61.72         2.27 o
  -4  -6  13          1.12          0.13         0.44 o
  -3  -6  13         15.95         18.24         1.10 o
  -2  -6  13         14.60         16.14         0.92 o
  -1  -6  13        116.96        118.49         2.85 o
   0  -6  13          1.99          2.46         2.08 o
   1  -6  13         12.18         16.09         1.61 o
   2  -6  13         47.12         41.91         1.97 o
   3  -6  13         76.27         86.14         2.35 o
   4  -6  13         45.96         47.26         1.53 o
   5  -6  13         13.04         14.77         1.51 o
  -4  -5  13         39.97         40.45         1.45 o
  -3  -5  13          4.34          5.52         0.68 o
  -2  -5  13         58.13         61.38         2.35 o
  -1  -5  13        209.71        205.12         2.79 o
   0  -5  13        382.45        408.69         5.25 o
   1  -5  13          2.05          4.70         0.87 o
   2  -5  13         14.78         17.51         1.08 o
   3  -5  13        107.54        121.04         2.66 o
   4  -5  13         28.05         32.95         1.27 o
   5  -5  13        189.79        199.39         3.21 o
  -5  -4  13         24.49         27.26         1.89 o
  -4  -4  13         32.79         31.69         1.14 o
  -3  -4  13         61.61         59.83         1.65 o
  -2  -4  13         59.35         61.56         1.67 o
  -1  -4  13        218.18        197.87         3.06 o
   0  -4  13         32.59         34.79         1.51 o
   1  -4  13          3.38          3.54         0.68 o
   2  -4  13        183.45        181.02         2.84 o
   3  -4  13         30.99         27.64         1.27 o
   4  -4  13        441.85        412.23         4.26 o
   5  -4  13          2.85          2.02         0.66 o
  -5  -3  13         15.58         12.20         1.36 o
  -4  -3  13        137.67        132.84         2.16 o
  -3  -3  13        120.70        113.58         2.54 o
  -2  -3  13         48.75         42.83         1.76 o
  -1  -3  13         15.89          9.47         0.98 o
   0  -3  13        523.01        525.64         6.26 o
   1  -3  13          5.67          7.30         0.85 o
   2  -3  13          8.15          6.27         0.76 o
   3  -3  13         45.33         35.41         1.46 o
   4  -3  13          2.86          3.63         0.76 o
   5  -3  13        150.79        166.84         3.21 o
  -5  -2  13          4.81          3.13         0.60 o
  -4  -2  13         57.81         58.09         1.42 o
  -3  -2  13         85.12         94.46         3.44 o
  -2  -2  13        208.16        207.69         3.05 o
  -1  -2  13        848.43        891.76         8.91 o
   0  -2  13        144.25        136.21         2.41 o
   1  -2  13          2.19          2.55         0.71 o
   2  -2  13          1.04          0.58         0.59 o
   3  -2  13         19.52         19.90         1.04 o
   4  -2  13         55.95         52.00         1.56 o
   5  -2  13        248.51        252.33         3.79 o
  -5  -1  13         21.54         24.24         1.22 o
  -4  -1  13        106.80        101.26         1.69 o
  -3  -1  13          1.73          2.16         0.93 o
  -2  -1  13        116.64        113.98         2.73 o
  -1  -1  13         36.58         33.06         1.85 o
   0  -1  13        332.04        317.29         3.42 o
   1  -1  13        133.84        142.65         2.23 o
   2  -1  13          5.93          9.04         0.85 o
   3  -1  13         12.09          8.07         1.22 o
   4  -1  13          6.17          7.16         0.73 o
   5  -1  13         40.15         45.31         1.45 o
  -5   0  13          0.07          1.34         0.60 o
  -4   0  13         42.99         46.90         1.28 o
  -3   0  13        122.77        133.70         3.49 o
  -2   0  13         27.16         22.58         1.50 o
  -1   0  13         11.36         12.80         1.14 o
   0   0  13        176.98        198.37         3.41 o
   1   0  13         34.46         24.83         1.23 o
   2   0  13         12.94         11.48         0.87 o
   3   0  13        285.91        279.85         4.13 o
   4   0  13         17.73         17.55         0.98 o
   5   0  13         33.75         45.32         1.31 o
  -5   1  13         12.11         10.64         0.82 o
  -4   1  13         37.58         43.33         1.23 o
  -3   1  13         54.64         50.15         1.65 o
  -2   1  13         24.14         21.62         1.45 o
  -1   1  13         35.51         35.44         2.27 o
   0   1  13        144.49        149.40         4.23 o
   1   1  13         48.98         50.08         1.64 o
   2   1  13          1.33          2.35         0.73 o
   3   1  13          1.22          0.57         0.64 o
   4   1  13          0.37          1.21         0.66 o
   5   1  13         50.61         54.12         1.72 o
  -5   2  13          0.26         -0.09         0.73 o
  -4   2  13        104.67        106.17         1.84 o
  -3   2  13        150.61        147.64         2.45 o
  -2   2  13        302.28        305.13         4.27 o
  -1   2  13        170.20        155.62         2.94 o
   0   2  13        170.49        173.83         3.19 o
   1   2  13          5.89          6.29         0.89 o
   2   2  13          2.68          1.99         0.76 o
   3   2  13         27.15         20.25         1.20 o
   4   2  13         17.61         21.29         0.98 o
   5   2  13          3.80          3.41         1.14 o
  -5   3  13          2.38          0.76         0.55 o
  -4   3  13          2.62          5.13         0.69 o
  -3   3  13          5.45         11.03         0.95 o
  -2   3  13         17.74         24.83         1.19 o
  -1   3  13        201.67        199.38         3.42 o
   0   3  13          4.38          8.62         1.34 o
   1   3  13        591.39        545.08         7.21 o
   2   3  13          1.78          6.74         0.82 o
   3   3  13        102.86        106.58         1.98 o
   4   3  13         42.49         38.81         1.18 o
  -5   4  13        139.69        139.02         4.54 o
  -4   4  13        299.35        297.65         3.70 o
  -3   4  13        530.75        536.60         5.83 o
  -2   4  13        437.62        415.16         3.84 o
  -1   4  13         34.09         34.43         3.49 o
   0   4  13        177.63        177.02         3.35 o
   1   4  13         39.80         36.93         1.74 o
   2   4  13        226.32        225.37         2.92 o
   3   4  13         59.17         58.49         1.46 o
   4   4  13         17.59         13.89         1.07 o
  -5   5  13         13.29          8.33         1.14 o
  -4   5  13         96.44         81.66         1.75 o
  -3   5  13         13.51         17.27         1.00 o
  -2   5  13         13.61         13.46         1.19 o
  -1   5  13          0.02          0.79         0.71 o
   0   5  13         17.92         16.98         1.15 o
   1   5  13         11.34          7.91         0.84 o
   2   5  13          5.55          6.23         0.63 o
   3   5  13         49.46         65.83         1.59 o
  -4   6  13         24.86         28.42         1.09 o
  -3   6  13         37.69         40.52         2.32 o
  -2   6  13         31.26         31.59         1.22 o
  -1   6  13         25.07         26.29         1.72 o
   0   6  13          6.84          7.03         0.87 o
   1   6  13          4.64          7.80         0.78 o
   2   6  13        316.78        267.05         3.42 o
  -3   7  13          8.88          8.97         1.51 o
  -2   7  13        113.93        115.43         2.11 o
  -1   7  13         44.75         44.49         1.18 o
   0   7  13          8.69          5.75         0.91 o
   1   7  13        242.64        252.82         3.42 o
   2   7  13          0.11         -0.76         0.76 o
  -2   8  13          4.50          8.06         0.57 o
  -1   8  13          3.99          7.61         0.71 o
   0   8  13          0.39         -0.45         0.45 o
   1   8  13          0.64          0.76         0.76 o
  -1  -9  14         41.65         40.51         1.89 o
   0  -9  14          2.05          3.73         0.95 o
   1  -9  14         45.58         41.46         1.61 o
   2  -9  14         12.89         16.66         1.51 o
  -2  -8  14        300.58        293.44         5.30 o
  -1  -8  14         49.96         52.72         1.45 o
   0  -8  14         82.25         79.30         1.75 o
   1  -8  14        518.94        531.74         5.61 o
   2  -8  14        357.59        353.05         5.23 o
   3  -8  14        202.06        214.65         5.68 o
  -2  -7  14         33.36         35.78         1.22 o
  -1  -7  14        121.45        127.44         1.98 o
   0  -7  14         51.33         52.29         1.67 o
   1  -7  14         63.29         54.80         1.75 o
   2  -7  14         79.32         83.18         1.97 o
   3  -7  14          0.93          3.03         0.66 o
   4  -7  14          0.34          0.00         0.54 o
  -3  -6  14          7.16          8.02         0.80 o
  -2  -6  14          0.16         -0.66         0.66 o
  -1  -6  14        176.02        175.22         2.45 o
   0  -6  14          0.00          0.38         0.71 o
   1  -6  14         36.10         37.25         1.67 o
   2  -6  14         38.38         43.65         1.41 o
   3  -6  14          0.46         -0.09         0.57 o
   4  -6  14          1.76          1.39         0.66 o
  -4  -5  14          7.82         12.12         1.14 o
  -3  -5  14         24.41         28.83         1.24 o
  -2  -5  14          3.42          6.22         0.94 o
  -1  -5  14        218.40        237.65         3.48 o
   0  -5  14         57.56         72.82         1.75 o
   1  -5  14        108.76         99.84         2.65 o
   2  -5  14         50.96         48.48         1.51 o
   3  -5  14         53.16         61.81         1.56 o
   4  -5  14         27.72         29.44         1.31 o
   5  -5  14         83.90         95.42         2.65 o
  -4  -4  14          5.74          5.52         0.57 o
  -3  -4  14         22.69         21.14         0.98 o
  -2  -4  14         49.67         49.93         1.37 o
  -1  -4  14         65.00         66.16         2.53 o
   0  -4  14         79.55         78.19         1.79 o
   1  -4  14        207.83        181.23         2.39 o
   2  -4  14         19.43         21.16         1.14 o
   3  -4  14         33.08         30.69         1.33 o
   4  -4  14          3.88          8.32         0.76 o
   5  -4  14         12.93         19.31         1.51 o
  -4  -3  14         25.49         26.75         1.09 o
  -3  -3  14         28.46         34.13         2.24 o
  -2  -3  14         41.23         44.49         1.42 o
  -1  -3  14         53.72         51.00         2.26 o
   0  -3  14        124.19        128.86         2.32 o
   1  -3  14        698.60        745.56         6.06 o
   2  -3  14         23.10         19.95         1.02 o
   3  -3  14        363.44        365.51         3.98 o
   4  -3  14         96.92        102.75         1.84 o
   5  -3  14         42.66         42.60         1.61 o
  -5  -2  14         16.81         23.85         1.51 o
  -4  -2  14         84.67         83.84         2.35 o
  -3  -2  14        177.37        175.76         5.78 o
  -2  -2  14        287.19        292.55         4.58 o
  -1  -2  14         96.77         89.69         2.80 o
   0  -2  14        274.36        289.50         3.54 o
   1  -2  14        208.57        221.28         2.74 o
   2  -2  14          4.49          4.39         0.68 o
   3  -2  14         17.03         17.72         0.94 o
   4  -2  14          0.29          0.95         0.77 o
   5  -2  14        208.66        202.71         3.07 o
  -5  -1  14         46.60         50.30         1.70 o
  -4  -1  14         14.99         11.84         0.79 o
  -3  -1  14         13.40         11.77         1.00 o
  -2  -1  14        142.63        136.35         2.61 o
  -1  -1  14         22.63         26.72         1.72 o
   0  -1  14          0.43          1.78         0.78 o
   1  -1  14         63.89         57.81         1.49 o
   2  -1  14          3.26          5.64         0.70 o
   3  -1  14        277.41        272.27         2.98 o
   4  -1  14          1.64          1.89         0.66 o
   5  -1  14        226.30        235.27         3.79 o
  -5   0  14         31.62         34.25         1.51 o
  -4   0  14          4.86          5.25         0.64 o
  -3   0  14        187.31        199.19         2.68 o
  -2   0  14          5.80          3.96         0.82 o
  -1   0  14         64.60         76.86         3.79 o
   0   0  14          2.24          2.35         0.87 o
   1   0  14         15.51         15.00         0.97 o
   2   0  14        142.23        142.73         2.20 o
   3   0  14          0.65          1.16         0.56 o
   4   0  14         40.37         37.45         1.18 o
  -5   1  14         46.39         50.21         3.41 o
  -4   1  14          2.19          3.98         0.60 o
  -3   1  14          3.31          3.79         1.09 o
  -2   1  14         25.53         26.68         1.31 o
  -1   1  14        368.26        376.54         5.87 o
   0   1  14          0.96          1.51         0.71 o
   1   1  14        107.66         97.13         1.79 o
   2   1  14          0.16         -0.32         0.78 o
   3   1  14         10.00          7.02         1.04 o
   4   1  14          8.30         13.05         0.76 o
  -5   2  14          7.48          6.84         0.80 o
  -4   2  14         66.42         68.28         1.64 o
  -3   2  14          0.15         -0.05         0.64 o
  -2   2  14        178.05        170.25         2.41 o
  -1   2  14        127.01        123.90         2.61 o
   0   2  14         37.30         33.59         1.99 o
   1   2  14         48.74         58.12         1.56 o
   2   2  14        117.76        115.23         2.13 o
   3   2  14          7.07          8.87         0.76 o
   4   2  14         94.39        112.46         5.00 o
  -5   3  14         56.37         79.89         2.27 o
  -4   3  14         10.06         19.10         1.59 o
  -3   3  14         81.49         99.70         1.97 o
  -2   3  14          4.04          7.80         1.00 o
  -1   3  14         40.04         50.96         2.14 o
   0   3  14         13.43         10.72         1.34 o
   1   3  14        236.42        240.87         3.82 o
   2   3  14         48.75         46.80         1.41 o
   3   3  14        562.83        527.41         9.40 o
   4   3  14         62.34         68.53         2.27 o
  -4   4  14        239.56        233.10         2.40 o
  -3   4  14        144.57        152.80         2.16 o
  -2   4  14        198.21        186.89         2.83 o
  -1   4  14        127.05        130.47         3.21 o
   0   4  14         89.37         88.20         2.19 o
   1   4  14         88.63        102.87         2.32 o
   2   4  14         99.44         90.74         1.45 o
   3   4  14          3.28          9.53         0.78 o
  -3   5  14         10.83         14.40         1.07 o
  -2   5  14         57.82         73.03         1.72 o
  -1   5  14          0.27          0.88         1.33 o
   0   5  14         28.86         21.58         1.45 o
   1   5  14          0.89          1.46         1.70 o
   2   5  14         34.15         35.23         1.61 o
  -2   6  14         30.38         40.81         1.22 o
  -1   6  14         42.57         44.33         1.25 o
   0   6  14         54.42         67.44         1.68 o
   1   6  14          6.96         15.52         1.89 o
   2   6  14         92.39         95.79         2.65 o
  -2   7  14          0.16         -0.76         0.76 o
  -1   7  14          8.29         12.02         3.03 o
   0   7  14          4.34          6.71         1.70 o
   1   7  14         39.38         59.82         2.27 o
   0  -8  15        279.33        284.73         5.68 o
   1  -8  15        146.83        163.19         3.79 o
   2  -8  15         22.93         26.13         1.89 o
  -2  -7  15         63.65         61.72         1.89 o
  -1  -7  15          0.27         -0.38         0.63 o
   0  -7  15        258.49        274.35         4.02 o
   1  -7  15         53.98         50.25         1.45 o
   2  -7  15        207.13        198.37         3.60 o
   3  -7  15          3.19          1.14         0.76 o
  -2  -6  15         61.55         53.77         2.27 o
  -1  -6  15        203.79        195.92         3.16 o
   0  -6  15        212.52        198.73         2.84 o
   1  -6  15        310.36        311.85         3.86 o
   2  -6  15         68.19         75.40         1.75 o
   3  -6  15        110.30        119.61         2.26 o
  -3  -5  15         70.47         62.85         2.65 o
  -2  -5  15         26.51         20.40         1.70 o
  -1  -5  15         78.85         92.91         2.03 o
   0  -5  15         15.66         18.87         0.95 o
   1  -5  15        169.32        189.92         3.25 o
   2  -5  15         80.77         83.18         1.65 o
   3  -5  15         75.02         82.09         1.56 o
   4  -5  15         17.18         17.05         1.07 o
  -3  -4  15          5.08          5.21         0.65 o
  -2  -4  15          1.17          1.22         1.00 o
  -1  -4  15        102.56        105.67         2.68 o
   0  -4  15        194.50        221.29         2.84 o
   1  -4  15         20.30         28.42         1.14 o
   2  -4  15         23.70         21.02         1.03 o
   3  -4  15         10.57         11.30         0.76 o
   4  -4  15        247.14        240.05         3.48 o
  -3  -3  15          1.89          1.80         0.57 o
  -2  -3  15          0.71          1.19         0.95 o
  -1  -3  15         86.60         82.92         2.41 o
   0  -3  15          3.87          2.24         0.71 o
   1  -3  15          2.35          3.65         0.69 o
   2  -3  15          7.64          7.76         0.97 o
   3  -3  15          5.20          5.20         0.64 o
   4  -3  15          0.65          3.25         0.80 o
  -4  -2  15         80.75         81.41         2.65 o
  -3  -2  15         85.04         85.98         2.07 o
  -2  -2  15        125.06        121.25         3.07 o
  -1  -2  15        251.25        242.54         4.26 o
   0  -2  15        191.71        204.65         3.99 o
   1  -2  15         26.70         22.25         1.02 o
   2  -2  15          9.99         10.59         0.76 o
   3  -2  15        146.17        148.38         2.13 o
   4  -2  15         10.04          8.73         1.33 o
  -4  -1  15         27.04         29.15         2.27 o
  -3  -1  15         25.14         28.71         2.07 o
  -2  -1  15         17.71         24.12         1.61 o
  -1  -1  15         60.88         68.91         3.41 o
   0  -1  15          8.89          7.66         0.87 o
   1  -1  15        196.08        225.38         2.60 o
   2  -1  15         75.32         79.88         1.52 o
   3  -1  15        113.13        111.59         1.65 o
   4  -1  15         69.88         86.28         1.99 o
  -4   0  15        206.05        242.62         5.68 o
  -3   0  15        101.40        111.48         2.11 o
  -2   0  15         97.40        104.67         4.16 o
  -1   0  15        124.59        138.20         4.92 o
   0   0  15         50.02         58.46         1.81 o
   1   0  15        185.45        185.38         2.29 o
   2   0  15         65.59         76.62         1.52 o
   3   0  15        179.04        173.84         2.27 o
   4   0  15        237.06        228.26         3.34 o
  -4   1  15         67.42         71.94         2.65 o
  -3   1  15         32.97         35.30         1.37 o
  -2   1  15          5.49          5.70         0.87 o
  -1   1  15        154.60        159.78         4.92 o
   0   1  15          6.04          7.43         1.07 o
   1   1  15         15.19         18.76         1.15 o
   2   1  15         19.58         21.23         1.03 o
   3   1  15         37.00         38.08         1.15 o
  -4   2  15          8.07         13.25         1.51 o
  -3   2  15         21.57         24.06         1.20 o
  -2   2  15         75.85         82.12         2.03 o
  -1   2  15          1.25          1.14         1.14 o
   0   2  15          0.27         -0.13         0.66 o
   1   2  15        104.73        108.71         2.25 o
   2   2  15         17.33         18.12         0.95 o
   3   2  15          3.50          2.65         0.66 o
  -3   3  15         41.72         49.91         2.46 o
  -2   3  15          2.03          0.87         0.91 o
  -1   3  15         67.64         71.88         3.98 o
   0   3  15         27.68         28.59         1.61 o
   1   3  15         18.24         18.58         1.09 o
   2   3  15          7.31         13.02         0.76 o
  -2   4  15          1.26          0.38         1.14 o
  -1   4  15          6.38          8.28         1.80 o
   0   4  15          0.24          1.33         1.33 o
   1   4  15          9.18         14.47         1.18 o
   2   4  15         18.13         23.48         1.89 o
  -1   5  15          0.25          1.79         0.71 o
   0   5  15         13.50         20.07         1.89 o
   1   5  15         65.89         53.39         2.27 o
  -1   6  15          6.19          4.92         1.14 o
   0   6  15         16.03         20.45         1.51 o
   1  -6  16          1.29         -0.38         0.76 o
   2  -6  16          1.49          0.00         0.76 o
  -2  -5  16         31.13         34.08         1.51 o
  -1  -5  16          6.87          3.79         1.14 o
   0  -5  16          0.52          0.00         0.76 o
   1  -5  16         85.14         91.63         3.03 o
   2  -5  16          0.65          2.27         1.14 o
  -2  -4  16        261.17        280.19         5.68 o
  -1  -4  16        138.34        147.67         4.16 o
   0  -4  16        131.08        141.28         3.31 o
   1  -4  16          5.38          6.97         0.93 o
   2  -4  16        267.52        304.83         4.14 o
   3  -4  16         10.32          9.86         0.80 o
  -2  -3  16         43.01         49.63         1.61 o
  -1  -3  16        143.38        154.53         3.21 o
   0  -3  16        182.84        191.94         3.34 o
   1  -3  16         39.54         37.69         1.14 o
   2  -3  16         43.49         50.23         1.53 o
   3  -3  16          8.07          9.75         0.95 o
  -3  -2  16         36.80         33.32         1.89 o
  -2  -2  16          1.33          2.65         0.66 o
  -1  -2  16         55.35         55.60         1.99 o
   0  -2  16          6.29          7.81         1.51 o
   1  -2  16          0.80          1.74         0.51 o
   2  -2  16          9.36          7.47         0.60 o
   3  -2  16         15.66         20.72         1.33 o
  -3  -1  16         20.09         22.34         1.89 o
  -2  -1  16          6.96          7.61         0.87 o
  -1  -1  16          0.22          0.00         1.14 o
   0  -1  16        290.73        309.42         4.80 o
   1  -1  16          1.32          1.26         0.82 o
   2  -1  16          3.70          4.56         0.57 o
   3  -1  16          9.49         11.25         0.95 o
  -3   0  16         21.45         42.26         2.08 o
  -2   0  16          1.78          0.97         0.55 o
  -1   0  16        231.02        224.21         3.88 o
   0   0  16         26.87         27.42         1.45 o
   1   0  16        147.24        141.86         2.25 o
   2   0  16         21.90         24.00         1.09 o
   3   0  16          0.20         -0.38         0.76 o
  -2   1  16         16.34         19.01         1.05 o
  -1   1  16         25.62         35.37         1.72 o
   0   1  16          9.71          9.10         1.70 o
   1   1  16         20.98         20.47         1.34 o
   2   1  16        205.07        203.50         6.63 o
  -2   2  16         11.05          9.84         1.51 o
  -1   2  16          1.85          1.51         1.51 o
   0   2  16          4.93          2.27         0.80 o
   1   2  16        117.79        107.73         1.92 o
   2   2  16         36.60         33.70         1.89 o
  -2   3  16         14.38          7.95         1.14 o
  -1   3  16         39.23         46.57         2.65 o
   0   4  16          2.06          0.38         0.76 o
                                                
